# Supplementary material for: APM_GUI: analyzing particle movement on the cell membrane and determining confinement
Source: BMC Biophys. 2012 Feb 20;5:4. doi: 10.1186/2046-1682-5-4 (PMC3337278; doi:10.1186/2046-1682-5-4)
Supplement: Additional file 1 — Source code of APM_GUI. The file should be extracted using a suitable program (e.g. Winzip, 7-Zip or File-roller). The extracted folder Scripts_APM_GUI should be placed in MatLab's path. Then, the application can be started by typing APM_GUI in MatLab's Command Window. The folder Examples has a few trial files for the software, and the file instructions_and_installation provides a short manual. [file 2046-1682-5-4-S1.ZIP]

Archive with 35 entries (27 files):
- Source_code_of_APM_GUI/
- Source_code_of_APM_GUI/.DS_Store
- Source_code_of_APM_GUI/Example/
- Source_code_of_APM_GUI/Example/ToAnalyze/
- Source_code_of_APM_GUI/Example/ToAnalyze/ExampleCTRL1-converted.mat
- Source_code_of_APM_GUI/Example/ToAnalyze/ExampleCTRL2-converted.mat
- Source_code_of_APM_GUI/Example/ToConvertImageJ/
- Source_code_of_APM_GUI/Example/ToConvertImageJ/Traj_Example1.txt
- Source_code_of_APM_GUI/Example/ToConvertImageJ/Traj_Example2.txt
- Source_code_of_APM_GUI/Example/ToConvertImaris/
- Source_code_of_APM_GUI/Example/ToConvertImaris/Example1.csv
- Source_code_of_APM_GUI/Example/ToConvertImaris/Example2.csv
- Source_code_of_APM_GUI/Instructions_and_installation.pdf
- Source_code_of_APM_GUI/Scripts_APM_GUI/
- Source_code_of_APM_GUI/Scripts_APM_GUI/APM_GUI.fig
- Source_code_of_APM_GUI/Scripts_APM_GUI/APM_GUI.m
- Source_code_of_APM_GUI/Scripts_APM_GUI/cleantraj.m
- Source_code_of_APM_GUI/Scripts_APM_GUI/convertcsv2mat.m
- Source_code_of_APM_GUI/Scripts_APM_GUI/convertImageJ2mat.m
- Source_code_of_APM_GUI/Scripts_APM_GUI/cuttraj.m
- Source_code_of_APM_GUI/Scripts_APM_GUI/ExportingTrajectory.m
- Source_code_of_APM_GUI/Scripts_APM_GUI/extplottingIter.m
- Source_code_of_APM_GUI/Scripts_APM_GUI/ExtraMaterial/
- Source_code_of_APM_GUI/Scripts_APM_GUI/ExtraMaterial/convertMTT2mat.m
- Source_code_of_APM_GUI/Scripts_APM_GUI/ExtraMaterial/Montiel-Code/
- Source_code_of_APM_GUI/Scripts_APM_GUI/ExtraMaterial/Montiel-Code/confined_Montiel.m
- Source_code_of_APM_GUI/Scripts_APM_GUI/ExtraMaterial/Montiel-Code/ExampleCTRL1-converted.mat
- Source_code_of_APM_GUI/Scripts_APM_GUI/ExtraMaterial/Montiel-Code/find_diff.m
- Source_code_of_APM_GUI/Scripts_APM_GUI/ExtraMaterial/Montiel-Code/peakdet.m
- Source_code_of_APM_GUI/Scripts_APM_GUI/FindConfinedRegionsIter.m
- Source_code_of_APM_GUI/Scripts_APM_GUI/iteratingXM.m
- Source_code_of_APM_GUI/Scripts_APM_GUI/Lforonepath.m
- Source_code_of_APM_GUI/Scripts_APM_GUI/MSqDin.m
- Source_code_of_APM_GUI/Scripts_APM_GUI/MSqDinIter.m
- Source_code_of_APM_GUI/Scripts_APM_GUI/Rforonepath.m
