# Supplementary material for: APM_GUI: analyzing particle movement on the cell membrane and determining confinement
Source: BMC Biophys. 2012 Feb 20;5:4. doi: 10.1186/2046-1682-5-4 (PMC3337278; doi:10.1186/2046-1682-5-4)
Supplement: Additional file 1 — Source code of APM_GUI. The file should be extracted using a suitable program (e.g. Winzip, 7-Zip or File-roller). The extracted folder Scripts_APM_GUI should be placed in MatLab's path. Then, the application can be started by typing APM_GUI in MatLab's Command Window. The folder Examples has a few trial files for the software, and the file instructions_and_installation provides a short manual. [file 2046-1682-5-4-S1.ZIP › Source_code_of_APM_GUI/Example/ToConvertImageJ/Traj_Example1.txt]

% Configuration:
% 	Kernel radius: 3
% 	Cutoff radius: 3.0
% 	Percentile   : 0.1
% 	Displacement : 10.0
% 	Linkrange    : 2
% Frames information:
% 	Width : 512 pixel
% 	Height: 512 pixel
% 	Global minimum: 0.0
% 	Global maximum: 226.0

%	Per frame information (verbose output):
% Frame 0:
%	46 particles found
%	Detected particle positions:
%		0,000000 46,000000
%		6,000000 395,000000
%		20,000000 139,000000
%		24,000000 145,000000
%		25,000000 28,000000
%		25,000000 242,000000
%		27,000000 170,000000
%		29,000000 0,000000
%		30,000000 131,000000
%		32,000000 181,000000
%		36,000000 244,000000
%		55,000000 362,000000
%		63,000000 275,000000
%		76,000000 50,000000
%		79,000000 322,000000
%		84,000000 476,000000
%		85,000000 10,000000
%		89,000000 477,000000
%		93,000000 358,000000
%		97,000000 336,000000
%		99,000000 84,000000
%		120,000000 7,000000
%		122,000000 81,000000
%		132,000000 61,000000
%		151,000000 32,000000
%		157,000000 23,000000
%		168,000000 43,000000
%		168,000000 455,000000
%		178,000000 228,000000
%		196,000000 490,000000
%		231,000000 437,000000
%		253,000000 429,000000
%		288,000000 90,000000
%		296,000000 486,000000
%		340,000000 333,000000
%		360,000000 258,000000
%		388,000000 65,000000
%		388,000000 113,000000
%		399,000000 332,000000
%		403,000000 8,000000
%		407,000000 303,000000
%		411,000000 45,000000
%		412,000000 96,000000
%		430,000000 23,000000
%		447,000000 374,000000
%		492,000000 295,000000
%	Particles after position refinement:
%		0,784429 46,214520
%		6,432131 395,242676
%		19,909523 139,068436
%		23,919954 144,982574
%		25,317064 27,762424
%		24,914824 242,324280
%		27,165655 170,334106
%		29,198997 0,681615
%		29,609264 131,074341
%		31,534473 181,021866
%		36,452435 243,663071
%		55,066544 362,242767
%		63,313175 275,359467
%		76,131966 49,699448
%		79,273415 322,150452
%		83,868279 475,712921
%		85,300743 9,902965
%		89,343956 477,209045
%		93,225311 358,023041
%		97,418144 335,976593
%		98,934357 84,359451
%		120,211548 6,560376
%		121,557343 81,271927
%		131,838181 60,640499
%		151,420914 31,903196
%		156,475555 22,598162
%		167,773972 42,670044
%		168,025650 454,953033
%		177,845184 227,501984
%		196,279449 489,630035
%		231,333740 436,876953
%		252,577240 429,196350
%		287,968597 89,861885
%		296,331787 486,022797
%		339,631958 333,009613
%		359,973969 258,328064
%		388,114807 64,746681
%		388,177124 112,957047
%		399,143616 332,347260
%		403,013794 8,341883
%		406,896515 303,190155
%		411,010925 44,738773
%		412,045197 95,587166
%		429,746246 23,285931
%		446,946930 373,909760
%		492,322693 294,789337
%	Particles after non-particle discrimination (45 particles):
%		0,784429 46,214520
%		6,432131 395,242676
%		19,909523 139,068436
%		23,919954 144,982574
%		25,317064 27,762424
%		24,914824 242,324280
%		27,165655 170,334106
%		29,198997 0,681615
%		29,609264 131,074341
%		31,534473 181,021866
%		36,452435 243,663071
%		55,066544 362,242767
%		63,313175 275,359467
%		76,131966 49,699448
%		79,273415 322,150452
%		83,868279 475,712921
%		85,300743 9,902965
%		89,343956 477,209045
%		93,225311 358,023041
%		97,418144 335,976593
%		98,934357 84,359451
%		120,211548 6,560376
%		121,557343 81,271927
%		131,838181 60,640499
%		151,420914 31,903196
%		156,475555 22,598162
%		167,773972 42,670044
%		168,025650 454,953033
%		177,845184 227,501984
%		196,279449 489,630035
%		231,333740 436,876953
%		252,577240 429,196350
%		287,968597 89,861885
%		296,331787 486,022797
%		339,631958 333,009613
%		359,973969 258,328064
%		388,114807 64,746681
%		388,177124 112,957047
%		399,143616 332,347260
%		403,013794 8,341883
%		406,896515 303,190155
%		411,010925 44,738773
%		412,045197 95,587166
%		446,946930 373,909760
%		492,322693 294,789337
% Frame 1:
%	47 particles found
%	Detected particle positions:
%		0,000000 46,000000
%		7,000000 117,000000
%		24,000000 412,000000
%		25,000000 28,000000
%		25,000000 148,000000
%		25,000000 243,000000
%		28,000000 171,000000
%		32,000000 181,000000
%		36,000000 244,000000
%		55,000000 362,000000
%		64,000000 275,000000
%		70,000000 53,000000
%		75,000000 305,000000
%		76,000000 50,000000
%		80,000000 327,000000
%		84,000000 475,000000
%		85,000000 10,000000
%		87,000000 61,000000
%		93,000000 358,000000
%		98,000000 336,000000
%		99,000000 84,000000
%		99,000000 144,000000
%		120,000000 80,000000
%		121,000000 7,000000
%		133,000000 59,000000
%		156,000000 24,000000
%		168,000000 455,000000
%		178,000000 228,000000
%		196,000000 490,000000
%		251,000000 430,000000
%		261,000000 274,000000
%		314,000000 374,000000
%		329,000000 175,000000
%		340,000000 333,000000
%		360,000000 258,000000
%		365,000000 199,000000
%		369,000000 96,000000
%		388,000000 65,000000
%		399,000000 333,000000
%		404,000000 8,000000
%		406,000000 303,000000
%		411,000000 44,000000
%		413,000000 95,000000
%		430,000000 23,000000
%		436,000000 19,000000
%		470,000000 255,000000
%		491,000000 296,000000
%	Particles after position refinement:
%		0,592491 46,474453
%		7,049388 116,829506
%		24,157127 412,352356
%		24,818066 28,382988
%		25,049707 147,532578
%		24,629341 242,614410
%		28,074053 171,357269
%		31,545385 180,631989
%		36,338715 244,152176
%		54,921879 362,094788
%		63,504547 275,396149
%		69,907883 52,855587
%		74,619400 304,856964
%		76,086655 49,675335
%		79,869247 326,559723
%		83,843361 475,094482
%		85,355217 9,949882
%		86,755356 61,456379
%		93,410698 358,052246
%		97,499886 335,942505
%		98,830597 84,348763
%		98,987389 144,155319
%		119,777283 80,458412
%		120,533989 6,894827
%		133,054825 58,582989
%		155,758698 23,677753
%		168,160797 455,198090
%		177,649918 227,870758
%		196,310745 490,077209
%		250,949326 430,138519
%		261,200226 273,741150
%		314,316772 374,329651
%		329,278076 175,525620
%		339,991302 332,796570
%		360,078217 258,434052
%		364,900299 199,115356
%		368,567200 96,370735
%		388,278717 64,588821
%		398,876495 332,879578
%		404,064636 8,435058
%		406,339600 302,792572
%		411,144775 44,487827
%		413,035492 95,299545
%		429,690491 23,298065
%		435,913239 18,872969
%		470,009430 255,234558
%		491,214508 296,167755
%	Particles after non-particle discrimination (47 particles):
%		0,592491 46,474453
%		7,049388 116,829506
%		24,157127 412,352356
%		24,818066 28,382988
%		25,049707 147,532578
%		24,629341 242,614410
%		28,074053 171,357269
%		31,545385 180,631989
%		36,338715 244,152176
%		54,921879 362,094788
%		63,504547 275,396149
%		69,907883 52,855587
%		74,619400 304,856964
%		76,086655 49,675335
%		79,869247 326,559723
%		83,843361 475,094482
%		85,355217 9,949882
%		86,755356 61,456379
%		93,410698 358,052246
%		97,499886 335,942505
%		98,830597 84,348763
%		98,987389 144,155319
%		119,777283 80,458412
%		120,533989 6,894827
%		133,054825 58,582989
%		155,758698 23,677753
%		168,160797 455,198090
%		177,649918 227,870758
%		196,310745 490,077209
%		250,949326 430,138519
%		261,200226 273,741150
%		314,316772 374,329651
%		329,278076 175,525620
%		339,991302 332,796570
%		360,078217 258,434052
%		364,900299 199,115356
%		368,567200 96,370735
%		388,278717 64,588821
%		398,876495 332,879578
%		404,064636 8,435058
%		406,339600 302,792572
%		411,144775 44,487827
%		413,035492 95,299545
%		429,690491 23,298065
%		435,913239 18,872969
%		470,009430 255,234558
%		491,214508 296,167755
% Frame 2:
%	42 particles found
%	Detected particle positions:
%		25,000000 30,000000
%		30,000000 131,000000
%		31,000000 181,000000
%		36,000000 245,000000
%		46,000000 102,000000
%		63,000000 276,000000
%		75,000000 306,000000
%		76,000000 49,000000
%		77,000000 191,000000
%		79,000000 329,000000
%		84,000000 475,000000
%		85,000000 10,000000
%		87,000000 61,000000
%		93,000000 358,000000
%		97,000000 335,000000
%		99,000000 85,000000
%		120,000000 7,000000
%		122,000000 82,000000
%		124,000000 467,000000
%		155,000000 20,000000
%		155,000000 455,000000
%		168,000000 455,000000
%		178,000000 228,000000
%		196,000000 491,000000
%		261,000000 274,000000
%		328,000000 174,000000
%		340,000000 333,000000
%		356,000000 323,000000
%		360,000000 258,000000
%		364,000000 190,000000
%		368,000000 96,000000
%		388,000000 65,000000
%		393,000000 113,000000
%		399,000000 333,000000
%		404,000000 8,000000
%		405,000000 302,000000
%		409,000000 314,000000
%		411,000000 45,000000
%		430,000000 23,000000
%		435,000000 18,000000
%		470,000000 255,000000
%		489,000000 297,000000
%	Particles after position refinement:
%		24,898937 29,777504
%		29,817413 130,900940
%		31,130209 180,723587
%		36,094067 245,218124
%		46,274326 101,919945
%		62,576439 275,956451
%		75,090836 306,071472
%		75,902870 49,344177
%		77,301682 191,312698
%		78,577637 329,142792
%		84,101326 475,488495
%		85,263504 9,940722
%		87,325500 61,422161
%		93,347282 358,112885
%		97,404327 335,342529
%		98,949303 84,549805
%		120,493057 7,091426
%		121,906754 81,885338
%		124,329483 466,628265
%		154,873383 19,550261
%		155,160858 455,433228
%		168,266098 455,250854
%		178,163315 228,273865
%		195,737625 490,555328
%		261,115417 273,997345
%		328,201111 174,482590
%		340,249756 332,725677
%		355,719727 323,365723
%		360,157257 258,256165
%		363,999847 189,600021
%		368,153778 95,976471
%		388,168030 64,647316
%		393,153107 112,943031
%		398,743835 332,830902
%		404,010590 8,402992
%		405,487579 302,545898
%		409,286102 313,517944
%		411,266724 44,702377
%		429,622681 23,253332
%		434,876282 17,878132
%		470,211975 255,160446
%		488,469330 296,900299
%	Particles after non-particle discrimination (40 particles):
%		24,898937 29,777504
%		29,817413 130,900940
%		31,130209 180,723587
%		36,094067 245,218124
%		46,274326 101,919945
%		62,576439 275,956451
%		75,090836 306,071472
%		75,902870 49,344177
%		77,301682 191,312698
%		78,577637 329,142792
%		84,101326 475,488495
%		85,263504 9,940722
%		87,325500 61,422161
%		93,347282 358,112885
%		97,404327 335,342529
%		98,949303 84,549805
%		120,493057 7,091426
%		121,906754 81,885338
%		124,329483 466,628265
%		154,873383 19,550261
%		155,160858 455,433228
%		168,266098 455,250854
%		178,163315 228,273865
%		195,737625 490,555328
%		261,115417 273,997345
%		328,201111 174,482590
%		340,249756 332,725677
%		355,719727 323,365723
%		360,157257 258,256165
%		363,999847 189,600021
%		368,153778 95,976471
%		393,153107 112,943031
%		398,743835 332,830902
%		404,010590 8,402992
%		405,487579 302,545898
%		409,286102 313,517944
%		411,266724 44,702377
%		434,876282 17,878132
%		470,211975 255,160446
%		488,469330 296,900299
% Frame 3:
%	38 particles found
%	Detected particle positions:
%		14,000000 16,000000
%		21,000000 140,000000
%		26,000000 30,000000
%		30,000000 131,000000
%		31,000000 181,000000
%		36,000000 245,000000
%		58,000000 476,000000
%		63,000000 266,000000
%		63,000000 275,000000
%		75,000000 307,000000
%		76,000000 49,000000
%		81,000000 331,000000
%		84,000000 476,000000
%		85,000000 10,000000
%		87,000000 62,000000
%		91,000000 157,000000
%		93,000000 358,000000
%		99,000000 84,000000
%		121,000000 6,000000
%		133,000000 58,000000
%		155,000000 455,000000
%		178,000000 228,000000
%		196,000000 490,000000
%		261,000000 274,000000
%		328,000000 175,000000
%		340,000000 333,000000
%		360,000000 258,000000
%		364,000000 190,000000
%		364,000000 199,000000
%		382,000000 67,000000
%		388,000000 65,000000
%		399,000000 332,000000
%		405,000000 11,000000
%		413,000000 95,000000
%		430,000000 23,000000
%		435,000000 18,000000
%		470,000000 255,000000
%		489,000000 298,000000
%	Particles after position refinement:
%		13,876474 16,214579
%		20,579882 139,491486
%		26,464724 30,211859
%		29,530632 130,871796
%		31,491665 180,900864
%		35,906193 244,645462
%		57,801521 475,571320
%		62,521172 265,680023
%		62,850452 275,393402
%		74,979012 306,581909
%		76,390038 48,887615
%		80,839111 330,910553
%		83,795700 475,787415
%		85,213661 10,049200
%		87,291237 61,482559
%		91,099594 156,570465
%		93,341042 358,017059
%		98,923576 84,243378
%		120,678581 6,396894
%		133,112228 58,143124
%		155,139114 455,263245
%		177,824509 227,855682
%		196,046967 490,312256
%		260,981873 274,143066
%		328,136841 174,901077
%		340,342651 332,822479
%		360,007446 258,217896
%		363,587158 189,508331
%		364,476990 199,128540
%		381,978638 67,487221
%		388,121704 64,546783
%		398,628906 331,979401
%		404,675842 10,698121
%		412,588135 94,886314
%		429,718872 23,155014
%		435,499939 18,218889
%		469,874817 255,149811
%		489,071472 297,509186
%	Particles after non-particle discrimination (37 particles):
%		13,876474 16,214579
%		20,579882 139,491486
%		26,464724 30,211859
%		29,530632 130,871796
%		31,491665 180,900864
%		35,906193 244,645462
%		57,801521 475,571320
%		62,521172 265,680023
%		62,850452 275,393402
%		74,979012 306,581909
%		76,390038 48,887615
%		80,839111 330,910553
%		83,795700 475,787415
%		85,213661 10,049200
%		87,291237 61,482559
%		91,099594 156,570465
%		93,341042 358,017059
%		98,923576 84,243378
%		120,678581 6,396894
%		133,112228 58,143124
%		155,139114 455,263245
%		177,824509 227,855682
%		196,046967 490,312256
%		260,981873 274,143066
%		328,136841 174,901077
%		340,342651 332,822479
%		360,007446 258,217896
%		363,587158 189,508331
%		364,476990 199,128540
%		381,978638 67,487221
%		388,121704 64,546783
%		398,628906 331,979401
%		404,675842 10,698121
%		412,588135 94,886314
%		435,499939 18,218889
%		469,874817 255,149811
%		489,071472 297,509186
% Frame 4:
%	44 particles found
%	Detected particle positions:
%		5,000000 116,000000
%		14,000000 17,000000
%		22,000000 141,000000
%		26,000000 30,000000
%		32,000000 181,000000
%		36,000000 244,000000
%		41,000000 442,000000
%		62,000000 266,000000
%		67,000000 78,000000
%		69,000000 53,000000
%		76,000000 49,000000
%		77,000000 192,000000
%		79,000000 330,000000
%		84,000000 476,000000
%		85,000000 10,000000
%		88,000000 61,000000
%		91,000000 462,000000
%		93,000000 358,000000
%		99,000000 84,000000
%		105,000000 196,000000
%		109,000000 75,000000
%		115,000000 464,000000
%		119,000000 82,000000
%		121,000000 7,000000
%		134,000000 58,000000
%		145,000000 112,000000
%		166,000000 345,000000
%		178,000000 228,000000
%		193,000000 94,000000
%		197,000000 490,000000
%		225,000000 54,000000
%		261,000000 274,000000
%		288,000000 90,000000
%		329,000000 175,000000
%		341,000000 333,000000
%		360,000000 258,000000
%		382,000000 69,000000
%		388,000000 64,000000
%		398,000000 332,000000
%		403,000000 7,000000
%		413,000000 96,000000
%		430,000000 23,000000
%		470,000000 255,000000
%		490,000000 296,000000
%	Particles after position refinement:
%		4,524944 115,792946
%		14,252238 16,670887
%		21,798832 140,612045
%		26,008366 30,069307
%		31,871468 180,560440
%		36,372345 244,218994
%		40,729233 442,206024
%		62,388199 265,736969
%		66,724701 77,856018
%		69,209183 52,802162
%		76,161789 49,044342
%		77,320740 191,790192
%		79,225525 329,919189
%		83,671791 475,887604
%		85,179626 10,021116
%		87,753242 61,383842
%		90,916397 461,721985
%		93,297913 357,997192
%		99,393219 84,315727
%		104,906609 196,436996
%		108,625687 75,408989
%		114,512932 464,104645
%		119,123070 81,592773
%		120,911667 7,164703
%		134,092865 57,750870
%		144,609283 111,977745
%		166,247192 345,120850
%		178,203445 227,611832
%		192,705765 94,236519
%		196,562454 490,213226
%		225,365860 53,539417
%		261,255432 274,182220
%		288,394348 90,147331
%		328,726379 175,428467
%		340,705658 332,629089
%		360,060760 258,016174
%		381,688538 69,119850
%		388,176819 64,350197
%		398,497681 332,162384
%		403,141327 7,212383
%		412,614502 95,698265
%		429,682373 23,184597
%		469,812500 255,248978
%		489,532928 296,450348
%	Particles after non-particle discrimination (43 particles):
%		4,524944 115,792946
%		14,252238 16,670887
%		21,798832 140,612045
%		26,008366 30,069307
%		31,871468 180,560440
%		36,372345 244,218994
%		40,729233 442,206024
%		62,388199 265,736969
%		66,724701 77,856018
%		69,209183 52,802162
%		76,161789 49,044342
%		77,320740 191,790192
%		79,225525 329,919189
%		83,671791 475,887604
%		85,179626 10,021116
%		87,753242 61,383842
%		90,916397 461,721985
%		93,297913 357,997192
%		99,393219 84,315727
%		104,906609 196,436996
%		108,625687 75,408989
%		114,512932 464,104645
%		119,123070 81,592773
%		120,911667 7,164703
%		134,092865 57,750870
%		144,609283 111,977745
%		166,247192 345,120850
%		178,203445 227,611832
%		192,705765 94,236519
%		196,562454 490,213226
%		225,365860 53,539417
%		261,255432 274,182220
%		288,394348 90,147331
%		328,726379 175,428467
%		340,705658 332,629089
%		381,688538 69,119850
%		388,176819 64,350197
%		398,497681 332,162384
%		403,141327 7,212383
%		412,614502 95,698265
%		429,682373 23,184597
%		469,812500 255,248978
%		489,532928 296,450348
% Frame 5:
%	37 particles found
%	Detected particle positions:
%		23,000000 141,000000
%		28,000000 171,000000
%		30,000000 131,000000
%		37,000000 245,000000
%		48,000000 104,000000
%		55,000000 362,000000
%		67,000000 76,000000
%		76,000000 49,000000
%		79,000000 331,000000
%		83,000000 157,000000
%		84,000000 476,000000
%		85,000000 10,000000
%		88,000000 62,000000
%		91,000000 207,000000
%		93,000000 358,000000
%		99,000000 84,000000
%		103,000000 198,000000
%		115,000000 464,000000
%		120,000000 82,000000
%		121,000000 7,000000
%		135,000000 57,000000
%		144,000000 112,000000
%		166,000000 345,000000
%		168,000000 455,000000
%		178,000000 228,000000
%		197,000000 490,000000
%		225,000000 54,000000
%		288,000000 90,000000
%		296,000000 486,000000
%		341,000000 333,000000
%		360,000000 258,000000
%		388,000000 64,000000
%		399,000000 332,000000
%		404,000000 8,000000
%		414,000000 94,000000
%		430,000000 23,000000
%		470,000000 255,000000
%	Particles after position refinement:
%		23,163275 141,276596
%		28,382463 170,783478
%		29,636560 130,945404
%		37,238220 245,009003
%		48,201839 104,350800
%		55,364182 361,770844
%		67,157623 76,496445
%		76,119240 49,164070
%		79,328835 331,274261
%		82,738518 156,901047
%		83,489914 475,794067
%		85,201027 9,923191
%		87,771088 61,813915
%		91,351173 206,718628
%		93,222061 358,048584
%		98,870598 84,040703
%		103,399986 197,759064
%		114,590607 464,019806
%		119,558754 81,705475
%		120,553528 7,435688
%		134,707703 56,831989
%		144,175781 111,916397
%		166,119995 344,849823
%		168,433746 454,940399
%		178,219223 228,020798
%		196,485733 490,239258
%		225,133926 53,884327
%		288,327301 90,190483
%		296,258911 486,004333
%		340,654663 332,646423
%		360,033264 257,994537
%		388,458008 64,285355
%		399,143341 332,312561
%		404,183319 8,013757
%		414,024445 94,208336
%		429,605042 23,187033
%		469,997070 254,864792
%	Particles after non-particle discrimination (36 particles):
%		23,163275 141,276596
%		28,382463 170,783478
%		29,636560 130,945404
%		37,238220 245,009003
%		48,201839 104,350800
%		55,364182 361,770844
%		67,157623 76,496445
%		76,119240 49,164070
%		79,328835 331,274261
%		82,738518 156,901047
%		83,489914 475,794067
%		85,201027 9,923191
%		87,771088 61,813915
%		91,351173 206,718628
%		93,222061 358,048584
%		98,870598 84,040703
%		103,399986 197,759064
%		114,590607 464,019806
%		119,558754 81,705475
%		120,553528 7,435688
%		134,707703 56,831989
%		144,175781 111,916397
%		166,119995 344,849823
%		168,433746 454,940399
%		178,219223 228,020798
%		196,485733 490,239258
%		225,133926 53,884327
%		288,327301 90,190483
%		296,258911 486,004333
%		340,654663 332,646423
%		388,458008 64,285355
%		399,143341 332,312561
%		404,183319 8,013757
%		414,024445 94,208336
%		429,605042 23,187033
%		469,997070 254,864792
% Frame 6:
%	43 particles found
%	Detected particle positions:
%		4,000000 115,000000
%		23,000000 29,000000
%		29,000000 131,000000
%		29,000000 170,000000
%		32,000000 181,000000
%		37,000000 246,000000
%		41,000000 442,000000
%		49,000000 107,000000
%		55,000000 362,000000
%		56,000000 475,000000
%		67,000000 75,000000
%		70,000000 34,000000
%		76,000000 50,000000
%		77,000000 192,000000
%		80,000000 332,000000
%		83,000000 157,000000
%		84,000000 476,000000
%		85,000000 10,000000
%		88,000000 62,000000
%		91,000000 206,000000
%		93,000000 358,000000
%		95,000000 230,000000
%		97,000000 336,000000
%		99,000000 84,000000
%		120,000000 81,000000
%		125,000000 470,000000
%		152,000000 32,000000
%		166,000000 346,000000
%		168,000000 43,000000
%		197,000000 490,000000
%		225,000000 54,000000
%		287,000000 38,000000
%		341,000000 333,000000
%		360,000000 258,000000
%		363,000000 211,000000
%		386,000000 264,000000
%		388,000000 65,000000
%		389,000000 112,000000
%		399,000000 333,000000
%		406,000000 9,000000
%		416,000000 92,000000
%		430,000000 23,000000
%		470,000000 255,000000
%	Particles after position refinement:
%		3,673601 114,860497
%		23,436653 29,389885
%		29,491184 131,018936
%		28,643969 170,414978
%		31,729792 180,888519
%		37,078747 246,054886
%		40,970547 442,233551
%		49,249733 107,254143
%		55,107681 361,920654
%		56,234013 475,338898
%		66,806816 75,355026
%		70,001350 33,886795
%		76,101486 50,044670
%		77,254570 191,834946
%		79,859940 332,114349
%		82,944565 156,556946
%		83,788597 475,938812
%		85,176598 9,950480
%		87,951820 61,628254
%		91,188324 206,173691
%		93,421875 358,063446
%		95,305931 230,131165
%		97,415321 336,110443
%		99,239990 84,183647
%		120,487579 81,124374
%		124,608612 469,848083
%		151,701355 32,133793
%		166,443069 345,890259
%		167,790039 42,638268
%		196,509583 489,969604
%		225,323959 53,829002
%		286,776428 37,554646
%		340,940186 332,612793
%		360,126404 258,044067
%		363,444550 210,843033
%		385,938507 263,916321
%		388,225555 64,501724
%		389,414825 112,389526
%		399,309906 332,508545
%		406,200836 9,279879
%		416,086639 91,562012
%		429,695282 23,204191
%		469,837555 255,388306
%	Particles after non-particle discrimination (43 particles):
%		3,673601 114,860497
%		23,436653 29,389885
%		29,491184 131,018936
%		28,643969 170,414978
%		31,729792 180,888519
%		37,078747 246,054886
%		40,970547 442,233551
%		49,249733 107,254143
%		55,107681 361,920654
%		56,234013 475,338898
%		66,806816 75,355026
%		70,001350 33,886795
%		76,101486 50,044670
%		77,254570 191,834946
%		79,859940 332,114349
%		82,944565 156,556946
%		83,788597 475,938812
%		85,176598 9,950480
%		87,951820 61,628254
%		91,188324 206,173691
%		93,421875 358,063446
%		95,305931 230,131165
%		97,415321 336,110443
%		99,239990 84,183647
%		120,487579 81,124374
%		124,608612 469,848083
%		151,701355 32,133793
%		166,443069 345,890259
%		167,790039 42,638268
%		196,509583 489,969604
%		225,323959 53,829002
%		286,776428 37,554646
%		340,940186 332,612793
%		360,126404 258,044067
%		363,444550 210,843033
%		385,938507 263,916321
%		388,225555 64,501724
%		389,414825 112,389526
%		399,309906 332,508545
%		406,200836 9,279879
%		416,086639 91,562012
%		429,695282 23,204191
%		469,837555 255,388306
% Frame 7:
%	38 particles found
%	Detected particle positions:
%		4,000000 115,000000
%		6,000000 394,000000
%		22,000000 28,000000
%		28,000000 170,000000
%		29,000000 131,000000
%		37,000000 246,000000
%		49,000000 107,000000
%		55,000000 362,000000
%		71,000000 36,000000
%		76,000000 51,000000
%		77,000000 192,000000
%		79,000000 330,000000
%		83,000000 156,000000
%		84,000000 476,000000
%		93,000000 358,000000
%		97,000000 336,000000
%		99,000000 84,000000
%		120,000000 501,000000
%		122,000000 81,000000
%		152,000000 32,000000
%		154,000000 456,000000
%		168,000000 455,000000
%		193,000000 95,000000
%		196,000000 491,000000
%		225,000000 54,000000
%		253,000000 413,000000
%		286,000000 37,000000
%		289,000000 90,000000
%		297,000000 486,000000
%		341,000000 332,000000
%		360,000000 258,000000
%		364,000000 190,000000
%		388,000000 64,000000
%		399,000000 333,000000
%		407,000000 10,000000
%		430,000000 23,000000
%		447,000000 374,000000
%		470,000000 255,000000
%	Particles after position refinement:
%		3,595954 114,489952
%		5,839055 394,421326
%		22,398262 27,799702
%		27,970833 169,701263
%		29,491381 130,830765
%		37,140175 245,724777
%		49,370907 106,757660
%		55,303776 361,913391
%		70,612648 35,901955
%		76,069412 50,832081
%		77,486351 192,069763
%		78,697372 329,754944
%		83,194763 156,445969
%		83,677422 475,899719
%		93,456444 358,129578
%		97,372856 335,836426
%		98,957382 84,371155
%		119,654892 500,817871
%		121,672256 81,157654
%		151,694183 31,943100
%		153,706665 456,259033
%		168,081802 455,180206
%		193,036667 95,121460
%		196,114716 490,558960
%		225,093903 53,843235
%		252,855896 413,128967
%		286,191528 37,077366
%		288,687805 90,128052
%		296,551971 486,020538
%		340,918793 332,477356
%		359,965118 258,020416
%		363,672150 189,507751
%		388,285858 64,225616
%		398,738800 332,461090
%		406,809998 10,213599
%		429,556854 23,181767
%		447,006012 374,118744
%		470,047638 255,505066
%	Particles after non-particle discrimination (38 particles):
%		3,595954 114,489952
%		5,839055 394,421326
%		22,398262 27,799702
%		27,970833 169,701263
%		29,491381 130,830765
%		37,140175 245,724777
%		49,370907 106,757660
%		55,303776 361,913391
%		70,612648 35,901955
%		76,069412 50,832081
%		77,486351 192,069763
%		78,697372 329,754944
%		83,194763 156,445969
%		83,677422 475,899719
%		93,456444 358,129578
%		97,372856 335,836426
%		98,957382 84,371155
%		119,654892 500,817871
%		121,672256 81,157654
%		151,694183 31,943100
%		153,706665 456,259033
%		168,081802 455,180206
%		193,036667 95,121460
%		196,114716 490,558960
%		225,093903 53,843235
%		252,855896 413,128967
%		286,191528 37,077366
%		288,687805 90,128052
%		296,551971 486,020538
%		340,918793 332,477356
%		359,965118 258,020416
%		363,672150 189,507751
%		388,285858 64,225616
%		398,738800 332,461090
%		406,809998 10,213599
%		429,556854 23,181767
%		447,006012 374,118744
%		470,047638 255,505066
% Frame 8:
%	40 particles found
%	Detected particle positions:
%		7,000000 116,000000
%		20,000000 28,000000
%		23,000000 140,000000
%		29,000000 171,000000
%		30,000000 131,000000
%		37,000000 245,000000
%		50,000000 109,000000
%		57,000000 475,000000
%		65,000000 52,000000
%		71,000000 37,000000
%		76,000000 49,000000
%		77,000000 192,000000
%		79,000000 331,000000
%		84,000000 476,000000
%		85,000000 10,000000
%		93,000000 358,000000
%		97,000000 336,000000
%		99,000000 84,000000
%		110,000000 76,000000
%		114,000000 463,000000
%		120,000000 502,000000
%		136,000000 56,000000
%		169,000000 455,000000
%		178,000000 228,000000
%		253,000000 413,000000
%		288,000000 90,000000
%		296,000000 486,000000
%		340,000000 333,000000
%		356,000000 323,000000
%		360,000000 258,000000
%		369,000000 97,000000
%		388,000000 65,000000
%		406,000000 9,000000
%		409,000000 313,000000
%		414,000000 92,000000
%		430,000000 23,000000
%		433,000000 17,000000
%		447,000000 374,000000
%		470,000000 255,000000
%		492,000000 296,000000
%	Particles after position refinement:
%		6,813655 116,256538
%		20,376640 27,755693
%		22,916952 139,738831
%		28,614983 170,629486
%		29,603128 131,117752
%		37,024021 245,245499
%		49,629253 109,459373
%		56,529705 474,925964
%		65,405525 52,414352
%		71,088226 36,557850
%		75,967537 49,309502
%		77,353371 192,430145
%		79,506004 331,106720
%		83,686790 475,836761
%		85,251785 10,019423
%		93,393753 358,059418
%		97,151527 335,725861
%		99,003281 84,428040
%		109,672577 75,855034
%		113,763405 463,072998
%		119,976494 501,767639
%		136,011475 56,354538
%		168,713699 455,117157
%		178,067596 227,904221
%		252,610077 412,717651
%		288,379761 90,159698
%		295,902954 486,072235
%		340,419617 332,693085
%		355,662933 323,049866
%		360,053467 258,163574
%		368,489929 96,569595
%		388,215912 64,540520
%		406,309296 9,250829
%		408,705780 312,544312
%		414,236115 92,225662
%		429,647766 23,290873
%		433,206146 16,524715
%		447,155609 374,118958
%		470,035492 255,438797
%		491,649078 295,873260
%	Particles after non-particle discrimination (40 particles):
%		6,813655 116,256538
%		20,376640 27,755693
%		22,916952 139,738831
%		28,614983 170,629486
%		29,603128 131,117752
%		37,024021 245,245499
%		49,629253 109,459373
%		56,529705 474,925964
%		65,405525 52,414352
%		71,088226 36,557850
%		75,967537 49,309502
%		77,353371 192,430145
%		79,506004 331,106720
%		83,686790 475,836761
%		85,251785 10,019423
%		93,393753 358,059418
%		97,151527 335,725861
%		99,003281 84,428040
%		109,672577 75,855034
%		113,763405 463,072998
%		119,976494 501,767639
%		136,011475 56,354538
%		168,713699 455,117157
%		178,067596 227,904221
%		252,610077 412,717651
%		288,379761 90,159698
%		295,902954 486,072235
%		340,419617 332,693085
%		355,662933 323,049866
%		360,053467 258,163574
%		368,489929 96,569595
%		388,215912 64,540520
%		406,309296 9,250829
%		408,705780 312,544312
%		414,236115 92,225662
%		429,647766 23,290873
%		433,206146 16,524715
%		447,155609 374,118958
%		470,035492 255,438797
%		491,649078 295,873260
% Frame 9:
%	44 particles found
%	Detected particle positions:
%		5,000000 117,000000
%		6,000000 395,000000
%		22,000000 28,000000
%		22,000000 139,000000
%		28,000000 171,000000
%		29,000000 2,000000
%		30,000000 131,000000
%		37,000000 246,000000
%		48,000000 119,000000
%		49,000000 108,000000
%		55,000000 362,000000
%		67,000000 75,000000
%		71,000000 37,000000
%		75,000000 304,000000
%		77,000000 193,000000
%		82,000000 376,000000
%		84,000000 475,000000
%		85,000000 10,000000
%		89,000000 477,000000
%		91,000000 156,000000
%		93,000000 358,000000
%		97,000000 336,000000
%		99,000000 84,000000
%		109,000000 75,000000
%		117,000000 142,000000
%		120,000000 503,000000
%		128,000000 345,000000
%		138,000000 55,000000
%		166,000000 343,000000
%		168,000000 42,000000
%		169,000000 455,000000
%		178,000000 228,000000
%		225,000000 54,000000
%		253,000000 413,000000
%		296,000000 486,000000
%		341,000000 333,000000
%		360,000000 258,000000
%		364,000000 190,000000
%		369,000000 97,000000
%		388,000000 64,000000
%		405,000000 8,000000
%		414,000000 93,000000
%		429,000000 23,000000
%		470,000000 255,000000
%	Particles after position refinement:
%		4,601331 116,633499
%		6,381787 395,288422
%		21,938494 27,565533
%		22,001797 138,886124
%		28,297377 171,327225
%		29,288889 1,540817
%		29,955576 130,761566
%		36,832409 246,144531
%		48,392303 119,370949
%		49,418095 108,198891
%		55,484364 362,208374
%		66,924698 75,157822
%		70,956398 36,927498
%		75,058571 304,323120
%		76,851112 193,080643
%		82,035797 376,372101
%		83,474045 475,414398
%		85,294739 10,058975
%		89,033905 477,207275
%		91,195488 156,072769
%		93,277054 357,730499
%		97,268967 336,245758
%		99,018341 84,466034
%		108,716675 75,362686
%		117,404701 142,356186
%		120,148964 502,603668
%		127,698288 345,267670
%		137,746948 54,706184
%		165,827148 342,652283
%		167,670792 42,412823
%		168,838257 455,353210
%		177,857605 228,388397
%		225,161697 53,993839
%		252,664276 412,825287
%		296,264038 485,853241
%		340,839783 332,577179
%		359,612610 257,572998
%		363,842621 189,676682
%		368,524170 96,505569
%		388,320129 64,459900
%		404,980164 8,213319
%		413,621338 92,762863
%		429,485016 23,245550
%		469,886688 255,537491
%	Particles after non-particle discrimination (44 particles):
%		4,601331 116,633499
%		6,381787 395,288422
%		21,938494 27,565533
%		22,001797 138,886124
%		28,297377 171,327225
%		29,288889 1,540817
%		29,955576 130,761566
%		36,832409 246,144531
%		48,392303 119,370949
%		49,418095 108,198891
%		55,484364 362,208374
%		66,924698 75,157822
%		70,956398 36,927498
%		75,058571 304,323120
%		76,851112 193,080643
%		82,035797 376,372101
%		83,474045 475,414398
%		85,294739 10,058975
%		89,033905 477,207275
%		91,195488 156,072769
%		93,277054 357,730499
%		97,268967 336,245758
%		99,018341 84,466034
%		108,716675 75,362686
%		117,404701 142,356186
%		120,148964 502,603668
%		127,698288 345,267670
%		137,746948 54,706184
%		165,827148 342,652283
%		167,670792 42,412823
%		168,838257 455,353210
%		177,857605 228,388397
%		225,161697 53,993839
%		252,664276 412,825287
%		296,264038 485,853241
%		340,839783 332,577179
%		359,612610 257,572998
%		363,842621 189,676682
%		368,524170 96,505569
%		388,320129 64,459900
%		404,980164 8,213319
%		413,621338 92,762863
%		429,485016 23,245550
%		469,886688 255,537491
% Frame 10:
%	44 particles found
%	Detected particle positions:
%		0,000000 46,000000
%		3,000000 114,000000
%		7,000000 395,000000
%		21,000000 139,000000
%		23,000000 29,000000
%		29,000000 0,000000
%		30,000000 131,000000
%		32,000000 181,000000
%		37,000000 246,000000
%		41,000000 442,000000
%		75,000000 305,000000
%		78,000000 193,000000
%		84,000000 476,000000
%		85,000000 10,000000
%		90,000000 156,000000
%		94,000000 358,000000
%		97,000000 337,000000
%		99,000000 84,000000
%		102,000000 182,000000
%		102,000000 337,000000
%		109,000000 76,000000
%		117,000000 143,000000
%		120,000000 503,000000
%		139,000000 54,000000
%		152,000000 457,000000
%		166,000000 343,000000
%		168,000000 455,000000
%		178,000000 228,000000
%		225,000000 54,000000
%		253,000000 413,000000
%		296,000000 486,000000
%		341,000000 333,000000
%		360,000000 258,000000
%		364,000000 190,000000
%		365,000000 211,000000
%		366,000000 202,000000
%		368,000000 97,000000
%		388,000000 65,000000
%		403,000000 8,000000
%		411,000000 45,000000
%		430,000000 23,000000
%		435,000000 18,000000
%		469,000000 260,000000
%		470,000000 256,000000
%	Particles after position refinement:
%		0,796977 45,530952
%		3,152834 113,895782
%		6,789132 394,877289
%		21,122614 138,513718
%		22,713076 29,125599
%		29,186068 0,735889
%		29,669025 130,875290
%		31,557558 180,803558
%		37,224201 246,454666
%		41,049038 442,009583
%		75,480232 304,626038
%		77,764740 192,534180
%		83,894257 475,707123
%		85,458702 10,099057
%		89,827507 155,986237
%		93,604599 358,033508
%		97,264481 337,100983
%		98,980370 84,388405
%		102,215858 181,659454
%		101,466316 336,734741
%		108,759537 75,793137
%		117,297539 142,606964
%		120,293358 502,859650
%		138,856934 53,991058
%		152,425461 457,140106
%		165,812485 342,590942
%		168,203857 455,427368
%		177,931549 227,986069
%		225,049973 53,932606
%		252,971680 412,565918
%		296,041565 485,819550
%		340,850281 332,742340
%		359,957031 257,685364
%		363,734558 189,581711
%		364,752930 210,513306
%		365,630402 201,642029
%		368,447205 96,696083
%		388,288483 64,619408
%		402,529388 7,587997
%		410,944641 45,029697
%		429,656464 23,287342
%		435,111206 18,022343
%		469,363190 259,458496
%		470,129089 256,011902
%	Particles after non-particle discrimination (44 particles):
%		0,796977 45,530952
%		3,152834 113,895782
%		6,789132 394,877289
%		21,122614 138,513718
%		22,713076 29,125599
%		29,186068 0,735889
%		29,669025 130,875290
%		31,557558 180,803558
%		37,224201 246,454666
%		41,049038 442,009583
%		75,480232 304,626038
%		77,764740 192,534180
%		83,894257 475,707123
%		85,458702 10,099057
%		89,827507 155,986237
%		93,604599 358,033508
%		97,264481 337,100983
%		98,980370 84,388405
%		102,215858 181,659454
%		101,466316 336,734741
%		108,759537 75,793137
%		117,297539 142,606964
%		120,293358 502,859650
%		138,856934 53,991058
%		152,425461 457,140106
%		165,812485 342,590942
%		168,203857 455,427368
%		177,931549 227,986069
%		225,049973 53,932606
%		252,971680 412,565918
%		296,041565 485,819550
%		340,850281 332,742340
%		359,957031 257,685364
%		363,734558 189,581711
%		364,752930 210,513306
%		365,630402 201,642029
%		368,447205 96,696083
%		388,288483 64,619408
%		402,529388 7,587997
%		410,944641 45,029697
%		429,656464 23,287342
%		435,111206 18,022343
%		469,363190 259,458496
%		470,129089 256,011902
% Frame 11:
%	42 particles found
%	Detected particle positions:
%		23,000000 139,000000
%		24,000000 145,000000
%		28,000000 171,000000
%		29,000000 0,000000
%		29,000000 153,000000
%		30,000000 131,000000
%		31,000000 181,000000
%		37,000000 246,000000
%		48,000000 119,000000
%		71,000000 38,000000
%		77,000000 194,000000
%		82,000000 376,000000
%		84,000000 157,000000
%		84,000000 475,000000
%		85,000000 10,000000
%		88,000000 477,000000
%		93,000000 358,000000
%		97,000000 337,000000
%		99,000000 85,000000
%		103,000000 181,000000
%		120,000000 503,000000
%		127,000000 345,000000
%		140,000000 52,000000
%		166,000000 344,000000
%		168,000000 456,000000
%		178,000000 228,000000
%		225,000000 54,000000
%		253,000000 413,000000
%		341,000000 332,000000
%		356,000000 322,000000
%		360,000000 258,000000
%		364,000000 190,000000
%		364,000000 210,000000
%		369,000000 96,000000
%		388,000000 65,000000
%		402,000000 6,000000
%		411,000000 45,000000
%		430,000000 23,000000
%		433,000000 17,000000
%		447,000000 374,000000
%		467,000000 106,000000
%		470,000000 256,000000
%	Particles after position refinement:
%		22,820019 139,426743
%		24,233475 145,203506
%		27,672068 171,254257
%		29,127592 0,734302
%		28,891407 152,927032
%		29,630911 130,915054
%		31,460188 180,917297
%		37,220619 245,973221
%		48,291878 118,817459
%		71,330635 38,231201
%		77,282295 193,792053
%		82,012077 376,099396
%		84,333878 157,028580
%		83,722801 475,542023
%		85,443352 9,871997
%		88,489960 476,943146
%		93,324799 357,930328
%		97,203941 337,106445
%		99,085609 84,500923
%		102,966011 181,320068
%		120,056793 503,053284
%		127,147346 345,020233
%		140,453995 52,095001
%		166,065338 343,640289
%		168,243805 455,511566
%		178,255844 227,919617
%		224,971756 54,149307
%		252,904922 412,846375
%		340,748596 332,463776
%		355,989532 321,796478
%		360,034790 258,004761
%		364,000305 189,510284
%		364,469330 210,492172
%		368,652405 96,449577
%		388,150177 64,610229
%		401,910797 6,493054
%		411,259460 44,805569
%		429,618896 23,321609
%		433,247375 16,955341
%		447,344208 373,777985
%		466,663666 106,077354
%		470,173523 256,162292
%	Particles after non-particle discrimination (42 particles):
%		22,820019 139,426743
%		24,233475 145,203506
%		27,672068 171,254257
%		29,127592 0,734302
%		28,891407 152,927032
%		29,630911 130,915054
%		31,460188 180,917297
%		37,220619 245,973221
%		48,291878 118,817459
%		71,330635 38,231201
%		77,282295 193,792053
%		82,012077 376,099396
%		84,333878 157,028580
%		83,722801 475,542023
%		85,443352 9,871997
%		88,489960 476,943146
%		93,324799 357,930328
%		97,203941 337,106445
%		99,085609 84,500923
%		102,966011 181,320068
%		120,056793 503,053284
%		127,147346 345,020233
%		140,453995 52,095001
%		166,065338 343,640289
%		168,243805 455,511566
%		178,255844 227,919617
%		224,971756 54,149307
%		252,904922 412,846375
%		340,748596 332,463776
%		355,989532 321,796478
%		360,034790 258,004761
%		364,000305 189,510284
%		364,469330 210,492172
%		368,652405 96,449577
%		388,150177 64,610229
%		401,910797 6,493054
%		411,259460 44,805569
%		429,618896 23,321609
%		433,247375 16,955341
%		447,344208 373,777985
%		466,663666 106,077354
%		470,173523 256,162292
% Frame 12:
%	41 particles found
%	Detected particle positions:
%		20,000000 29,000000
%		22,000000 139,000000
%		24,000000 146,000000
%		27,000000 170,000000
%		29,000000 0,000000
%		29,000000 153,000000
%		30,000000 131,000000
%		32,000000 181,000000
%		36,000000 121,000000
%		37,000000 246,000000
%		40,000000 442,000000
%		55,000000 362,000000
%		66,000000 52,000000
%		72,000000 38,000000
%		77,000000 194,000000
%		84,000000 476,000000
%		94,000000 358,000000
%		97,000000 338,000000
%		98,000000 198,000000
%		99,000000 85,000000
%		139,000000 55,000000
%		152,000000 32,000000
%		169,000000 455,000000
%		178,000000 228,000000
%		225,000000 54,000000
%		232,000000 446,000000
%		341,000000 333,000000
%		356,000000 322,000000
%		360,000000 258,000000
%		364,000000 190,000000
%		365,000000 210,000000
%		366,000000 202,000000
%		369,000000 97,000000
%		388,000000 65,000000
%		400,000000 4,000000
%		411,000000 45,000000
%		430,000000 23,000000
%		433,000000 17,000000
%		448,000000 374,000000
%		471,000000 255,000000
%		484,000000 279,000000
%	Particles after position refinement:
%		20,344862 28,619726
%		21,982883 138,921997
%		24,321825 145,983337
%		27,395554 170,319397
%		28,960337 0,602483
%		28,504728 152,853378
%		29,684299 130,945847
%		31,565952 180,508057
%		36,086563 120,633331
%		37,010757 246,090179
%		40,491768 441,956512
%		54,932964 361,652405
%		65,720520 52,273090
%		71,943748 37,551933
%		77,453560 193,962036
%		83,679985 475,897797
%		93,556099 358,009827
%		97,248680 337,815582
%		97,840126 197,889709
%		98,996559 84,535706
%		138,988129 54,676620
%		151,653214 31,985428
%		168,945831 455,207184
%		178,153214 227,899460
%		225,235199 53,952976
%		231,717789 445,704193
%		340,570160 332,577393
%		356,193726 321,681488
%		360,065308 257,999420
%		363,825439 189,790237
%		364,577728 210,520554
%		366,006226 201,910675
%		368,950012 96,638237
%		388,363403 64,659401
%		400,282654 4,476692
%		411,270508 44,617805
%		429,588837 23,282211
%		433,065979 16,637249
%		448,362488 373,869049
%		470,501343 255,080017
%		484,155304 278,523956
%	Particles after non-particle discrimination (40 particles):
%		20,344862 28,619726
%		21,982883 138,921997
%		24,321825 145,983337
%		27,395554 170,319397
%		28,960337 0,602483
%		28,504728 152,853378
%		29,684299 130,945847
%		31,565952 180,508057
%		36,086563 120,633331
%		37,010757 246,090179
%		40,491768 441,956512
%		54,932964 361,652405
%		65,720520 52,273090
%		71,943748 37,551933
%		77,453560 193,962036
%		83,679985 475,897797
%		93,556099 358,009827
%		97,248680 337,815582
%		97,840126 197,889709
%		98,996559 84,535706
%		138,988129 54,676620
%		151,653214 31,985428
%		168,945831 455,207184
%		178,153214 227,899460
%		225,235199 53,952976
%		231,717789 445,704193
%		340,570160 332,577393
%		356,193726 321,681488
%		360,065308 257,999420
%		363,825439 189,790237
%		364,577728 210,520554
%		366,006226 201,910675
%		368,950012 96,638237
%		400,282654 4,476692
%		411,270508 44,617805
%		429,588837 23,282211
%		433,065979 16,637249
%		448,362488 373,869049
%		470,501343 255,080017
%		484,155304 278,523956
% Frame 13:
%	38 particles found
%	Detected particle positions:
%		19,000000 29,000000
%		21,000000 138,000000
%		29,000000 153,000000
%		30,000000 131,000000
%		32,000000 181,000000
%		36,000000 246,000000
%		55,000000 361,000000
%		69,000000 74,000000
%		72,000000 37,000000
%		76,000000 31,000000
%		77,000000 193,000000
%		82,000000 376,000000
%		84,000000 476,000000
%		87,000000 157,000000
%		89,000000 477,000000
%		93,000000 358,000000
%		97,000000 338,000000
%		99,000000 85,000000
%		120,000000 5,000000
%		145,000000 132,000000
%		152,000000 32,000000
%		153,000000 456,000000
%		169,000000 455,000000
%		178,000000 228,000000
%		253,000000 413,000000
%		340,000000 333,000000
%		360,000000 258,000000
%		364,000000 190,000000
%		365,000000 204,000000
%		369,000000 96,000000
%		388,000000 64,000000
%		402,000000 4,000000
%		411,000000 45,000000
%		430,000000 23,000000
%		434,000000 17,000000
%		449,000000 375,000000
%		470,000000 255,000000
%		493,000000 295,000000
%	Particles after position refinement:
%		19,121456 28,786800
%		21,126541 138,330536
%		29,270502 153,203522
%		29,765894 130,988052
%		31,680855 181,012558
%		36,363586 245,887177
%		54,974979 361,335083
%		69,370056 74,082642
%		72,182289 36,773872
%		75,559792 31,265369
%		76,871971 193,455353
%		82,336517 376,467590
%		84,090576 475,688019
%		86,600113 157,391769
%		88,830048 477,109100
%		93,375031 358,006165
%		96,826591 338,103577
%		98,889229 84,717087
%		120,342911 4,894868
%		145,306091 131,683502
%		151,495605 32,045940
%		153,313965 456,018555
%		168,551727 455,400970
%		177,880951 227,931900
%		252,675995 412,911713
%		340,221771 332,667969
%		360,050140 257,799072
%		363,768402 189,495819
%		364,752899 203,660492
%		368,626007 96,490952
%		388,289307 64,478287
%		401,844513 4,238124
%		410,808136 45,078808
%		429,697083 23,357801
%		433,830200 16,815128
%		448,812744 374,654449
%		470,100372 255,375870
%		492,740601 295,249237
%	Particles after non-particle discrimination (37 particles):
%		19,121456 28,786800
%		21,126541 138,330536
%		29,270502 153,203522
%		29,765894 130,988052
%		31,680855 181,012558
%		36,363586 245,887177
%		54,974979 361,335083
%		69,370056 74,082642
%		72,182289 36,773872
%		75,559792 31,265369
%		76,871971 193,455353
%		82,336517 376,467590
%		84,090576 475,688019
%		86,600113 157,391769
%		88,830048 477,109100
%		93,375031 358,006165
%		96,826591 338,103577
%		98,889229 84,717087
%		120,342911 4,894868
%		145,306091 131,683502
%		151,495605 32,045940
%		153,313965 456,018555
%		168,551727 455,400970
%		177,880951 227,931900
%		252,675995 412,911713
%		340,221771 332,667969
%		360,050140 257,799072
%		363,768402 189,495819
%		364,752899 203,660492
%		368,626007 96,490952
%		401,844513 4,238124
%		410,808136 45,078808
%		429,697083 23,357801
%		433,830200 16,815128
%		448,812744 374,654449
%		470,100372 255,375870
%		492,740601 295,249237
% Frame 14:
%	41 particles found
%	Detected particle positions:
%		2,000000 115,000000
%		29,000000 0,000000
%		29,000000 153,000000
%		30,000000 131,000000
%		32,000000 181,000000
%		35,000000 120,000000
%		36,000000 246,000000
%		50,000000 109,000000
%		53,000000 384,000000
%		77,000000 192,000000
%		82,000000 376,000000
%		85,000000 157,000000
%		89,000000 477,000000
%		97,000000 338,000000
%		99,000000 84,000000
%		103,000000 177,000000
%		109,000000 78,000000
%		117,000000 142,000000
%		121,000000 8,000000
%		145,000000 131,000000
%		151,000000 32,000000
%		168,000000 43,000000
%		168,000000 455,000000
%		226,000000 54,000000
%		288,000000 90,000000
%		341,000000 333,000000
%		352,000000 321,000000
%		360,000000 258,000000
%		363,000000 212,000000
%		365,000000 204,000000
%		368,000000 96,000000
%		388,000000 64,000000
%		389,000000 113,000000
%		401,000000 5,000000
%		411,000000 45,000000
%		412,000000 299,000000
%		430,000000 23,000000
%		433,000000 16,000000
%		449,000000 374,000000
%		470,000000 255,000000
%		493,000000 296,000000
%	Particles after position refinement:
%		1,809297 114,897675
%		29,039207 0,240095
%		28,815155 153,049637
%		29,606874 130,946823
%		31,905163 180,993927
%		35,410183 120,439911
%		36,121651 246,110214
%		49,625328 109,126877
%		52,776039 384,383575
%		76,680771 192,081985
%		82,290077 376,152496
%		85,069954 157,166412
%		88,791779 477,420105
%		97,196419 338,054810
%		99,074417 84,368362
%		103,063042 177,324875
%		108,911720 78,327454
%		117,431831 142,271194
%		120,922989 7,566676
%		145,411713 131,373978
%		151,216202 31,733503
%		168,236160 42,627804
%		168,488144 455,453094
%		225,776855 54,036263
%		288,126892 90,139946
%		340,691650 332,630310
%		352,557831 321,360474
%		359,983612 257,908142
%		362,768097 212,201645
%		365,417816 203,563919
%		368,561279 96,413551
%		388,254028 64,379692
%		388,893921 112,633896
%		400,946350 5,012943
%		410,869965 45,010231
%		412,361237 299,107391
%		429,721741 23,285679
%		432,553284 15,846417
%		449,106262 374,178802
%		470,030731 255,099823
%		492,683105 295,614227
%	Particles after non-particle discrimination (39 particles):
%		1,809297 114,897675
%		28,815155 153,049637
%		29,606874 130,946823
%		31,905163 180,993927
%		35,410183 120,439911
%		36,121651 246,110214
%		49,625328 109,126877
%		52,776039 384,383575
%		76,680771 192,081985
%		82,290077 376,152496
%		85,069954 157,166412
%		88,791779 477,420105
%		97,196419 338,054810
%		99,074417 84,368362
%		103,063042 177,324875
%		108,911720 78,327454
%		117,431831 142,271194
%		120,922989 7,566676
%		145,411713 131,373978
%		151,216202 31,733503
%		168,236160 42,627804
%		168,488144 455,453094
%		225,776855 54,036263
%		288,126892 90,139946
%		340,691650 332,630310
%		352,557831 321,360474
%		359,983612 257,908142
%		362,768097 212,201645
%		365,417816 203,563919
%		368,561279 96,413551
%		388,893921 112,633896
%		400,946350 5,012943
%		410,869965 45,010231
%		412,361237 299,107391
%		429,721741 23,285679
%		432,553284 15,846417
%		449,106262 374,178802
%		470,030731 255,099823
%		492,683105 295,614227
% Frame 15:
%	43 particles found
%	Detected particle positions:
%		0,000000 46,000000
%		3,000000 114,000000
%		16,000000 13,000000
%		23,000000 142,000000
%		29,000000 153,000000
%		30,000000 131,000000
%		36,000000 120,000000
%		36,000000 247,000000
%		50,000000 111,000000
%		50,000000 302,000000
%		55,000000 362,000000
%		56,000000 474,000000
%		68,000000 75,000000
%		73,000000 37,000000
%		78,000000 195,000000
%		83,000000 157,000000
%		84,000000 476,000000
%		96,000000 197,000000
%		99,000000 84,000000
%		108,000000 78,000000
%		118,000000 142,000000
%		120,000000 7,000000
%		124,000000 81,000000
%		145,000000 131,000000
%		152,000000 32,000000
%		168,000000 43,000000
%		168,000000 455,000000
%		225,000000 54,000000
%		252,000000 413,000000
%		296,000000 486,000000
%		340,000000 333,000000
%		360,000000 258,000000
%		363,000000 210,000000
%		388,000000 64,000000
%		401,000000 4,000000
%		411,000000 45,000000
%		416,000000 90,000000
%		430,000000 23,000000
%		433,000000 17,000000
%		450,000000 374,000000
%		470,000000 255,000000
%		489,000000 297,000000
%		511,000000 258,000000
%	Particles after position refinement:
%		0,270232 46,288586
%		3,143198 113,567047
%		16,311207 12,955061
%		23,082159 142,316025
%		28,965694 152,961914
%		29,656479 131,028503
%		35,860188 120,141846
%		36,390259 246,810867
%		49,606098 110,874268
%		50,215099 301,684998
%		54,995457 361,673920
%		55,829552 474,143097
%		68,255058 75,291206
%		72,715401 37,243626
%		77,653519 194,567780
%		83,078857 157,419601
%		84,130211 475,597534
%		95,823586 196,868668
%		98,826263 84,197868
%		108,380745 77,962250
%		117,803108 142,188812
%		120,230042 6,532790
%		124,331169 81,417816
%		145,316788 131,168198
%		151,515457 32,137890
%		167,829437 43,310566
%		168,304245 455,273895
%		225,256287 53,657764
%		252,321533 412,592255
%		296,242432 486,060883
%		340,098907 332,804565
%		360,155090 257,969299
%		363,276367 209,544708
%		388,393402 64,383728
%		401,325745 3,739350
%		410,929535 44,747227
%		416,079834 90,469307
%		429,728516 23,005796
%		432,899109 16,507690
%		449,532898 373,869995
%		470,119598 254,996017
%		489,399506 296,860382
%		510,479614 257,899170
%	Particles after non-particle discrimination (42 particles):
%		0,270232 46,288586
%		3,143198 113,567047
%		16,311207 12,955061
%		23,082159 142,316025
%		28,965694 152,961914
%		29,656479 131,028503
%		35,860188 120,141846
%		36,390259 246,810867
%		49,606098 110,874268
%		50,215099 301,684998
%		54,995457 361,673920
%		55,829552 474,143097
%		68,255058 75,291206
%		72,715401 37,243626
%		77,653519 194,567780
%		83,078857 157,419601
%		84,130211 475,597534
%		95,823586 196,868668
%		98,826263 84,197868
%		108,380745 77,962250
%		117,803108 142,188812
%		120,230042 6,532790
%		124,331169 81,417816
%		145,316788 131,168198
%		151,515457 32,137890
%		167,829437 43,310566
%		168,304245 455,273895
%		225,256287 53,657764
%		252,321533 412,592255
%		296,242432 486,060883
%		340,098907 332,804565
%		360,155090 257,969299
%		363,276367 209,544708
%		401,325745 3,739350
%		410,929535 44,747227
%		416,079834 90,469307
%		429,728516 23,005796
%		432,899109 16,507690
%		449,532898 373,869995
%		470,119598 254,996017
%		489,399506 296,860382
%		510,479614 257,899170
% Frame 16:
%	40 particles found
%	Detected particle positions:
%		3,000000 115,000000
%		15,000000 12,000000
%		23,000000 140,000000
%		27,000000 345,000000
%		29,000000 153,000000
%		30,000000 131,000000
%		32,000000 181,000000
%		36,000000 120,000000
%		48,000000 128,000000
%		50,000000 110,000000
%		55,000000 362,000000
%		56,000000 476,000000
%		69,000000 75,000000
%		78,000000 194,000000
%		82,000000 376,000000
%		83,000000 157,000000
%		97,000000 338,000000
%		99,000000 84,000000
%		121,000000 7,000000
%		122,000000 82,000000
%		145,000000 132,000000
%		152,000000 32,000000
%		168,000000 43,000000
%		169,000000 455,000000
%		226,000000 54,000000
%		296,000000 486,000000
%		340,000000 333,000000
%		356,000000 324,000000
%		363,000000 207,000000
%		386,000000 266,000000
%		388,000000 64,000000
%		401,000000 2,000000
%		411,000000 45,000000
%		419,000000 91,000000
%		430,000000 23,000000
%		433,000000 16,000000
%		442,000000 66,000000
%		449,000000 374,000000
%		470,000000 255,000000
%		492,000000 296,000000
%	Particles after position refinement:
%		3,465602 115,512070
%		15,104196 11,900486
%		23,106710 139,956177
%		26,490669 345,166168
%		29,095591 152,713318
%		29,554464 131,034332
%		31,980095 180,722687
%		35,972561 120,277756
%		48,200695 127,519585
%		49,557308 109,864799
%		55,354816 361,954437
%		56,159500 476,096191
%		69,317955 74,837143
%		77,873962 193,773560
%		81,728020 376,366547
%		83,044960 156,492188
%		97,120712 338,075989
%		98,871582 84,328270
%		121,017464 7,148597
%		122,120987 81,677025
%		145,197174 131,692200
%		151,558701 31,835575
%		167,653458 42,948441
%		169,155777 455,123169
%		225,630798 53,897484
%		296,179443 485,847382
%		340,028381 332,581390
%		355,878876 324,002716
%		362,636780 207,095078
%		385,708191 265,651154
%		388,290314 64,189034
%		400,495209 2,302066
%		410,772888 45,108589
%		419,026825 91,167686
%		429,567535 23,202475
%		432,563232 15,758829
%		441,776123 65,908775
%		448,717773 374,239960
%		470,134399 255,099594
%		491,619019 295,765625
%	Particles after non-particle discrimination (38 particles):
%		3,465602 115,512070
%		15,104196 11,900486
%		23,106710 139,956177
%		26,490669 345,166168
%		29,095591 152,713318
%		29,554464 131,034332
%		31,980095 180,722687
%		35,972561 120,277756
%		48,200695 127,519585
%		49,557308 109,864799
%		55,354816 361,954437
%		56,159500 476,096191
%		69,317955 74,837143
%		77,873962 193,773560
%		81,728020 376,366547
%		83,044960 156,492188
%		97,120712 338,075989
%		121,017464 7,148597
%		122,120987 81,677025
%		145,197174 131,692200
%		151,558701 31,835575
%		167,653458 42,948441
%		169,155777 455,123169
%		225,630798 53,897484
%		296,179443 485,847382
%		340,028381 332,581390
%		355,878876 324,002716
%		362,636780 207,095078
%		385,708191 265,651154
%		400,495209 2,302066
%		410,772888 45,108589
%		419,026825 91,167686
%		429,567535 23,202475
%		432,563232 15,758829
%		441,776123 65,908775
%		448,717773 374,239960
%		470,134399 255,099594
%		491,619019 295,765625
% Frame 17:
%	38 particles found
%	Detected particle positions:
%		0,000000 46,000000
%		23,000000 141,000000
%		29,000000 153,000000
%		30,000000 131,000000
%		32,000000 181,000000
%		35,000000 120,000000
%		48,000000 128,000000
%		55,000000 362,000000
%		57,000000 476,000000
%		69,000000 74,000000
%		76,000000 50,000000
%		77,000000 192,000000
%		82,000000 377,000000
%		85,000000 157,000000
%		97,000000 338,000000
%		99,000000 84,000000
%		118,000000 142,000000
%		119,000000 81,000000
%		121,000000 7,000000
%		151,000000 32,000000
%		168,000000 43,000000
%		253,000000 36,000000
%		296,000000 486,000000
%		339,000000 333,000000
%		355,000000 323,000000
%		365,000000 205,000000
%		369,000000 96,000000
%		388,000000 64,000000
%		390,000000 267,000000
%		399,000000 3,000000
%		411,000000 45,000000
%		430,000000 23,000000
%		433,000000 16,000000
%		440,000000 66,000000
%		449,000000 374,000000
%		470,000000 255,000000
%		485,000000 279,000000
%		493,000000 296,000000
%	Particles after position refinement:
%		0,580510 46,154755
%		23,426165 140,716064
%		28,908030 153,099396
%		29,750484 130,905365
%		31,828051 180,964142
%		35,327976 120,168114
%		47,995735 128,503448
%		55,322170 361,707458
%		56,565891 475,788391
%		68,655602 74,142159
%		76,378609 49,615852
%		77,386772 192,039810
%		81,938782 376,622498
%		84,568245 157,016388
%		97,243187 338,071075
%		98,911057 84,409073
%		117,555664 142,042191
%		119,271858 80,828804
%		120,963287 7,006400
%		151,418198 32,065224
%		167,767654 42,877983
%		253,041809 35,578560
%		296,112152 485,822388
%		339,477264 332,793213
%		355,176971 323,404297
%		364,806580 204,710297
%		368,814575 96,378784
%		388,337402 64,277451
%		389,825562 266,660889
%		399,204956 3,032559
%		410,544373 45,296303
%		429,755127 23,363276
%		432,692810 16,258324
%		440,043976 65,609711
%		449,365356 374,300812
%		470,222595 255,305328
%		484,927032 279,124847
%		492,666534 296,147430
%	Particles after non-particle discrimination (37 particles):
%		0,580510 46,154755
%		23,426165 140,716064
%		28,908030 153,099396
%		29,750484 130,905365
%		31,828051 180,964142
%		35,327976 120,168114
%		47,995735 128,503448
%		55,322170 361,707458
%		56,565891 475,788391
%		68,655602 74,142159
%		76,378609 49,615852
%		77,386772 192,039810
%		81,938782 376,622498
%		84,568245 157,016388
%		97,243187 338,071075
%		98,911057 84,409073
%		117,555664 142,042191
%		119,271858 80,828804
%		120,963287 7,006400
%		151,418198 32,065224
%		167,767654 42,877983
%		253,041809 35,578560
%		296,112152 485,822388
%		339,477264 332,793213
%		355,176971 323,404297
%		364,806580 204,710297
%		368,814575 96,378784
%		389,825562 266,660889
%		399,204956 3,032559
%		410,544373 45,296303
%		429,755127 23,363276
%		432,692810 16,258324
%		440,043976 65,609711
%		449,365356 374,300812
%		470,222595 255,305328
%		484,927032 279,124847
%		492,666534 296,147430
% Frame 18:
%	38 particles found
%	Detected particle positions:
%		20,000000 138,000000
%		29,000000 153,000000
%		30,000000 131,000000
%		32,000000 181,000000
%		35,000000 121,000000
%		48,000000 132,000000
%		55,000000 362,000000
%		76,000000 49,000000
%		77,000000 192,000000
%		85,000000 10,000000
%		85,000000 157,000000
%		97,000000 337,000000
%		99,000000 85,000000
%		109,000000 78,000000
%		118,000000 142,000000
%		120,000000 81,000000
%		128,000000 345,000000
%		151,000000 32,000000
%		168,000000 42,000000
%		253,000000 35,000000
%		261,000000 274,000000
%		296,000000 486,000000
%		312,000000 18,000000
%		340,000000 333,000000
%		355,000000 323,000000
%		364,000000 190,000000
%		364,000000 204,000000
%		369,000000 96,000000
%		388,000000 64,000000
%		400,000000 2,000000
%		408,000000 312,000000
%		411,000000 45,000000
%		430,000000 23,000000
%		434,000000 18,000000
%		442,000000 65,000000
%		450,000000 374,000000
%		470,000000 255,000000
%		484,000000 279,000000
%	Particles after position refinement:
%		20,467619 137,889847
%		28,622017 152,900070
%		29,773010 130,846451
%		31,869595 180,648605
%		34,669823 121,109062
%		47,724705 132,156738
%		55,004395 361,583954
%		75,824783 49,329121
%		77,334145 191,554962
%		85,329445 10,148930
%		85,218132 157,264893
%		97,509979 337,243011
%		98,922203 84,510353
%		109,219215 77,700317
%		117,916344 142,245422
%		119,736488 81,226822
%		127,713432 345,421539
%		151,339325 32,119164
%		167,995224 42,456379
%		252,972107 35,229027
%		261,119263 273,880676
%		296,408569 485,671448
%		311,984711 17,600126
%		339,743927 333,147552
%		355,390137 322,839417
%		363,864899 189,759903
%		364,103912 203,812973
%		368,696960 96,210289
%		388,368774 64,252235
%		400,016357 2,003326
%		407,515228 311,880188
%		410,526489 45,006374
%		429,778320 23,231735
%		434,514740 17,652376
%		441,814484 64,608940
%		449,600861 373,812805
%		470,016083 255,324692
%		484,493927 278,651794
%	Particles after non-particle discrimination (35 particles):
%		20,467619 137,889847
%		28,622017 152,900070
%		29,773010 130,846451
%		31,869595 180,648605
%		34,669823 121,109062
%		47,724705 132,156738
%		55,004395 361,583954
%		75,824783 49,329121
%		77,334145 191,554962
%		85,329445 10,148930
%		85,218132 157,264893
%		97,509979 337,243011
%		98,922203 84,510353
%		109,219215 77,700317
%		117,916344 142,245422
%		119,736488 81,226822
%		127,713432 345,421539
%		151,339325 32,119164
%		167,995224 42,456379
%		252,972107 35,229027
%		261,119263 273,880676
%		296,408569 485,671448
%		311,984711 17,600126
%		339,743927 333,147552
%		355,390137 322,839417
%		363,864899 189,759903
%		368,696960 96,210289
%		400,016357 2,003326
%		407,515228 311,880188
%		410,526489 45,006374
%		434,514740 17,652376
%		441,814484 64,608940
%		449,600861 373,812805
%		470,016083 255,324692
%		484,493927 278,651794
% Frame 19:
%	35 particles found
%	Detected particle positions:
%		19,000000 138,000000
%		29,000000 153,000000
%		30,000000 131,000000
%		36,000000 245,000000
%		62,000000 481,000000
%		72,000000 37,000000
%		76,000000 50,000000
%		78,000000 189,000000
%		82,000000 377,000000
%		85,000000 10,000000
%		85,000000 157,000000
%		97,000000 337,000000
%		99,000000 84,000000
%		110,000000 77,000000
%		120,000000 81,000000
%		134,000000 59,000000
%		151,000000 32,000000
%		168,000000 43,000000
%		169,000000 455,000000
%		178,000000 228,000000
%		252,000000 413,000000
%		253,000000 35,000000
%		261,000000 274,000000
%		297,000000 486,000000
%		340,000000 333,000000
%		366,000000 203,000000
%		368,000000 97,000000
%		388,000000 64,000000
%		401,000000 3,000000
%		411,000000 45,000000
%		422,000000 88,000000
%		430,000000 23,000000
%		435,000000 18,000000
%		442,000000 64,000000
%		470,000000 256,000000
%	Particles after position refinement:
%		18,979300 137,653351
%		28,752649 152,591232
%		29,817173 131,031250
%		36,145550 245,225815
%		61,906467 481,372406
%		72,027290 36,784492
%		76,079460 49,533928
%		77,750710 189,452103
%		81,882446 376,687195
%		85,296181 9,945512
%		84,551735 157,093399
%		97,490318 337,432037
%		98,942757 84,288048
%		109,990654 77,136467
%		119,611115 81,319656
%		133,765656 59,104542
%		151,473618 32,313141
%		167,737625 42,750580
%		168,880417 455,198669
%		177,762009 228,298828
%		252,350220 412,635864
%		253,351105 35,375828
%		260,908051 274,336945
%		296,597137 485,816345
%		339,946899 332,885101
%		366,026581 202,909637
%		368,478882 96,753792
%		388,388611 64,261261
%		400,754761 2,856506
%		410,812836 44,810558
%		422,164490 88,202690
%		429,799561 23,201214
%		435,065643 17,960970
%		441,638550 63,986439
%		469,953400 255,734177
%	Particles after non-particle discrimination (35 particles):
%		18,979300 137,653351
%		28,752649 152,591232
%		29,817173 131,031250
%		36,145550 245,225815
%		61,906467 481,372406
%		72,027290 36,784492
%		76,079460 49,533928
%		77,750710 189,452103
%		81,882446 376,687195
%		85,296181 9,945512
%		84,551735 157,093399
%		97,490318 337,432037
%		98,942757 84,288048
%		109,990654 77,136467
%		119,611115 81,319656
%		133,765656 59,104542
%		151,473618 32,313141
%		167,737625 42,750580
%		168,880417 455,198669
%		177,762009 228,298828
%		252,350220 412,635864
%		253,351105 35,375828
%		260,908051 274,336945
%		296,597137 485,816345
%		339,946899 332,885101
%		366,026581 202,909637
%		368,478882 96,753792
%		388,388611 64,261261
%		400,754761 2,856506
%		410,812836 44,810558
%		422,164490 88,202690
%		429,799561 23,201214
%		435,065643 17,960970
%		441,638550 63,986439
%		469,953400 255,734177
% Frame 20:
%	40 particles found
%	Detected particle positions:
%		0,000000 46,000000
%		29,000000 153,000000
%		30,000000 131,000000
%		31,000000 181,000000
%		36,000000 246,000000
%		41,000000 442,000000
%		55,000000 361,000000
%		56,000000 476,000000
%		76,000000 49,000000
%		78,000000 190,000000
%		82,000000 376,000000
%		85,000000 10,000000
%		92,000000 431,000000
%		98,000000 337,000000
%		99,000000 85,000000
%		110,000000 76,000000
%		121,000000 80,000000
%		127,000000 345,000000
%		136,000000 58,000000
%		151,000000 32,000000
%		168,000000 43,000000
%		169,000000 455,000000
%		225,000000 54,000000
%		253,000000 36,000000
%		262,000000 274,000000
%		296,000000 486,000000
%		340,000000 333,000000
%		364,000000 190,000000
%		366,000000 202,000000
%		369,000000 97,000000
%		388,000000 65,000000
%		400,000000 2,000000
%		409,000000 313,000000
%		411,000000 45,000000
%		430,000000 23,000000
%		435,000000 18,000000
%		443,000000 64,000000
%		450,000000 374,000000
%		470,000000 255,000000
%		494,000000 295,000000
%	Particles after position refinement:
%		0,596626 45,812138
%		28,856121 152,783798
%		29,608309 131,067581
%		31,246906 180,888748
%		36,120621 245,533966
%		40,896545 442,353851
%		55,365582 361,517731
%		55,709618 475,993805
%		75,996964 49,428318
%		77,568993 190,286026
%		81,820045 376,443665
%		85,255821 9,951125
%		91,561638 430,945648
%		97,916260 337,476685
%		98,806274 84,512947
%		109,873383 76,178810
%		120,882385 80,355904
%		127,280121 345,075897
%		135,599136 57,764397
%		151,338669 32,084381
%		167,957047 42,707405
%		168,750717 455,230652
%		225,199158 54,227585
%		253,157318 35,745010
%		261,669403 274,251648
%		296,328979 485,870178
%		339,652985 332,973816
%		363,984924 189,665787
%		365,844940 202,052612
%		368,778778 96,534439
%		388,407806 64,517906
%		399,965485 2,457247
%		409,331909 313,346375
%		410,880615 44,475628
%		430,071381 23,335144
%		434,623169 17,589483
%		443,054108 64,199005
%		450,056091 373,562256
%		470,258850 255,174088
%		493,990112 295,227783
%	Particles after non-particle discrimination (39 particles):
%		0,596626 45,812138
%		28,856121 152,783798
%		29,608309 131,067581
%		31,246906 180,888748
%		36,120621 245,533966
%		40,896545 442,353851
%		55,365582 361,517731
%		55,709618 475,993805
%		75,996964 49,428318
%		77,568993 190,286026
%		81,820045 376,443665
%		85,255821 9,951125
%		91,561638 430,945648
%		97,916260 337,476685
%		98,806274 84,512947
%		109,873383 76,178810
%		120,882385 80,355904
%		127,280121 345,075897
%		135,599136 57,764397
%		151,338669 32,084381
%		167,957047 42,707405
%		168,750717 455,230652
%		225,199158 54,227585
%		253,157318 35,745010
%		261,669403 274,251648
%		296,328979 485,870178
%		339,652985 332,973816
%		363,984924 189,665787
%		365,844940 202,052612
%		368,778778 96,534439
%		399,965485 2,457247
%		409,331909 313,346375
%		410,880615 44,475628
%		430,071381 23,335144
%		434,623169 17,589483
%		443,054108 64,199005
%		450,056091 373,562256
%		470,258850 255,174088
%		493,990112 295,227783
% Frame 21:
%	42 particles found
%	Detected particle positions:
%		0,000000 46,000000
%		8,000000 117,000000
%		29,000000 153,000000
%		30,000000 131,000000
%		37,000000 246,000000
%		46,000000 101,000000
%		55,000000 362,000000
%		56,000000 476,000000
%		76,000000 49,000000
%		77,000000 190,000000
%		83,000000 157,000000
%		83,000000 476,000000
%		85,000000 10,000000
%		93,000000 358,000000
%		97,000000 338,000000
%		99,000000 84,000000
%		110,000000 76,000000
%		118,000000 142,000000
%		121,000000 81,000000
%		137,000000 56,000000
%		151,000000 32,000000
%		168,000000 43,000000
%		168,000000 455,000000
%		178,000000 228,000000
%		253,000000 35,000000
%		261,000000 274,000000
%		296,000000 486,000000
%		340,000000 332,000000
%		355,000000 323,000000
%		364,000000 189,000000
%		365,000000 201,000000
%		369,000000 96,000000
%		388,000000 65,000000
%		399,000000 4,000000
%		411,000000 45,000000
%		421,000000 398,000000
%		430,000000 23,000000
%		436,000000 18,000000
%		449,000000 374,000000
%		470,000000 255,000000
%		493,000000 296,000000
%		511,000000 218,000000
%	Particles after position refinement:
%		0,472763 46,115963
%		7,522104 117,441307
%		28,917740 152,698334
%		29,652390 131,023636
%		36,533825 245,617935
%		46,293785 101,523209
%		54,993755 361,560028
%		56,215733 475,916504
%		75,920692 49,288322
%		77,370079 189,765930
%		83,428146 157,125000
%		83,231346 476,242218
%		85,231621 9,906924
%		93,349846 357,764404
%		97,484573 337,711517
%		98,584824 84,243851
%		110,092194 76,369141
%		117,742188 142,282501
%		121,125084 80,700447
%		136,772507 56,053150
%		151,388321 31,948753
%		167,735443 42,790546
%		168,260071 455,231140
%		178,222488 228,427643
%		252,930664 35,274231
%		261,119537 274,220520
%		296,360291 485,861511
%		340,267944 332,366821
%		355,324829 323,281067
%		364,153687 189,110107
%		365,478668 200,764267
%		368,518402 96,424095
%		388,298004 64,521248
%		398,604248 3,784656
%		411,437927 44,574150
%		420,620117 397,869019
%		429,710632 23,403830
%		435,810120 18,171141
%		449,215393 373,966339
%		470,156433 255,310059
%		492,906158 295,634705
%		510,309509 218,307312
%	Particles after non-particle discrimination (41 particles):
%		0,472763 46,115963
%		7,522104 117,441307
%		28,917740 152,698334
%		29,652390 131,023636
%		36,533825 245,617935
%		46,293785 101,523209
%		54,993755 361,560028
%		56,215733 475,916504
%		75,920692 49,288322
%		77,370079 189,765930
%		83,428146 157,125000
%		83,231346 476,242218
%		93,349846 357,764404
%		97,484573 337,711517
%		98,584824 84,243851
%		110,092194 76,369141
%		117,742188 142,282501
%		121,125084 80,700447
%		136,772507 56,053150
%		151,388321 31,948753
%		167,735443 42,790546
%		168,260071 455,231140
%		178,222488 228,427643
%		252,930664 35,274231
%		261,119537 274,220520
%		296,360291 485,861511
%		340,267944 332,366821
%		355,324829 323,281067
%		364,153687 189,110107
%		365,478668 200,764267
%		368,518402 96,424095
%		388,298004 64,521248
%		398,604248 3,784656
%		411,437927 44,574150
%		420,620117 397,869019
%		429,710632 23,403830
%		435,810120 18,171141
%		449,215393 373,966339
%		470,156433 255,310059
%		492,906158 295,634705
%		510,309509 218,307312
% Frame 22:
%	41 particles found
%	Detected particle positions:
%		7,000000 116,000000
%		14,000000 18,000000
%		29,000000 153,000000
%		30,000000 131,000000
%		42,000000 372,000000
%		53,000000 385,000000
%		56,000000 362,000000
%		69,000000 78,000000
%		76,000000 50,000000
%		77,000000 189,000000
%		82,000000 376,000000
%		83,000000 476,000000
%		85,000000 10,000000
%		94,000000 358,000000
%		97,000000 145,000000
%		99,000000 84,000000
%		100,000000 177,000000
%		110,000000 77,000000
%		117,000000 142,000000
%		122,000000 81,000000
%		145,000000 113,000000
%		152,000000 32,000000
%		168,000000 43,000000
%		178,000000 228,000000
%		225,000000 54,000000
%		251,000000 414,000000
%		253,000000 35,000000
%		261,000000 274,000000
%		296,000000 486,000000
%		342,000000 333,000000
%		356,000000 322,000000
%		360,000000 258,000000
%		369,000000 97,000000
%		388,000000 64,000000
%		400,000000 3,000000
%		411,000000 45,000000
%		430,000000 23,000000
%		436,000000 18,000000
%		449,000000 374,000000
%		470,000000 255,000000
%		493,000000 296,000000
%	Particles after position refinement:
%		6,689424 116,389709
%		14,443276 17,983046
%		28,808826 152,653580
%		29,645189 130,988480
%		41,979462 372,439941
%		52,704144 384,752472
%		55,604488 361,764679
%		69,155121 77,595085
%		75,905266 49,661991
%		77,389122 189,399597
%		81,672272 376,473358
%		83,400131 476,267395
%		85,312218 9,993878
%		93,537117 358,075684
%		96,671219 145,468719
%		98,770226 84,321068
%		100,081825 176,754166
%		109,528587 76,734566
%		117,300056 142,190933
%		121,890656 80,757645
%		144,989258 112,648636
%		151,591400 32,247601
%		167,779816 42,799938
%		177,999527 228,101700
%		224,835358 54,288105
%		250,611954 414,301086
%		252,871582 35,435585
%		261,176819 273,570068
%		296,222900 485,604736
%		341,609436 332,773895
%		355,790039 322,212280
%		359,918579 258,145264
%		368,779724 96,593384
%		388,343506 64,456284
%		399,911469 3,295416
%		411,086761 44,634155
%		429,713165 23,241653
%		435,571899 18,300627
%		449,127869 373,851501
%		470,032593 255,476868
%		493,365173 295,583069
%	Particles after non-particle discrimination (40 particles):
%		6,689424 116,389709
%		14,443276 17,983046
%		28,808826 152,653580
%		29,645189 130,988480
%		41,979462 372,439941
%		52,704144 384,752472
%		55,604488 361,764679
%		69,155121 77,595085
%		75,905266 49,661991
%		77,389122 189,399597
%		81,672272 376,473358
%		83,400131 476,267395
%		93,537117 358,075684
%		96,671219 145,468719
%		98,770226 84,321068
%		100,081825 176,754166
%		109,528587 76,734566
%		117,300056 142,190933
%		121,890656 80,757645
%		144,989258 112,648636
%		151,591400 32,247601
%		167,779816 42,799938
%		177,999527 228,101700
%		224,835358 54,288105
%		250,611954 414,301086
%		252,871582 35,435585
%		261,176819 273,570068
%		296,222900 485,604736
%		341,609436 332,773895
%		355,790039 322,212280
%		359,918579 258,145264
%		368,779724 96,593384
%		388,343506 64,456284
%		399,911469 3,295416
%		411,086761 44,634155
%		429,713165 23,241653
%		435,571899 18,300627
%		449,127869 373,851501
%		470,032593 255,476868
%		493,365173 295,583069
% Frame 23:
%	40 particles found
%	Detected particle positions:
%		0,000000 47,000000
%		5,000000 116,000000
%		29,000000 153,000000
%		30,000000 131,000000
%		37,000000 246,000000
%		41,000000 442,000000
%		45,000000 99,000000
%		56,000000 474,000000
%		69,000000 78,000000
%		76,000000 50,000000
%		77,000000 189,000000
%		84,000000 476,000000
%		85,000000 10,000000
%		85,000000 157,000000
%		94,000000 358,000000
%		99,000000 84,000000
%		100,000000 176,000000
%		110,000000 77,000000
%		117,000000 142,000000
%		128,000000 345,000000
%		144,000000 112,000000
%		151,000000 32,000000
%		168,000000 43,000000
%		168,000000 455,000000
%		178,000000 228,000000
%		261,000000 274,000000
%		296,000000 486,000000
%		341,000000 332,000000
%		356,000000 323,000000
%		360,000000 258,000000
%		369,000000 97,000000
%		389,000000 64,000000
%		392,000000 111,000000
%		411,000000 44,000000
%		419,000000 90,000000
%		430,000000 23,000000
%		433,000000 17,000000
%		450,000000 374,000000
%		470,000000 255,000000
%		492,000000 296,000000
%	Particles after position refinement:
%		0,518359 46,811661
%		5,472912 115,667984
%		29,006317 152,851883
%		29,681410 130,869995
%		36,669109 245,762360
%		41,040012 442,331848
%		45,152191 98,869797
%		55,817719 474,234253
%		69,402649 78,119835
%		76,113411 49,590027
%		77,320290 189,353668
%		84,259605 475,772644
%		85,389557 9,792288
%		85,221672 157,086914
%		93,561432 358,140991
%		98,840561 84,267570
%		99,921577 176,046585
%		109,973228 76,669937
%		117,140213 142,062393
%		127,597069 345,343567
%		144,327560 111,871300
%		151,263351 31,878746
%		167,897003 42,658836
%		168,387421 455,504639
%		177,921097 228,440826
%		261,227966 274,194946
%		296,434509 485,946167
%		340,750885 332,358185
%		356,099854 322,535980
%		360,289062 258,239288
%		368,673584 96,505318
%		388,695587 64,326744
%		392,445984 110,637878
%		411,332916 44,494747
%		419,340881 89,522911
%		429,771942 23,351929
%		433,360474 17,081747
%		449,529907 374,055939
%		470,116425 255,266159
%		491,723175 296,113922
%	Particles after non-particle discrimination (39 particles):
%		0,518359 46,811661
%		5,472912 115,667984
%		29,006317 152,851883
%		29,681410 130,869995
%		36,669109 245,762360
%		41,040012 442,331848
%		45,152191 98,869797
%		55,817719 474,234253
%		69,402649 78,119835
%		76,113411 49,590027
%		77,320290 189,353668
%		84,259605 475,772644
%		85,221672 157,086914
%		93,561432 358,140991
%		98,840561 84,267570
%		99,921577 176,046585
%		109,973228 76,669937
%		117,140213 142,062393
%		127,597069 345,343567
%		144,327560 111,871300
%		151,263351 31,878746
%		167,897003 42,658836
%		168,387421 455,504639
%		177,921097 228,440826
%		261,227966 274,194946
%		296,434509 485,946167
%		340,750885 332,358185
%		356,099854 322,535980
%		360,289062 258,239288
%		368,673584 96,505318
%		388,695587 64,326744
%		392,445984 110,637878
%		411,332916 44,494747
%		419,340881 89,522911
%		429,771942 23,351929
%		433,360474 17,081747
%		449,529907 374,055939
%		470,116425 255,266159
%		491,723175 296,113922
% Frame 24:
%	42 particles found
%	Detected particle positions:
%		0,000000 46,000000
%		4,000000 115,000000
%		15,000000 19,000000
%		29,000000 153,000000
%		30,000000 131,000000
%		37,000000 246,000000
%		41,000000 442,000000
%		42,000000 374,000000
%		57,000000 469,000000
%		76,000000 49,000000
%		77,000000 191,000000
%		84,000000 475,000000
%		85,000000 10,000000
%		85,000000 157,000000
%		98,000000 198,000000
%		99,000000 84,000000
%		101,000000 174,000000
%		110,000000 77,000000
%		118,000000 142,000000
%		119,000000 80,000000
%		140,000000 54,000000
%		145,000000 112,000000
%		151,000000 32,000000
%		168,000000 42,000000
%		178,000000 229,000000
%		296,000000 486,000000
%		341,000000 332,000000
%		355,000000 323,000000
%		360,000000 258,000000
%		364,000000 191,000000
%		369,000000 97,000000
%		389,000000 64,000000
%		393,000000 336,000000
%		398,000000 4,000000
%		411,000000 44,000000
%		420,000000 399,000000
%		430,000000 23,000000
%		434,000000 17,000000
%		450,000000 374,000000
%		470,000000 255,000000
%		494,000000 295,000000
%		511,000000 218,000000
%	Particles after position refinement:
%		0,531388 46,396744
%		3,901961 114,554916
%		15,124362 18,977169
%		28,960997 153,090424
%		29,630795 131,022156
%		36,866493 246,323593
%		41,108208 442,420624
%		41,969200 374,174438
%		56,578773 468,896667
%		76,164352 49,498478
%		77,454010 191,446503
%		84,400246 474,656982
%		85,401924 10,024404
%		84,662102 157,050308
%		97,546333 198,096664
%		98,859604 84,338409
%		101,033058 173,701416
%		110,054512 77,087036
%		117,530060 142,173752
%		118,715454 79,553459
%		139,488281 53,819122
%		144,737213 112,050941
%		151,047836 31,872427
%		167,748322 42,444885
%		178,151550 228,688416
%		295,837677 486,398315
%		340,816254 332,371063
%		355,117889 322,523682
%		360,125366 258,048676
%		364,365204 191,186127
%		368,731873 96,651962
%		388,562866 64,366196
%		393,175690 335,998047
%		398,451477 3,927877
%		411,485657 44,359470
%		420,062286 398,672455
%		429,680817 23,290365
%		434,213623 17,359047
%		449,548615 373,852051
%		470,047577 255,307816
%		494,013245 295,150787
%		510,613342 218,197708
%	Particles after non-particle discrimination (41 particles):
%		0,531388 46,396744
%		3,901961 114,554916
%		15,124362 18,977169
%		28,960997 153,090424
%		29,630795 131,022156
%		36,866493 246,323593
%		41,108208 442,420624
%		41,969200 374,174438
%		56,578773 468,896667
%		76,164352 49,498478
%		77,454010 191,446503
%		84,400246 474,656982
%		85,401924 10,024404
%		84,662102 157,050308
%		97,546333 198,096664
%		98,859604 84,338409
%		101,033058 173,701416
%		110,054512 77,087036
%		117,530060 142,173752
%		118,715454 79,553459
%		139,488281 53,819122
%		144,737213 112,050941
%		151,047836 31,872427
%		167,748322 42,444885
%		178,151550 228,688416
%		295,837677 486,398315
%		340,816254 332,371063
%		355,117889 322,523682
%		360,125366 258,048676
%		364,365204 191,186127
%		368,731873 96,651962
%		388,562866 64,366196
%		393,175690 335,998047
%		398,451477 3,927877
%		411,485657 44,359470
%		420,062286 398,672455
%		434,213623 17,359047
%		449,548615 373,852051
%		470,047577 255,307816
%		494,013245 295,150787
%		510,613342 218,197708
% Frame 25:
%	37 particles found
%	Detected particle positions:
%		6,000000 394,000000
%		29,000000 0,000000
%		29,000000 153,000000
%		30,000000 131,000000
%		36,000000 246,000000
%		41,000000 442,000000
%		47,000000 130,000000
%		55,000000 473,000000
%		76,000000 50,000000
%		77,000000 191,000000
%		85,000000 475,000000
%		86,000000 157,000000
%		89,000000 429,000000
%		99,000000 85,000000
%		117,000000 142,000000
%		121,000000 81,000000
%		138,000000 55,000000
%		145,000000 131,000000
%		169,000000 455,000000
%		178,000000 229,000000
%		261,000000 274,000000
%		287,000000 37,000000
%		296,000000 487,000000
%		341,000000 333,000000
%		355,000000 322,000000
%		360,000000 258,000000
%		364,000000 190,000000
%		369,000000 97,000000
%		388,000000 64,000000
%		392,000000 114,000000
%		412,000000 44,000000
%		430,000000 23,000000
%		435,000000 18,000000
%		450,000000 374,000000
%		470,000000 255,000000
%		480,000000 101,000000
%		493,000000 294,000000
%	Particles after position refinement:
%		6,479242 394,315063
%		28,955694 0,247790
%		28,741709 152,717590
%		29,669573 130,979904
%		36,156647 245,804718
%		40,845978 442,471497
%		47,166836 129,524109
%		54,692310 473,124390
%		75,851128 49,586754
%		77,355827 191,168991
%		84,566452 474,838135
%		85,948738 156,466476
%		88,766769 428,880310
%		98,898903 84,548386
%		117,036751 142,362137
%		120,726021 80,554558
%		137,668427 54,495056
%		144,783234 131,019012
%		168,553391 455,330658
%		177,865295 228,619507
%		261,237000 273,871796
%		287,110992 37,416214
%		295,967896 486,629486
%		341,225555 332,780701
%		355,469421 322,012756
%		359,882202 258,016205
%		364,039398 190,161179
%		368,569458 96,577316
%		388,451965 64,302856
%		392,109589 113,643639
%		411,760651 44,083107
%		429,618622 23,230688
%		435,098022 18,012775
%		449,660156 373,535156
%		470,158447 255,151367
%		480,238861 101,156433
%		492,930511 294,161194
%	Particles after non-particle discrimination (36 particles):
%		6,479242 394,315063
%		28,741709 152,717590
%		29,669573 130,979904
%		36,156647 245,804718
%		40,845978 442,471497
%		47,166836 129,524109
%		54,692310 473,124390
%		75,851128 49,586754
%		77,355827 191,168991
%		84,566452 474,838135
%		85,948738 156,466476
%		88,766769 428,880310
%		98,898903 84,548386
%		117,036751 142,362137
%		120,726021 80,554558
%		137,668427 54,495056
%		144,783234 131,019012
%		168,553391 455,330658
%		177,865295 228,619507
%		261,237000 273,871796
%		287,110992 37,416214
%		295,967896 486,629486
%		341,225555 332,780701
%		355,469421 322,012756
%		359,882202 258,016205
%		364,039398 190,161179
%		368,569458 96,577316
%		388,451965 64,302856
%		392,109589 113,643639
%		411,760651 44,083107
%		429,618622 23,230688
%		435,098022 18,012775
%		449,660156 373,535156
%		470,158447 255,151367
%		480,238861 101,156433
%		492,930511 294,161194
% Frame 26:
%	43 particles found
%	Detected particle positions:
%		6,000000 395,000000
%		29,000000 0,000000
%		29,000000 153,000000
%		30,000000 131,000000
%		37,000000 246,000000
%		55,000000 362,000000
%		57,000000 474,000000
%		77,000000 193,000000
%		85,000000 157,000000
%		88,000000 1,000000
%		89,000000 477,000000
%		91,000000 157,000000
%		99,000000 85,000000
%		118,000000 142,000000
%		119,000000 80,000000
%		122,000000 70,000000
%		127,000000 345,000000
%		145,000000 131,000000
%		147,000000 114,000000
%		151,000000 32,000000
%		168,000000 43,000000
%		169,000000 455,000000
%		178,000000 228,000000
%		253,000000 36,000000
%		254,000000 50,000000
%		262,000000 274,000000
%		296,000000 486,000000
%		332,000000 202,000000
%		341,000000 333,000000
%		356,000000 322,000000
%		360,000000 258,000000
%		365,000000 197,000000
%		369,000000 96,000000
%		389,000000 64,000000
%		393,000000 113,000000
%		404,000000 488,000000
%		407,000000 311,000000
%		412,000000 45,000000
%		430,000000 23,000000
%		434,000000 17,000000
%		450,000000 373,000000
%		469,000000 260,000000
%		470,000000 255,000000
%	Particles after position refinement:
%		6,378696 395,235443
%		29,269625 0,278272
%		28,813635 153,102554
%		29,626593 130,832397
%		36,579487 246,396240
%		55,182102 361,527191
%		56,929661 474,256165
%		76,772064 193,424438
%		84,901146 156,500275
%		88,493240 1,175040
%		88,685997 477,080841
%		90,854095 157,258865
%		98,767052 84,479805
%		117,644852 142,091400
%		118,923897 80,080849
%		121,796471 70,205399
%		127,304916 344,983643
%		144,887085 131,190399
%		147,085663 114,139648
%		151,297195 31,944269
%		167,780960 42,624786
%		168,990097 455,206085
%		178,185623 227,942078
%		253,083054 36,007076
%		253,957611 50,477093
%		261,581818 274,159668
%		296,403198 486,386139
%		332,453369 201,836319
%		340,947968 332,655334
%		355,759918 321,896637
%		359,980865 257,955750
%		364,709900 196,881454
%		368,523590 96,422470
%		388,557617 64,453201
%		393,476410 113,079605
%		403,716705 487,858582
%		406,636230 311,164825
%		411,732910 44,615936
%		429,748932 23,276285
%		433,970306 17,366419
%		449,583405 373,429413
%		468,926544 259,608368
%		470,176666 255,260666
%	Particles after non-particle discrimination (43 particles):
%		6,378696 395,235443
%		29,269625 0,278272
%		28,813635 153,102554
%		29,626593 130,832397
%		36,579487 246,396240
%		55,182102 361,527191
%		56,929661 474,256165
%		76,772064 193,424438
%		84,901146 156,500275
%		88,493240 1,175040
%		88,685997 477,080841
%		90,854095 157,258865
%		98,767052 84,479805
%		117,644852 142,091400
%		118,923897 80,080849
%		121,796471 70,205399
%		127,304916 344,983643
%		144,887085 131,190399
%		147,085663 114,139648
%		151,297195 31,944269
%		167,780960 42,624786
%		168,990097 455,206085
%		178,185623 227,942078
%		253,083054 36,007076
%		253,957611 50,477093
%		261,581818 274,159668
%		296,403198 486,386139
%		332,453369 201,836319
%		340,947968 332,655334
%		355,759918 321,896637
%		359,980865 257,955750
%		364,709900 196,881454
%		368,523590 96,422470
%		388,557617 64,453201
%		393,476410 113,079605
%		403,716705 487,858582
%		406,636230 311,164825
%		411,732910 44,615936
%		429,748932 23,276285
%		433,970306 17,366419
%		449,583405 373,429413
%		468,926544 259,608368
%		470,176666 255,260666
% Frame 27:
%	41 particles found
%	Detected particle positions:
%		20,000000 28,000000
%		24,000000 137,000000
%		27,000000 52,000000
%		29,000000 0,000000
%		29,000000 153,000000
%		30,000000 131,000000
%		33,000000 84,000000
%		37,000000 246,000000
%		41,000000 442,000000
%		68,000000 31,000000
%		77,000000 194,000000
%		89,000000 429,000000
%		93,000000 291,000000
%		94,000000 358,000000
%		99,000000 84,000000
%		116,000000 80,000000
%		117,000000 143,000000
%		121,000000 70,000000
%		145,000000 131,000000
%		146,000000 114,000000
%		151,000000 32,000000
%		168,000000 43,000000
%		169,000000 455,000000
%		178,000000 228,000000
%		261,000000 274,000000
%		296,000000 486,000000
%		341,000000 332,000000
%		360,000000 258,000000
%		364,000000 189,000000
%		364,000000 193,000000
%		368,000000 96,000000
%		373,000000 77,000000
%		388,000000 64,000000
%		393,000000 336,000000
%		394,000000 112,000000
%		412,000000 45,000000
%		414,000000 92,000000
%		430,000000 23,000000
%		433,000000 16,000000
%		449,000000 374,000000
%		470,000000 255,000000
%	Particles after position refinement:
%		19,541342 28,368788
%		23,538067 136,684235
%		26,702089 52,074860
%		29,207346 0,591518
%		29,013929 152,646729
%		29,615709 131,242920
%		32,836819 83,942192
%		36,667988 245,538956
%		40,789936 442,188446
%		67,561401 31,367142
%		77,354958 193,939682
%		89,204346 429,296021
%		93,005280 290,900421
%		93,504570 358,069275
%		98,933571 84,203651
%		115,567268 80,371674
%		117,387985 142,859482
%		120,489159 70,151505
%		145,421005 131,196014
%		145,681671 113,879959
%		151,318863 32,195263
%		167,991272 42,587570
%		169,060486 455,469696
%		178,043640 228,243088
%		261,154175 274,026093
%		295,978607 485,674866
%		340,830383 332,458527
%		359,987396 257,840088
%		364,014709 190,281189
%		364,178925 192,632141
%		368,446381 96,405022
%		372,539490 77,250214
%		388,445038 64,421432
%		393,424500 336,371918
%		394,222809 112,469055
%		411,839386 44,642605
%		414,441803 91,676689
%		429,773376 23,253897
%		432,547577 16,059978
%		449,212158 374,341705
%		470,096161 255,458252
%	Particles after non-particle discrimination (40 particles):
%		19,541342 28,368788
%		23,538067 136,684235
%		26,702089 52,074860
%		29,207346 0,591518
%		29,013929 152,646729
%		29,615709 131,242920
%		32,836819 83,942192
%		36,667988 245,538956
%		40,789936 442,188446
%		67,561401 31,367142
%		77,354958 193,939682
%		89,204346 429,296021
%		93,005280 290,900421
%		93,504570 358,069275
%		98,933571 84,203651
%		115,567268 80,371674
%		117,387985 142,859482
%		120,489159 70,151505
%		145,421005 131,196014
%		145,681671 113,879959
%		151,318863 32,195263
%		167,991272 42,587570
%		169,060486 455,469696
%		178,043640 228,243088
%		261,154175 274,026093
%		295,978607 485,674866
%		340,830383 332,458527
%		359,987396 257,840088
%		364,178925 192,632141
%		368,446381 96,405022
%		372,539490 77,250214
%		388,445038 64,421432
%		393,424500 336,371918
%		394,222809 112,469055
%		411,839386 44,642605
%		414,441803 91,676689
%		429,773376 23,253897
%		432,547577 16,059978
%		449,212158 374,341705
%		470,096161 255,458252
% Frame 28:
%	39 particles found
%	Detected particle positions:
%		23,000000 136,000000
%		29,000000 0,000000
%		29,000000 153,000000
%		36,000000 246,000000
%		41,000000 442,000000
%		53,000000 384,000000
%		77,000000 192,000000
%		87,000000 61,000000
%		89,000000 469,000000
%		93,000000 358,000000
%		95,000000 197,000000
%		99,000000 84,000000
%		116,000000 81,000000
%		118,000000 142,000000
%		145,000000 131,000000
%		151,000000 32,000000
%		154,000000 220,000000
%		168,000000 43,000000
%		169,000000 455,000000
%		194,000000 95,000000
%		252,000000 52,000000
%		262,000000 274,000000
%		296,000000 486,000000
%		341,000000 333,000000
%		355,000000 323,000000
%		355,000000 335,000000
%		360,000000 258,000000
%		364,000000 189,000000
%		365,000000 194,000000
%		369,000000 96,000000
%		389,000000 64,000000
%		394,000000 111,000000
%		398,000000 4,000000
%		415,000000 92,000000
%		430,000000 23,000000
%		433,000000 16,000000
%		450,000000 373,000000
%		470,000000 255,000000
%		494,000000 295,000000
%	Particles after position refinement:
%		23,384682 135,916794
%		29,151878 0,518743
%		28,808083 152,721268
%		36,435566 245,682205
%		40,720650 442,094147
%		52,771034 384,477081
%		76,838951 191,870728
%		87,332115 61,084820
%		88,621681 468,686859
%		93,368996 357,937531
%		95,455147 196,505600
%		98,708595 84,252182
%		116,206825 80,569572
%		117,747246 142,282883
%		145,290588 131,038986
%		151,361237 32,077549
%		154,281723 219,461777
%		167,833694 42,605595
%		168,795212 455,243835
%		193,644913 95,183144
%		251,915161 52,143764
%		261,740753 273,853210
%		296,453522 485,536652
%		340,894928 332,696411
%		354,855194 322,438843
%		354,681458 335,008606
%		360,035400 257,717987
%		363,950409 189,103485
%		364,592499 193,628143
%		368,578430 96,479698
%		388,622314 64,504875
%		394,386322 111,444473
%		398,169922 4,375037
%		414,583588 91,681244
%		429,744202 23,208595
%		432,532715 15,656302
%		449,958740 372,791718
%		470,123230 255,491394
%		493,789429 294,740204
%	Particles after non-particle discrimination (39 particles):
%		23,384682 135,916794
%		29,151878 0,518743
%		28,808083 152,721268
%		36,435566 245,682205
%		40,720650 442,094147
%		52,771034 384,477081
%		76,838951 191,870728
%		87,332115 61,084820
%		88,621681 468,686859
%		93,368996 357,937531
%		95,455147 196,505600
%		98,708595 84,252182
%		116,206825 80,569572
%		117,747246 142,282883
%		145,290588 131,038986
%		151,361237 32,077549
%		154,281723 219,461777
%		167,833694 42,605595
%		168,795212 455,243835
%		193,644913 95,183144
%		251,915161 52,143764
%		261,740753 273,853210
%		296,453522 485,536652
%		340,894928 332,696411
%		354,855194 322,438843
%		354,681458 335,008606
%		360,035400 257,717987
%		363,950409 189,103485
%		364,592499 193,628143
%		368,578430 96,479698
%		388,622314 64,504875
%		394,386322 111,444473
%		398,169922 4,375037
%		414,583588 91,681244
%		429,744202 23,208595
%		432,532715 15,656302
%		449,958740 372,791718
%		470,123230 255,491394
%		493,789429 294,740204
% Frame 29:
%	40 particles found
%	Detected particle positions:
%		24,000000 138,000000
%		26,000000 345,000000
%		29,000000 0,000000
%		37,000000 246,000000
%		41,000000 442,000000
%		55,000000 361,000000
%		58,000000 476,000000
%		69,000000 77,000000
%		76,000000 50,000000
%		77,000000 194,000000
%		82,000000 377,000000
%		84,000000 156,000000
%		88,000000 61,000000
%		88,000000 427,000000
%		93,000000 358,000000
%		97,000000 197,000000
%		116,000000 81,000000
%		145,000000 131,000000
%		151,000000 32,000000
%		154,000000 220,000000
%		168,000000 43,000000
%		168,000000 456,000000
%		189,000000 140,000000
%		251,000000 52,000000
%		263,000000 38,000000
%		296,000000 486,000000
%		340,000000 333,000000
%		364,000000 195,000000
%		369,000000 97,000000
%		388,000000 65,000000
%		393,000000 112,000000
%		398,000000 3,000000
%		406,000000 303,000000
%		414,000000 92,000000
%		430,000000 23,000000
%		432,000000 15,000000
%		450,000000 373,000000
%		470,000000 255,000000
%		480,000000 100,000000
%		493,000000 295,000000
%	Particles after position refinement:
%		23,502489 137,523148
%		26,371027 345,210999
%		29,066843 0,458838
%		36,851662 245,690796
%		40,946640 442,095367
%		55,276955 361,456146
%		57,671669 475,779877
%		69,501945 77,450172
%		76,458374 49,727150
%		76,969963 193,621918
%		81,687332 376,573639
%		84,464203 156,405777
%		87,651657 61,299202
%		87,526260 427,092163
%		93,253136 357,965210
%		96,625710 197,389679
%		115,767189 80,610130
%		145,361191 131,210846
%		151,376541 32,318359
%		153,749969 219,541382
%		167,712189 42,827862
%		168,179123 455,605194
%		188,655167 140,363022
%		251,247253 52,465385
%		263,286011 38,109737
%		296,275391 485,867432
%		340,350220 333,169403
%		364,297089 194,654510
%		368,621765 96,528603
%		388,496216 64,531868
%		393,497955 111,770699
%		397,516266 3,459914
%		405,906128 302,871490
%		414,105499 92,454330
%		429,801392 23,145121
%		432,212219 15,371164
%		450,105835 372,833008
%		470,061249 255,471054
%		480,166626 99,823357
%		492,601746 294,891205
%	Particles after non-particle discrimination (39 particles):
%		23,502489 137,523148
%		26,371027 345,210999
%		29,066843 0,458838
%		36,851662 245,690796
%		40,946640 442,095367
%		55,276955 361,456146
%		57,671669 475,779877
%		69,501945 77,450172
%		76,458374 49,727150
%		76,969963 193,621918
%		81,687332 376,573639
%		84,464203 156,405777
%		87,651657 61,299202
%		87,526260 427,092163
%		93,253136 357,965210
%		96,625710 197,389679
%		115,767189 80,610130
%		145,361191 131,210846
%		151,376541 32,318359
%		153,749969 219,541382
%		167,712189 42,827862
%		168,179123 455,605194
%		188,655167 140,363022
%		251,247253 52,465385
%		263,286011 38,109737
%		296,275391 485,867432
%		340,350220 333,169403
%		364,297089 194,654510
%		368,621765 96,528603
%		388,496216 64,531868
%		393,497955 111,770699
%		397,516266 3,459914
%		405,906128 302,871490
%		414,105499 92,454330
%		432,212219 15,371164
%		450,105835 372,833008
%		470,061249 255,471054
%		480,166626 99,823357
%		492,601746 294,891205
% Trajectory linking (verbose output):
% Frame 0
%	Particle 0 (0,784429, 46,214520)
%		linked to particle 0 in frame 1
%		linked to particle -1 in frame 2
%	Particle 1 (6,432131, 395,242676)
%		linked to particle -1 in frame 1
%		linked to particle -1 in frame 2
%	Particle 2 (19,909523, 139,068436)
%		linked to particle -1 in frame 1
%		linked to particle -1 in frame 2
%	Particle 3 (23,919954, 144,982574)
%		linked to particle 4 in frame 1
%		linked to particle -1 in frame 2
%	Particle 4 (25,317064, 27,762424)
%		linked to particle 3 in frame 1
%		linked to particle 0 in frame 2
%	Particle 5 (24,914824, 242,324280)
%		linked to particle 5 in frame 1
%		linked to particle -1 in frame 2
%	Particle 6 (27,165655, 170,334106)
%		linked to particle 6 in frame 1
%		linked to particle -1 in frame 2
%	Particle 7 (29,198997, 0,681615)
%		linked to particle -1 in frame 1
%		linked to particle -1 in frame 2
%	Particle 8 (29,609264, 131,074341)
%		linked to particle -1 in frame 1
%		linked to particle 1 in frame 2
%	Particle 9 (31,534473, 181,021866)
%		linked to particle 7 in frame 1
%		linked to particle 2 in frame 2
%	Particle 10 (36,452435, 243,663071)
%		linked to particle 8 in frame 1
%		linked to particle 3 in frame 2
%	Particle 11 (55,066544, 362,242767)
%		linked to particle 9 in frame 1
%		linked to particle -1 in frame 2
%	Particle 12 (63,313175, 275,359467)
%		linked to particle 10 in frame 1
%		linked to particle 5 in frame 2
%	Particle 13 (76,131966, 49,699448)
%		linked to particle 13 in frame 1
%		linked to particle 7 in frame 2
%	Particle 14 (79,273415, 322,150452)
%		linked to particle 14 in frame 1
%		linked to particle 9 in frame 2
%	Particle 15 (83,868279, 475,712921)
%		linked to particle 15 in frame 1
%		linked to particle 10 in frame 2
%	Particle 16 (85,300743, 9,902965)
%		linked to particle 16 in frame 1
%		linked to particle 11 in frame 2
%	Particle 17 (89,343956, 477,209045)
%		linked to particle -1 in frame 1
%		linked to particle -1 in frame 2
%	Particle 18 (93,225311, 358,023041)
%		linked to particle 18 in frame 1
%		linked to particle 13 in frame 2
%	Particle 19 (97,418144, 335,976593)
%		linked to particle 19 in frame 1
%		linked to particle 14 in frame 2
%	Particle 20 (98,934357, 84,359451)
%		linked to particle 20 in frame 1
%		linked to particle 15 in frame 2
%	Particle 21 (120,211548, 6,560376)
%		linked to particle 23 in frame 1
%		linked to particle 16 in frame 2
%	Particle 22 (121,557343, 81,271927)
%		linked to particle 22 in frame 1
%		linked to particle 17 in frame 2
%	Particle 23 (131,838181, 60,640499)
%		linked to particle 24 in frame 1
%		linked to particle -1 in frame 2
%	Particle 24 (151,420914, 31,903196)
%		linked to particle -1 in frame 1
%		linked to particle -1 in frame 2
%	Particle 25 (156,475555, 22,598162)
%		linked to particle 25 in frame 1
%		linked to particle 19 in frame 2
%	Particle 26 (167,773972, 42,670044)
%		linked to particle -1 in frame 1
%		linked to particle -1 in frame 2
%	Particle 27 (168,025650, 454,953033)
%		linked to particle 26 in frame 1
%		linked to particle 21 in frame 2
%	Particle 28 (177,845184, 227,501984)
%		linked to particle 27 in frame 1
%		linked to particle 22 in frame 2
%	Particle 29 (196,279449, 489,630035)
%		linked to particle 28 in frame 1
%		linked to particle 23 in frame 2
%	Particle 30 (231,333740, 436,876953)
%		linked to particle -1 in frame 1
%		linked to particle -1 in frame 2
%	Particle 31 (252,577240, 429,196350)
%		linked to particle 29 in frame 1
%		linked to particle -1 in frame 2
%	Particle 32 (287,968597, 89,861885)
%		linked to particle -1 in frame 1
%		linked to particle -1 in frame 2
%	Particle 33 (296,331787, 486,022797)
%		linked to particle -1 in frame 1
%		linked to particle -1 in frame 2
%	Particle 34 (339,631958, 333,009613)
%		linked to particle 33 in frame 1
%		linked to particle 26 in frame 2
%	Particle 35 (359,973969, 258,328064)
%		linked to particle 34 in frame 1
%		linked to particle 28 in frame 2
%	Particle 36 (388,114807, 64,746681)
%		linked to particle 37 in frame 1
%		linked to particle -1 in frame 2
%	Particle 37 (388,177124, 112,957047)
%		linked to particle -1 in frame 1
%		linked to particle 31 in frame 2
%	Particle 38 (399,143616, 332,347260)
%		linked to particle 38 in frame 1
%		linked to particle 32 in frame 2
%	Particle 39 (403,013794, 8,341883)
%		linked to particle 39 in frame 1
%		linked to particle 33 in frame 2
%	Particle 40 (406,896515, 303,190155)
%		linked to particle 40 in frame 1
%		linked to particle 34 in frame 2
%	Particle 41 (411,010925, 44,738773)
%		linked to particle 41 in frame 1
%		linked to particle 36 in frame 2
%	Particle 42 (412,045197, 95,587166)
%		linked to particle 42 in frame 1
%		linked to particle -1 in frame 2
%	Particle 43 (446,946930, 373,909760)
%		linked to particle -1 in frame 1
%		linked to particle -1 in frame 2
%	Particle 44 (492,322693, 294,789337)
%		linked to particle 46 in frame 1
%		linked to particle 39 in frame 2
% Frame 1
%	Particle 0 (0,592491, 46,474453)
%		linked to particle -1 in frame 2
%		linked to particle -1 in frame 3
%	Particle 1 (7,049388, 116,829506)
%		linked to particle -1 in frame 2
%		linked to particle -1 in frame 3
%	Particle 2 (24,157127, 412,352356)
%		linked to particle -1 in frame 2
%		linked to particle -1 in frame 3
%	Particle 3 (24,818066, 28,382988)
%		linked to particle 0 in frame 2
%		linked to particle 2 in frame 3
%	Particle 4 (25,049707, 147,532578)
%		linked to particle -1 in frame 2
%		linked to particle 1 in frame 3
%	Particle 5 (24,629341, 242,614410)
%		linked to particle -1 in frame 2
%		linked to particle -1 in frame 3
%	Particle 6 (28,074053, 171,357269)
%		linked to particle -1 in frame 2
%		linked to particle -1 in frame 3
%	Particle 7 (31,545385, 180,631989)
%		linked to particle 2 in frame 2
%		linked to particle 4 in frame 3
%	Particle 8 (36,338715, 244,152176)
%		linked to particle 3 in frame 2
%		linked to particle 5 in frame 3
%	Particle 9 (54,921879, 362,094788)
%		linked to particle -1 in frame 2
%		linked to particle -1 in frame 3
%	Particle 10 (63,504547, 275,396149)
%		linked to particle 5 in frame 2
%		linked to particle 8 in frame 3
%	Particle 11 (69,907883, 52,855587)
%		linked to particle -1 in frame 2
%		linked to particle -1 in frame 3
%	Particle 12 (74,619400, 304,856964)
%		linked to particle 6 in frame 2
%		linked to particle 9 in frame 3
%	Particle 13 (76,086655, 49,675335)
%		linked to particle 7 in frame 2
%		linked to particle 10 in frame 3
%	Particle 14 (79,869247, 326,559723)
%		linked to particle 9 in frame 2
%		linked to particle 11 in frame 3
%	Particle 15 (83,843361, 475,094482)
%		linked to particle 10 in frame 2
%		linked to particle 12 in frame 3
%	Particle 16 (85,355217, 9,949882)
%		linked to particle 11 in frame 2
%		linked to particle 13 in frame 3
%	Particle 17 (86,755356, 61,456379)
%		linked to particle 12 in frame 2
%		linked to particle 14 in frame 3
%	Particle 18 (93,410698, 358,052246)
%		linked to particle 13 in frame 2
%		linked to particle 16 in frame 3
%	Particle 19 (97,499886, 335,942505)
%		linked to particle 14 in frame 2
%		linked to particle -1 in frame 3
%	Particle 20 (98,830597, 84,348763)
%		linked to particle 15 in frame 2
%		linked to particle 17 in frame 3
%	Particle 21 (98,987389, 144,155319)
%		linked to particle -1 in frame 2
%		linked to particle 15 in frame 3
%	Particle 22 (119,777283, 80,458412)
%		linked to particle 17 in frame 2
%		linked to particle -1 in frame 3
%	Particle 23 (120,533989, 6,894827)
%		linked to particle 16 in frame 2
%		linked to particle 18 in frame 3
%	Particle 24 (133,054825, 58,582989)
%		linked to particle -1 in frame 2
%		linked to particle 19 in frame 3
%	Particle 25 (155,758698, 23,677753)
%		linked to particle 19 in frame 2
%		linked to particle -1 in frame 3
%	Particle 26 (168,160797, 455,198090)
%		linked to particle 21 in frame 2
%		linked to particle 20 in frame 3
%	Particle 27 (177,649918, 227,870758)
%		linked to particle 22 in frame 2
%		linked to particle 21 in frame 3
%	Particle 28 (196,310745, 490,077209)
%		linked to particle 23 in frame 2
%		linked to particle 22 in frame 3
%	Particle 29 (250,949326, 430,138519)
%		linked to particle -1 in frame 2
%		linked to particle -1 in frame 3
%	Particle 30 (261,200226, 273,741150)
%		linked to particle 24 in frame 2
%		linked to particle 23 in frame 3
%	Particle 31 (314,316772, 374,329651)
%		linked to particle -1 in frame 2
%		linked to particle -1 in frame 3
%	Particle 32 (329,278076, 175,525620)
%		linked to particle 25 in frame 2
%		linked to particle 24 in frame 3
%	Particle 33 (339,991302, 332,796570)
%		linked to particle 26 in frame 2
%		linked to particle 25 in frame 3
%	Particle 34 (360,078217, 258,434052)
%		linked to particle 28 in frame 2
%		linked to particle 26 in frame 3
%	Particle 35 (364,900299, 199,115356)
%		linked to particle 29 in frame 2
%		linked to particle 28 in frame 3
%	Particle 36 (368,567200, 96,370735)
%		linked to particle 30 in frame 2
%		linked to particle -1 in frame 3
%	Particle 37 (388,278717, 64,588821)
%		linked to particle -1 in frame 2
%		linked to particle 30 in frame 3
%	Particle 38 (398,876495, 332,879578)
%		linked to particle 32 in frame 2
%		linked to particle 31 in frame 3
%	Particle 39 (404,064636, 8,435058)
%		linked to particle 33 in frame 2
%		linked to particle 32 in frame 3
%	Particle 40 (406,339600, 302,792572)
%		linked to particle 34 in frame 2
%		linked to particle -1 in frame 3
%	Particle 41 (411,144775, 44,487827)
%		linked to particle 36 in frame 2
%		linked to particle -1 in frame 3
%	Particle 42 (413,035492, 95,299545)
%		linked to particle -1 in frame 2
%		linked to particle 33 in frame 3
%	Particle 43 (429,690491, 23,298065)
%		linked to particle -1 in frame 2
%		linked to particle -1 in frame 3
%	Particle 44 (435,913239, 18,872969)
%		linked to particle 37 in frame 2
%		linked to particle 34 in frame 3
%	Particle 45 (470,009430, 255,234558)
%		linked to particle 38 in frame 2
%		linked to particle 35 in frame 3
%	Particle 46 (491,214508, 296,167755)
%		linked to particle 39 in frame 2
%		linked to particle 36 in frame 3
% Frame 2
%	Particle 0 (24,898937, 29,777504)
%		linked to particle 2 in frame 3
%		linked to particle 3 in frame 4
%	Particle 1 (29,817413, 130,900940)
%		linked to particle 3 in frame 3
%		linked to particle 2 in frame 4
%	Particle 2 (31,130209, 180,723587)
%		linked to particle 4 in frame 3
%		linked to particle 4 in frame 4
%	Particle 3 (36,094067, 245,218124)
%		linked to particle 5 in frame 3
%		linked to particle 5 in frame 4
%	Particle 4 (46,274326, 101,919945)
%		linked to particle -1 in frame 3
%		linked to particle -1 in frame 4
%	Particle 5 (62,576439, 275,956451)
%		linked to particle 8 in frame 3
%		linked to particle 7 in frame 4
%	Particle 6 (75,090836, 306,071472)
%		linked to particle 9 in frame 3
%		linked to particle -1 in frame 4
%	Particle 7 (75,902870, 49,344177)
%		linked to particle 10 in frame 3
%		linked to particle 10 in frame 4
%	Particle 8 (77,301682, 191,312698)
%		linked to particle -1 in frame 3
%		linked to particle 11 in frame 4
%	Particle 9 (78,577637, 329,142792)
%		linked to particle 11 in frame 3
%		linked to particle 12 in frame 4
%	Particle 10 (84,101326, 475,488495)
%		linked to particle 12 in frame 3
%		linked to particle 13 in frame 4
%	Particle 11 (85,263504, 9,940722)
%		linked to particle 13 in frame 3
%		linked to particle 14 in frame 4
%	Particle 12 (87,325500, 61,422161)
%		linked to particle 14 in frame 3
%		linked to particle 15 in frame 4
%	Particle 13 (93,347282, 358,112885)
%		linked to particle 16 in frame 3
%		linked to particle 17 in frame 4
%	Particle 14 (97,404327, 335,342529)
%		linked to particle -1 in frame 3
%		linked to particle -1 in frame 4
%	Particle 15 (98,949303, 84,549805)
%		linked to particle 17 in frame 3
%		linked to particle 18 in frame 4
%	Particle 16 (120,493057, 7,091426)
%		linked to particle 18 in frame 3
%		linked to particle 23 in frame 4
%	Particle 17 (121,906754, 81,885338)
%		linked to particle -1 in frame 3
%		linked to particle 22 in frame 4
%	Particle 18 (124,329483, 466,628265)
%		linked to particle -1 in frame 3
%		linked to particle 21 in frame 4
%	Particle 19 (154,873383, 19,550261)
%		linked to particle -1 in frame 3
%		linked to particle -1 in frame 4
%	Particle 20 (155,160858, 455,433228)
%		linked to particle 20 in frame 3
%		linked to particle -1 in frame 4
%	Particle 21 (168,266098, 455,250854)
%		linked to particle -1 in frame 3
%		linked to particle -1 in frame 4
%	Particle 22 (178,163315, 228,273865)
%		linked to particle 21 in frame 3
%		linked to particle 27 in frame 4
%	Particle 23 (195,737625, 490,555328)
%		linked to particle 22 in frame 3
%		linked to particle 29 in frame 4
%	Particle 24 (261,115417, 273,997345)
%		linked to particle 23 in frame 3
%		linked to particle 31 in frame 4
%	Particle 25 (328,201111, 174,482590)
%		linked to particle 24 in frame 3
%		linked to particle 33 in frame 4
%	Particle 26 (340,249756, 332,725677)
%		linked to particle 25 in frame 3
%		linked to particle 34 in frame 4
%	Particle 27 (355,719727, 323,365723)
%		linked to particle -1 in frame 3
%		linked to particle -1 in frame 4
%	Particle 28 (360,157257, 258,256165)
%		linked to particle 26 in frame 3
%		linked to particle -1 in frame 4
%	Particle 29 (363,999847, 189,600021)
%		linked to particle 27 in frame 3
%		linked to particle -1 in frame 4
%	Particle 30 (368,153778, 95,976471)
%		linked to particle -1 in frame 3
%		linked to particle -1 in frame 4
%	Particle 31 (393,153107, 112,943031)
%		linked to particle -1 in frame 3
%		linked to particle -1 in frame 4
%	Particle 32 (398,743835, 332,830902)
%		linked to particle 31 in frame 3
%		linked to particle 37 in frame 4
%	Particle 33 (404,010590, 8,402992)
%		linked to particle 32 in frame 3
%		linked to particle 38 in frame 4
%	Particle 34 (405,487579, 302,545898)
%		linked to particle -1 in frame 3
%		linked to particle -1 in frame 4
%	Particle 35 (409,286102, 313,517944)
%		linked to particle -1 in frame 3
%		linked to particle -1 in frame 4
%	Particle 36 (411,266724, 44,702377)
%		linked to particle -1 in frame 3
%		linked to particle -1 in frame 4
%	Particle 37 (434,876282, 17,878132)
%		linked to particle 34 in frame 3
%		linked to particle 40 in frame 4
%	Particle 38 (470,211975, 255,160446)
%		linked to particle 35 in frame 3
%		linked to particle 41 in frame 4
%	Particle 39 (488,469330, 296,900299)
%		linked to particle 36 in frame 3
%		linked to particle 42 in frame 4
% Frame 3
%	Particle 0 (13,876474, 16,214579)
%		linked to particle 1 in frame 4
%		linked to particle -1 in frame 5
%	Particle 1 (20,579882, 139,491486)
%		linked to particle 2 in frame 4
%		linked to particle 0 in frame 5
%	Particle 2 (26,464724, 30,211859)
%		linked to particle 3 in frame 4
%		linked to particle -1 in frame 5
%	Particle 3 (29,530632, 130,871796)
%		linked to particle -1 in frame 4
%		linked to particle 2 in frame 5
%	Particle 4 (31,491665, 180,900864)
%		linked to particle 4 in frame 4
%		linked to particle 1 in frame 5
%	Particle 5 (35,906193, 244,645462)
%		linked to particle 5 in frame 4
%		linked to particle 3 in frame 5
%	Particle 6 (57,801521, 475,571320)
%		linked to particle -1 in frame 4
%		linked to particle -1 in frame 5
%	Particle 7 (62,521172, 265,680023)
%		linked to particle 7 in frame 4
%		linked to particle -1 in frame 5
%	Particle 8 (62,850452, 275,393402)
%		linked to particle -1 in frame 4
%		linked to particle -1 in frame 5
%	Particle 9 (74,979012, 306,581909)
%		linked to particle -1 in frame 4
%		linked to particle -1 in frame 5
%	Particle 10 (76,390038, 48,887615)
%		linked to particle 10 in frame 4
%		linked to particle 7 in frame 5
%	Particle 11 (80,839111, 330,910553)
%		linked to particle 12 in frame 4
%		linked to particle 8 in frame 5
%	Particle 12 (83,795700, 475,787415)
%		linked to particle 13 in frame 4
%		linked to particle 10 in frame 5
%	Particle 13 (85,213661, 10,049200)
%		linked to particle 14 in frame 4
%		linked to particle 11 in frame 5
%	Particle 14 (87,291237, 61,482559)
%		linked to particle 15 in frame 4
%		linked to particle 12 in frame 5
%	Particle 15 (91,099594, 156,570465)
%		linked to particle -1 in frame 4
%		linked to particle 9 in frame 5
%	Particle 16 (93,341042, 358,017059)
%		linked to particle 17 in frame 4
%		linked to particle 14 in frame 5
%	Particle 17 (98,923576, 84,243378)
%		linked to particle 18 in frame 4
%		linked to particle 15 in frame 5
%	Particle 18 (120,678581, 6,396894)
%		linked to particle 23 in frame 4
%		linked to particle 19 in frame 5
%	Particle 19 (133,112228, 58,143124)
%		linked to particle 24 in frame 4
%		linked to particle 20 in frame 5
%	Particle 20 (155,139114, 455,263245)
%		linked to particle -1 in frame 4
%		linked to particle 23 in frame 5
%	Particle 21 (177,824509, 227,855682)
%		linked to particle 27 in frame 4
%		linked to particle 24 in frame 5
%	Particle 22 (196,046967, 490,312256)
%		linked to particle 29 in frame 4
%		linked to particle 25 in frame 5
%	Particle 23 (260,981873, 274,143066)
%		linked to particle 31 in frame 4
%		linked to particle -1 in frame 5
%	Particle 24 (328,136841, 174,901077)
%		linked to particle 33 in frame 4
%		linked to particle -1 in frame 5
%	Particle 25 (340,342651, 332,822479)
%		linked to particle 34 in frame 4
%		linked to particle 29 in frame 5
%	Particle 26 (360,007446, 258,217896)
%		linked to particle -1 in frame 4
%		linked to particle -1 in frame 5
%	Particle 27 (363,587158, 189,508331)
%		linked to particle -1 in frame 4
%		linked to particle -1 in frame 5
%	Particle 28 (364,476990, 199,128540)
%		linked to particle -1 in frame 4
%		linked to particle -1 in frame 5
%	Particle 29 (381,978638, 67,487221)
%		linked to particle 35 in frame 4
%		linked to particle -1 in frame 5
%	Particle 30 (388,121704, 64,546783)
%		linked to particle 36 in frame 4
%		linked to particle 30 in frame 5
%	Particle 31 (398,628906, 331,979401)
%		linked to particle 37 in frame 4
%		linked to particle 31 in frame 5
%	Particle 32 (404,675842, 10,698121)
%		linked to particle 38 in frame 4
%		linked to particle 32 in frame 5
%	Particle 33 (412,588135, 94,886314)
%		linked to particle 39 in frame 4
%		linked to particle 33 in frame 5
%	Particle 34 (435,499939, 18,218889)
%		linked to particle 40 in frame 4
%		linked to particle 34 in frame 5
%	Particle 35 (469,874817, 255,149811)
%		linked to particle 41 in frame 4
%		linked to particle 35 in frame 5
%	Particle 36 (489,071472, 297,509186)
%		linked to particle 42 in frame 4
%		linked to particle -1 in frame 5
% Frame 4
%	Particle 0 (4,524944, 115,792946)
%		linked to particle -1 in frame 5
%		linked to particle 0 in frame 6
%	Particle 1 (14,252238, 16,670887)
%		linked to particle -1 in frame 5
%		linked to particle -1 in frame 6
%	Particle 2 (21,798832, 140,612045)
%		linked to particle 0 in frame 5
%		linked to particle 2 in frame 6
%	Particle 3 (26,008366, 30,069307)
%		linked to particle -1 in frame 5
%		linked to particle 1 in frame 6
%	Particle 4 (31,871468, 180,560440)
%		linked to particle -1 in frame 5
%		linked to particle 4 in frame 6
%	Particle 5 (36,372345, 244,218994)
%		linked to particle 3 in frame 5
%		linked to particle 5 in frame 6
%	Particle 6 (40,729233, 442,206024)
%		linked to particle -1 in frame 5
%		linked to particle 6 in frame 6
%	Particle 7 (62,388199, 265,736969)
%		linked to particle -1 in frame 5
%		linked to particle -1 in frame 6
%	Particle 8 (66,724701, 77,856018)
%		linked to particle 6 in frame 5
%		linked to particle 10 in frame 6
%	Particle 9 (69,209183, 52,802162)
%		linked to particle -1 in frame 5
%		linked to particle 12 in frame 6
%	Particle 10 (76,161789, 49,044342)
%		linked to particle 7 in frame 5
%		linked to particle 11 in frame 6
%	Particle 11 (77,320740, 191,790192)
%		linked to particle -1 in frame 5
%		linked to particle 13 in frame 6
%	Particle 12 (79,225525, 329,919189)
%		linked to particle 8 in frame 5
%		linked to particle 14 in frame 6
%	Particle 13 (83,671791, 475,887604)
%		linked to particle 10 in frame 5
%		linked to particle 16 in frame 6
%	Particle 14 (85,179626, 10,021116)
%		linked to particle 11 in frame 5
%		linked to particle 17 in frame 6
%	Particle 15 (87,753242, 61,383842)
%		linked to particle 12 in frame 5
%		linked to particle 18 in frame 6
%	Particle 16 (90,916397, 461,721985)
%		linked to particle -1 in frame 5
%		linked to particle -1 in frame 6
%	Particle 17 (93,297913, 357,997192)
%		linked to particle 14 in frame 5
%		linked to particle 20 in frame 6
%	Particle 18 (99,393219, 84,315727)
%		linked to particle 15 in frame 5
%		linked to particle 23 in frame 6
%	Particle 19 (104,906609, 196,436996)
%		linked to particle 16 in frame 5
%		linked to particle 19 in frame 6
%	Particle 20 (108,625687, 75,408989)
%		linked to particle -1 in frame 5
%		linked to particle -1 in frame 6
%	Particle 21 (114,512932, 464,104645)
%		linked to particle 17 in frame 5
%		linked to particle 25 in frame 6
%	Particle 22 (119,123070, 81,592773)
%		linked to particle 18 in frame 5
%		linked to particle 24 in frame 6
%	Particle 23 (120,911667, 7,164703)
%		linked to particle 19 in frame 5
%		linked to particle -1 in frame 6
%	Particle 24 (134,092865, 57,750870)
%		linked to particle 20 in frame 5
%		linked to particle -1 in frame 6
%	Particle 25 (144,609283, 111,977745)
%		linked to particle 21 in frame 5
%		linked to particle -1 in frame 6
%	Particle 26 (166,247192, 345,120850)
%		linked to particle 22 in frame 5
%		linked to particle 27 in frame 6
%	Particle 27 (178,203445, 227,611832)
%		linked to particle 24 in frame 5
%		linked to particle -1 in frame 6
%	Particle 28 (192,705765, 94,236519)
%		linked to particle -1 in frame 5
%		linked to particle -1 in frame 6
%	Particle 29 (196,562454, 490,213226)
%		linked to particle 25 in frame 5
%		linked to particle 29 in frame 6
%	Particle 30 (225,365860, 53,539417)
%		linked to particle 26 in frame 5
%		linked to particle 30 in frame 6
%	Particle 31 (261,255432, 274,182220)
%		linked to particle -1 in frame 5
%		linked to particle -1 in frame 6
%	Particle 32 (288,394348, 90,147331)
%		linked to particle 27 in frame 5
%		linked to particle -1 in frame 6
%	Particle 33 (328,726379, 175,428467)
%		linked to particle -1 in frame 5
%		linked to particle -1 in frame 6
%	Particle 34 (340,705658, 332,629089)
%		linked to particle 29 in frame 5
%		linked to particle 32 in frame 6
%	Particle 35 (381,688538, 69,119850)
%		linked to particle -1 in frame 5
%		linked to particle -1 in frame 6
%	Particle 36 (388,176819, 64,350197)
%		linked to particle 30 in frame 5
%		linked to particle 36 in frame 6
%	Particle 37 (398,497681, 332,162384)
%		linked to particle 31 in frame 5
%		linked to particle 38 in frame 6
%	Particle 38 (403,141327, 7,212383)
%		linked to particle 32 in frame 5
%		linked to particle 39 in frame 6
%	Particle 39 (412,614502, 95,698265)
%		linked to particle 33 in frame 5
%		linked to particle 40 in frame 6
%	Particle 40 (429,682373, 23,184597)
%		linked to particle 34 in frame 5
%		linked to particle 41 in frame 6
%	Particle 41 (469,812500, 255,248978)
%		linked to particle 35 in frame 5
%		linked to particle 42 in frame 6
%	Particle 42 (489,532928, 296,450348)
%		linked to particle -1 in frame 5
%		linked to particle -1 in frame 6
% Frame 5
%	Particle 0 (23,163275, 141,276596)
%		linked to particle -1 in frame 6
%		linked to particle -1 in frame 7
%	Particle 1 (28,382463, 170,783478)
%		linked to particle 3 in frame 6
%		linked to particle 3 in frame 7
%	Particle 2 (29,636560, 130,945404)
%		linked to particle 2 in frame 6
%		linked to particle 4 in frame 7
%	Particle 3 (37,238220, 245,009003)
%		linked to particle 5 in frame 6
%		linked to particle 5 in frame 7
%	Particle 4 (48,201839, 104,350800)
%		linked to particle 7 in frame 6
%		linked to particle 6 in frame 7
%	Particle 5 (55,364182, 361,770844)
%		linked to particle 8 in frame 6
%		linked to particle 7 in frame 7
%	Particle 6 (67,157623, 76,496445)
%		linked to particle 10 in frame 6
%		linked to particle -1 in frame 7
%	Particle 7 (76,119240, 49,164070)
%		linked to particle 12 in frame 6
%		linked to particle 9 in frame 7
%	Particle 8 (79,328835, 331,274261)
%		linked to particle 14 in frame 6
%		linked to particle 11 in frame 7
%	Particle 9 (82,738518, 156,901047)
%		linked to particle 15 in frame 6
%		linked to particle 12 in frame 7
%	Particle 10 (83,489914, 475,794067)
%		linked to particle 16 in frame 6
%		linked to particle 13 in frame 7
%	Particle 11 (85,201027, 9,923191)
%		linked to particle 17 in frame 6
%		linked to particle -1 in frame 7
%	Particle 12 (87,771088, 61,813915)
%		linked to particle 18 in frame 6
%		linked to particle -1 in frame 7
%	Particle 13 (91,351173, 206,718628)
%		linked to particle 19 in frame 6
%		linked to particle -1 in frame 7
%	Particle 14 (93,222061, 358,048584)
%		linked to particle 20 in frame 6
%		linked to particle 14 in frame 7
%	Particle 15 (98,870598, 84,040703)
%		linked to particle 23 in frame 6
%		linked to particle 16 in frame 7
%	Particle 16 (103,399986, 197,759064)
%		linked to particle -1 in frame 6
%		linked to particle -1 in frame 7
%	Particle 17 (114,590607, 464,019806)
%		linked to particle -1 in frame 6
%		linked to particle -1 in frame 7
%	Particle 18 (119,558754, 81,705475)
%		linked to particle 24 in frame 6
%		linked to particle 18 in frame 7
%	Particle 19 (120,553528, 7,435688)
%		linked to particle -1 in frame 6
%		linked to particle -1 in frame 7
%	Particle 20 (134,707703, 56,831989)
%		linked to particle -1 in frame 6
%		linked to particle -1 in frame 7
%	Particle 21 (144,175781, 111,916397)
%		linked to particle -1 in frame 6
%		linked to particle -1 in frame 7
%	Particle 22 (166,119995, 344,849823)
%		linked to particle 27 in frame 6
%		linked to particle -1 in frame 7
%	Particle 23 (168,433746, 454,940399)
%		linked to particle -1 in frame 6
%		linked to particle 21 in frame 7
%	Particle 24 (178,219223, 228,020798)
%		linked to particle -1 in frame 6
%		linked to particle -1 in frame 7
%	Particle 25 (196,485733, 490,239258)
%		linked to particle 29 in frame 6
%		linked to particle 23 in frame 7
%	Particle 26 (225,133926, 53,884327)
%		linked to particle 30 in frame 6
%		linked to particle 24 in frame 7
%	Particle 27 (288,327301, 90,190483)
%		linked to particle -1 in frame 6
%		linked to particle 27 in frame 7
%	Particle 28 (296,258911, 486,004333)
%		linked to particle -1 in frame 6
%		linked to particle 28 in frame 7
%	Particle 29 (340,654663, 332,646423)
%		linked to particle 32 in frame 6
%		linked to particle 29 in frame 7
%	Particle 30 (388,458008, 64,285355)
%		linked to particle 36 in frame 6
%		linked to particle 32 in frame 7
%	Particle 31 (399,143341, 332,312561)
%		linked to particle 38 in frame 6
%		linked to particle 33 in frame 7
%	Particle 32 (404,183319, 8,013757)
%		linked to particle 39 in frame 6
%		linked to particle 34 in frame 7
%	Particle 33 (414,024445, 94,208336)
%		linked to particle 40 in frame 6
%		linked to particle -1 in frame 7
%	Particle 34 (429,605042, 23,187033)
%		linked to particle 41 in frame 6
%		linked to particle 35 in frame 7
%	Particle 35 (469,997070, 254,864792)
%		linked to particle 42 in frame 6
%		linked to particle 37 in frame 7
% Frame 6
%	Particle 0 (3,673601, 114,860497)
%		linked to particle 0 in frame 7
%		linked to particle 0 in frame 8
%	Particle 1 (23,436653, 29,389885)
%		linked to particle 2 in frame 7
%		linked to particle 1 in frame 8
%	Particle 2 (29,491184, 131,018936)
%		linked to particle 4 in frame 7
%		linked to particle 4 in frame 8
%	Particle 3 (28,643969, 170,414978)
%		linked to particle 3 in frame 7
%		linked to particle 3 in frame 8
%	Particle 4 (31,729792, 180,888519)
%		linked to particle -1 in frame 7
%		linked to particle -1 in frame 8
%	Particle 5 (37,078747, 246,054886)
%		linked to particle 5 in frame 7
%		linked to particle 5 in frame 8
%	Particle 6 (40,970547, 442,233551)
%		linked to particle -1 in frame 7
%		linked to particle -1 in frame 8
%	Particle 7 (49,249733, 107,254143)
%		linked to particle 6 in frame 7
%		linked to particle 6 in frame 8
%	Particle 8 (55,107681, 361,920654)
%		linked to particle 7 in frame 7
%		linked to particle -1 in frame 8
%	Particle 9 (56,234013, 475,338898)
%		linked to particle -1 in frame 7
%		linked to particle 7 in frame 8
%	Particle 10 (66,806816, 75,355026)
%		linked to particle -1 in frame 7
%		linked to particle -1 in frame 8
%	Particle 11 (70,001350, 33,886795)
%		linked to particle 8 in frame 7
%		linked to particle 9 in frame 8
%	Particle 12 (76,101486, 50,044670)
%		linked to particle 9 in frame 7
%		linked to particle 10 in frame 8
%	Particle 13 (77,254570, 191,834946)
%		linked to particle 10 in frame 7
%		linked to particle 11 in frame 8
%	Particle 14 (79,859940, 332,114349)
%		linked to particle 11 in frame 7
%		linked to particle 12 in frame 8
%	Particle 15 (82,944565, 156,556946)
%		linked to particle 12 in frame 7
%		linked to particle -1 in frame 8
%	Particle 16 (83,788597, 475,938812)
%		linked to particle 13 in frame 7
%		linked to particle 13 in frame 8
%	Particle 17 (85,176598, 9,950480)
%		linked to particle -1 in frame 7
%		linked to particle 14 in frame 8
%	Particle 18 (87,951820, 61,628254)
%		linked to particle -1 in frame 7
%		linked to particle -1 in frame 8
%	Particle 19 (91,188324, 206,173691)
%		linked to particle -1 in frame 7
%		linked to particle -1 in frame 8
%	Particle 20 (93,421875, 358,063446)
%		linked to particle 14 in frame 7
%		linked to particle 15 in frame 8
%	Particle 21 (95,305931, 230,131165)
%		linked to particle -1 in frame 7
%		linked to particle -1 in frame 8
%	Particle 22 (97,415321, 336,110443)
%		linked to particle 15 in frame 7
%		linked to particle 16 in frame 8
%	Particle 23 (99,239990, 84,183647)
%		linked to particle 16 in frame 7
%		linked to particle 17 in frame 8
%	Particle 24 (120,487579, 81,124374)
%		linked to particle 18 in frame 7
%		linked to particle 18 in frame 8
%	Particle 25 (124,608612, 469,848083)
%		linked to particle -1 in frame 7
%		linked to particle 19 in frame 8
%	Particle 26 (151,701355, 32,133793)
%		linked to particle 19 in frame 7
%		linked to particle -1 in frame 8
%	Particle 27 (166,443069, 345,890259)
%		linked to particle -1 in frame 7
%		linked to particle -1 in frame 8
%	Particle 28 (167,790039, 42,638268)
%		linked to particle -1 in frame 7
%		linked to particle -1 in frame 8
%	Particle 29 (196,509583, 489,969604)
%		linked to particle 23 in frame 7
%		linked to particle -1 in frame 8
%	Particle 30 (225,323959, 53,829002)
%		linked to particle 24 in frame 7
%		linked to particle -1 in frame 8
%	Particle 31 (286,776428, 37,554646)
%		linked to particle 26 in frame 7
%		linked to particle -1 in frame 8
%	Particle 32 (340,940186, 332,612793)
%		linked to particle 29 in frame 7
%		linked to particle 27 in frame 8
%	Particle 33 (360,126404, 258,044067)
%		linked to particle 30 in frame 7
%		linked to particle 29 in frame 8
%	Particle 34 (363,444550, 210,843033)
%		linked to particle -1 in frame 7
%		linked to particle -1 in frame 8
%	Particle 35 (385,938507, 263,916321)
%		linked to particle -1 in frame 7
%		linked to particle -1 in frame 8
%	Particle 36 (388,225555, 64,501724)
%		linked to particle 32 in frame 7
%		linked to particle 31 in frame 8
%	Particle 37 (389,414825, 112,389526)
%		linked to particle -1 in frame 7
%		linked to particle -1 in frame 8
%	Particle 38 (399,309906, 332,508545)
%		linked to particle 33 in frame 7
%		linked to particle -1 in frame 8
%	Particle 39 (406,200836, 9,279879)
%		linked to particle 34 in frame 7
%		linked to particle 32 in frame 8
%	Particle 40 (416,086639, 91,562012)
%		linked to particle -1 in frame 7
%		linked to particle 34 in frame 8
%	Particle 41 (429,695282, 23,204191)
%		linked to particle 35 in frame 7
%		linked to particle 35 in frame 8
%	Particle 42 (469,837555, 255,388306)
%		linked to particle 37 in frame 7
%		linked to particle 38 in frame 8
% Frame 7
%	Particle 0 (3,595954, 114,489952)
%		linked to particle 0 in frame 8
%		linked to particle 0 in frame 9
%	Particle 1 (5,839055, 394,421326)
%		linked to particle -1 in frame 8
%		linked to particle 1 in frame 9
%	Particle 2 (22,398262, 27,799702)
%		linked to particle 1 in frame 8
%		linked to particle 2 in frame 9
%	Particle 3 (27,970833, 169,701263)
%		linked to particle 3 in frame 8
%		linked to particle 4 in frame 9
%	Particle 4 (29,491381, 130,830765)
%		linked to particle 4 in frame 8
%		linked to particle 6 in frame 9
%	Particle 5 (37,140175, 245,724777)
%		linked to particle 5 in frame 8
%		linked to particle 7 in frame 9
%	Particle 6 (49,370907, 106,757660)
%		linked to particle 6 in frame 8
%		linked to particle 9 in frame 9
%	Particle 7 (55,303776, 361,913391)
%		linked to particle -1 in frame 8
%		linked to particle 10 in frame 9
%	Particle 8 (70,612648, 35,901955)
%		linked to particle 9 in frame 8
%		linked to particle 12 in frame 9
%	Particle 9 (76,069412, 50,832081)
%		linked to particle 10 in frame 8
%		linked to particle -1 in frame 9
%	Particle 10 (77,486351, 192,069763)
%		linked to particle 11 in frame 8
%		linked to particle 14 in frame 9
%	Particle 11 (78,697372, 329,754944)
%		linked to particle 12 in frame 8
%		linked to particle -1 in frame 9
%	Particle 12 (83,194763, 156,445969)
%		linked to particle -1 in frame 8
%		linked to particle 19 in frame 9
%	Particle 13 (83,677422, 475,899719)
%		linked to particle 13 in frame 8
%		linked to particle 16 in frame 9
%	Particle 14 (93,456444, 358,129578)
%		linked to particle 15 in frame 8
%		linked to particle 20 in frame 9
%	Particle 15 (97,372856, 335,836426)
%		linked to particle 16 in frame 8
%		linked to particle 21 in frame 9
%	Particle 16 (98,957382, 84,371155)
%		linked to particle 17 in frame 8
%		linked to particle 22 in frame 9
%	Particle 17 (119,654892, 500,817871)
%		linked to particle 20 in frame 8
%		linked to particle 25 in frame 9
%	Particle 18 (121,672256, 81,157654)
%		linked to particle -1 in frame 8
%		linked to particle 23 in frame 9
%	Particle 19 (151,694183, 31,943100)
%		linked to particle -1 in frame 8
%		linked to particle 29 in frame 9
%	Particle 20 (153,706665, 456,259033)
%		linked to particle -1 in frame 8
%		linked to particle -1 in frame 9
%	Particle 21 (168,081802, 455,180206)
%		linked to particle 22 in frame 8
%		linked to particle 30 in frame 9
%	Particle 22 (193,036667, 95,121460)
%		linked to particle -1 in frame 8
%		linked to particle -1 in frame 9
%	Particle 23 (196,114716, 490,558960)
%		linked to particle -1 in frame 8
%		linked to particle -1 in frame 9
%	Particle 24 (225,093903, 53,843235)
%		linked to particle -1 in frame 8
%		linked to particle 32 in frame 9
%	Particle 25 (252,855896, 413,128967)
%		linked to particle 24 in frame 8
%		linked to particle 33 in frame 9
%	Particle 26 (286,191528, 37,077366)
%		linked to particle -1 in frame 8
%		linked to particle -1 in frame 9
%	Particle 27 (288,687805, 90,128052)
%		linked to particle 25 in frame 8
%		linked to particle -1 in frame 9
%	Particle 28 (296,551971, 486,020538)
%		linked to particle 26 in frame 8
%		linked to particle 34 in frame 9
%	Particle 29 (340,918793, 332,477356)
%		linked to particle 27 in frame 8
%		linked to particle 35 in frame 9
%	Particle 30 (359,965118, 258,020416)
%		linked to particle 29 in frame 8
%		linked to particle 36 in frame 9
%	Particle 31 (363,672150, 189,507751)
%		linked to particle -1 in frame 8
%		linked to particle 37 in frame 9
%	Particle 32 (388,285858, 64,225616)
%		linked to particle 31 in frame 8
%		linked to particle 39 in frame 9
%	Particle 33 (398,738800, 332,461090)
%		linked to particle -1 in frame 8
%		linked to particle -1 in frame 9
%	Particle 34 (406,809998, 10,213599)
%		linked to particle 32 in frame 8
%		linked to particle 40 in frame 9
%	Particle 35 (429,556854, 23,181767)
%		linked to particle 35 in frame 8
%		linked to particle 42 in frame 9
%	Particle 36 (447,006012, 374,118744)
%		linked to particle 37 in frame 8
%		linked to particle -1 in frame 9
%	Particle 37 (470,047638, 255,505066)
%		linked to particle 38 in frame 8
%		linked to particle 43 in frame 9
% Frame 8
%	Particle 0 (6,813655, 116,256538)
%		linked to particle 0 in frame 9
%		linked to particle 1 in frame 10
%	Particle 1 (20,376640, 27,755693)
%		linked to particle 2 in frame 9
%		linked to particle 4 in frame 10
%	Particle 2 (22,916952, 139,738831)
%		linked to particle 3 in frame 9
%		linked to particle 3 in frame 10
%	Particle 3 (28,614983, 170,629486)
%		linked to particle 4 in frame 9
%		linked to particle 7 in frame 10
%	Particle 4 (29,603128, 131,117752)
%		linked to particle 6 in frame 9
%		linked to particle 6 in frame 10
%	Particle 5 (37,024021, 245,245499)
%		linked to particle 7 in frame 9
%		linked to particle 8 in frame 10
%	Particle 6 (49,629253, 109,459373)
%		linked to particle 9 in frame 9
%		linked to particle -1 in frame 10
%	Particle 7 (56,529705, 474,925964)
%		linked to particle -1 in frame 9
%		linked to particle -1 in frame 10
%	Particle 8 (65,405525, 52,414352)
%		linked to particle -1 in frame 9
%		linked to particle -1 in frame 10
%	Particle 9 (71,088226, 36,557850)
%		linked to particle 12 in frame 9
%		linked to particle -1 in frame 10
%	Particle 10 (75,967537, 49,309502)
%		linked to particle -1 in frame 9
%		linked to particle -1 in frame 10
%	Particle 11 (77,353371, 192,430145)
%		linked to particle 14 in frame 9
%		linked to particle 11 in frame 10
%	Particle 12 (79,506004, 331,106720)
%		linked to particle -1 in frame 9
%		linked to particle 16 in frame 10
%	Particle 13 (83,686790, 475,836761)
%		linked to particle 16 in frame 9
%		linked to particle 12 in frame 10
%	Particle 14 (85,251785, 10,019423)
%		linked to particle 17 in frame 9
%		linked to particle 13 in frame 10
%	Particle 15 (93,393753, 358,059418)
%		linked to particle 20 in frame 9
%		linked to particle 15 in frame 10
%	Particle 16 (97,151527, 335,725861)
%		linked to particle 21 in frame 9
%		linked to particle 19 in frame 10
%	Particle 17 (99,003281, 84,428040)
%		linked to particle 22 in frame 9
%		linked to particle 17 in frame 10
%	Particle 18 (109,672577, 75,855034)
%		linked to particle 23 in frame 9
%		linked to particle 20 in frame 10
%	Particle 19 (113,763405, 463,072998)
%		linked to particle -1 in frame 9
%		linked to particle -1 in frame 10
%	Particle 20 (119,976494, 501,767639)
%		linked to particle 25 in frame 9
%		linked to particle 22 in frame 10
%	Particle 21 (136,011475, 56,354538)
%		linked to particle 27 in frame 9
%		linked to particle 23 in frame 10
%	Particle 22 (168,713699, 455,117157)
%		linked to particle 30 in frame 9
%		linked to particle 26 in frame 10
%	Particle 23 (178,067596, 227,904221)
%		linked to particle 31 in frame 9
%		linked to particle 27 in frame 10
%	Particle 24 (252,610077, 412,717651)
%		linked to particle 33 in frame 9
%		linked to particle 29 in frame 10
%	Particle 25 (288,379761, 90,159698)
%		linked to particle -1 in frame 9
%		linked to particle -1 in frame 10
%	Particle 26 (295,902954, 486,072235)
%		linked to particle 34 in frame 9
%		linked to particle 30 in frame 10
%	Particle 27 (340,419617, 332,693085)
%		linked to particle 35 in frame 9
%		linked to particle 31 in frame 10
%	Particle 28 (355,662933, 323,049866)
%		linked to particle -1 in frame 9
%		linked to particle -1 in frame 10
%	Particle 29 (360,053467, 258,163574)
%		linked to particle 36 in frame 9
%		linked to particle 32 in frame 10
%	Particle 30 (368,489929, 96,569595)
%		linked to particle 38 in frame 9
%		linked to particle 36 in frame 10
%	Particle 31 (388,215912, 64,540520)
%		linked to particle 39 in frame 9
%		linked to particle 37 in frame 10
%	Particle 32 (406,309296, 9,250829)
%		linked to particle 40 in frame 9
%		linked to particle 38 in frame 10
%	Particle 33 (408,705780, 312,544312)
%		linked to particle -1 in frame 9
%		linked to particle -1 in frame 10
%	Particle 34 (414,236115, 92,225662)
%		linked to particle 41 in frame 9
%		linked to particle -1 in frame 10
%	Particle 35 (429,647766, 23,290873)
%		linked to particle 42 in frame 9
%		linked to particle 40 in frame 10
%	Particle 36 (433,206146, 16,524715)
%		linked to particle -1 in frame 9
%		linked to particle 41 in frame 10
%	Particle 37 (447,155609, 374,118958)
%		linked to particle -1 in frame 9
%		linked to particle -1 in frame 10
%	Particle 38 (470,035492, 255,438797)
%		linked to particle 43 in frame 9
%		linked to particle 43 in frame 10
%	Particle 39 (491,649078, 295,873260)
%		linked to particle -1 in frame 9
%		linked to particle -1 in frame 10
% Frame 9
%	Particle 0 (4,601331, 116,633499)
%		linked to particle 1 in frame 10
%		linked to particle -1 in frame 11
%	Particle 1 (6,381787, 395,288422)
%		linked to particle 2 in frame 10
%		linked to particle -1 in frame 11
%	Particle 2 (21,938494, 27,565533)
%		linked to particle 4 in frame 10
%		linked to particle -1 in frame 11
%	Particle 3 (22,001797, 138,886124)
%		linked to particle 3 in frame 10
%		linked to particle 0 in frame 11
%	Particle 4 (28,297377, 171,327225)
%		linked to particle -1 in frame 10
%		linked to particle 2 in frame 11
%	Particle 5 (29,288889, 1,540817)
%		linked to particle 5 in frame 10
%		linked to particle 3 in frame 11
%	Particle 6 (29,955576, 130,761566)
%		linked to particle 6 in frame 10
%		linked to particle 5 in frame 11
%	Particle 7 (36,832409, 246,144531)
%		linked to particle 8 in frame 10
%		linked to particle 7 in frame 11
%	Particle 8 (48,392303, 119,370949)
%		linked to particle -1 in frame 10
%		linked to particle 8 in frame 11
%	Particle 9 (49,418095, 108,198891)
%		linked to particle -1 in frame 10
%		linked to particle -1 in frame 11
%	Particle 10 (55,484364, 362,208374)
%		linked to particle -1 in frame 10
%		linked to particle -1 in frame 11
%	Particle 11 (66,924698, 75,157822)
%		linked to particle -1 in frame 10
%		linked to particle -1 in frame 11
%	Particle 12 (70,956398, 36,927498)
%		linked to particle -1 in frame 10
%		linked to particle 9 in frame 11
%	Particle 13 (75,058571, 304,323120)
%		linked to particle 10 in frame 10
%		linked to particle -1 in frame 11
%	Particle 14 (76,851112, 193,080643)
%		linked to particle 11 in frame 10
%		linked to particle 10 in frame 11
%	Particle 15 (82,035797, 376,372101)
%		linked to particle -1 in frame 10
%		linked to particle 11 in frame 11
%	Particle 16 (83,474045, 475,414398)
%		linked to particle 12 in frame 10
%		linked to particle 13 in frame 11
%	Particle 17 (85,294739, 10,058975)
%		linked to particle 13 in frame 10
%		linked to particle 14 in frame 11
%	Particle 18 (89,033905, 477,207275)
%		linked to particle -1 in frame 10
%		linked to particle 15 in frame 11
%	Particle 19 (91,195488, 156,072769)
%		linked to particle 14 in frame 10
%		linked to particle 12 in frame 11
%	Particle 20 (93,277054, 357,730499)
%		linked to particle 15 in frame 10
%		linked to particle 16 in frame 11
%	Particle 21 (97,268967, 336,245758)
%		linked to particle 16 in frame 10
%		linked to particle 17 in frame 11
%	Particle 22 (99,018341, 84,466034)
%		linked to particle 17 in frame 10
%		linked to particle 18 in frame 11
%	Particle 23 (108,716675, 75,362686)
%		linked to particle 20 in frame 10
%		linked to particle -1 in frame 11
%	Particle 24 (117,404701, 142,356186)
%		linked to particle 21 in frame 10
%		linked to particle -1 in frame 11
%	Particle 25 (120,148964, 502,603668)
%		linked to particle 22 in frame 10
%		linked to particle 20 in frame 11
%	Particle 26 (127,698288, 345,267670)
%		linked to particle -1 in frame 10
%		linked to particle 21 in frame 11
%	Particle 27 (137,746948, 54,706184)
%		linked to particle 23 in frame 10
%		linked to particle 22 in frame 11
%	Particle 28 (165,827148, 342,652283)
%		linked to particle 25 in frame 10
%		linked to particle 23 in frame 11
%	Particle 29 (167,670792, 42,412823)
%		linked to particle -1 in frame 10
%		linked to particle -1 in frame 11
%	Particle 30 (168,838257, 455,353210)
%		linked to particle 26 in frame 10
%		linked to particle 24 in frame 11
%	Particle 31 (177,857605, 228,388397)
%		linked to particle 27 in frame 10
%		linked to particle 25 in frame 11
%	Particle 32 (225,161697, 53,993839)
%		linked to particle 28 in frame 10
%		linked to particle 26 in frame 11
%	Particle 33 (252,664276, 412,825287)
%		linked to particle 29 in frame 10
%		linked to particle 27 in frame 11
%	Particle 34 (296,264038, 485,853241)
%		linked to particle 30 in frame 10
%		linked to particle -1 in frame 11
%	Particle 35 (340,839783, 332,577179)
%		linked to particle 31 in frame 10
%		linked to particle 28 in frame 11
%	Particle 36 (359,612610, 257,572998)
%		linked to particle 32 in frame 10
%		linked to particle 30 in frame 11
%	Particle 37 (363,842621, 189,676682)
%		linked to particle 33 in frame 10
%		linked to particle 31 in frame 11
%	Particle 38 (368,524170, 96,505569)
%		linked to particle 36 in frame 10
%		linked to particle 33 in frame 11
%	Particle 39 (388,320129, 64,459900)
%		linked to particle 37 in frame 10
%		linked to particle 34 in frame 11
%	Particle 40 (404,980164, 8,213319)
%		linked to particle 38 in frame 10
%		linked to particle 35 in frame 11
%	Particle 41 (413,621338, 92,762863)
%		linked to particle -1 in frame 10
%		linked to particle -1 in frame 11
%	Particle 42 (429,485016, 23,245550)
%		linked to particle 40 in frame 10
%		linked to particle 37 in frame 11
%	Particle 43 (469,886688, 255,537491)
%		linked to particle 43 in frame 10
%		linked to particle 41 in frame 11
% Frame 10
%	Particle 0 (0,796977, 45,530952)
%		linked to particle -1 in frame 11
%		linked to particle -1 in frame 12
%	Particle 1 (3,152834, 113,895782)
%		linked to particle -1 in frame 11
%		linked to particle -1 in frame 12
%	Particle 2 (6,789132, 394,877289)
%		linked to particle -1 in frame 11
%		linked to particle -1 in frame 12
%	Particle 3 (21,122614, 138,513718)
%		linked to particle 0 in frame 11
%		linked to particle 1 in frame 12
%	Particle 4 (22,713076, 29,125599)
%		linked to particle -1 in frame 11
%		linked to particle 0 in frame 12
%	Particle 5 (29,186068, 0,735889)
%		linked to particle 3 in frame 11
%		linked to particle 4 in frame 12
%	Particle 6 (29,669025, 130,875290)
%		linked to particle 5 in frame 11
%		linked to particle 6 in frame 12
%	Particle 7 (31,557558, 180,803558)
%		linked to particle 6 in frame 11
%		linked to particle 7 in frame 12
%	Particle 8 (37,224201, 246,454666)
%		linked to particle 7 in frame 11
%		linked to particle 9 in frame 12
%	Particle 9 (41,049038, 442,009583)
%		linked to particle -1 in frame 11
%		linked to particle 10 in frame 12
%	Particle 10 (75,480232, 304,626038)
%		linked to particle -1 in frame 11
%		linked to particle -1 in frame 12
%	Particle 11 (77,764740, 192,534180)
%		linked to particle 10 in frame 11
%		linked to particle 14 in frame 12
%	Particle 12 (83,894257, 475,707123)
%		linked to particle 13 in frame 11
%		linked to particle 15 in frame 12
%	Particle 13 (85,458702, 10,099057)
%		linked to particle 14 in frame 11
%		linked to particle -1 in frame 12
%	Particle 14 (89,827507, 155,986237)
%		linked to particle 12 in frame 11
%		linked to particle -1 in frame 12
%	Particle 15 (93,604599, 358,033508)
%		linked to particle 16 in frame 11
%		linked to particle 16 in frame 12
%	Particle 16 (97,264481, 337,100983)
%		linked to particle 17 in frame 11
%		linked to particle 17 in frame 12
%	Particle 17 (98,980370, 84,388405)
%		linked to particle 18 in frame 11
%		linked to particle 19 in frame 12
%	Particle 18 (102,215858, 181,659454)
%		linked to particle 19 in frame 11
%		linked to particle 18 in frame 12
%	Particle 19 (101,466316, 336,734741)
%		linked to particle -1 in frame 11
%		linked to particle -1 in frame 12
%	Particle 20 (108,759537, 75,793137)
%		linked to particle -1 in frame 11
%		linked to particle -1 in frame 12
%	Particle 21 (117,297539, 142,606964)
%		linked to particle -1 in frame 11
%		linked to particle -1 in frame 12
%	Particle 22 (120,293358, 502,859650)
%		linked to particle 20 in frame 11
%		linked to particle -1 in frame 12
%	Particle 23 (138,856934, 53,991058)
%		linked to particle 22 in frame 11
%		linked to particle 20 in frame 12
%	Particle 24 (152,425461, 457,140106)
%		linked to particle -1 in frame 11
%		linked to particle -1 in frame 12
%	Particle 25 (165,812485, 342,590942)
%		linked to particle 23 in frame 11
%		linked to particle -1 in frame 12
%	Particle 26 (168,203857, 455,427368)
%		linked to particle 24 in frame 11
%		linked to particle 22 in frame 12
%	Particle 27 (177,931549, 227,986069)
%		linked to particle 25 in frame 11
%		linked to particle 23 in frame 12
%	Particle 28 (225,049973, 53,932606)
%		linked to particle 26 in frame 11
%		linked to particle 24 in frame 12
%	Particle 29 (252,971680, 412,565918)
%		linked to particle 27 in frame 11
%		linked to particle -1 in frame 12
%	Particle 30 (296,041565, 485,819550)
%		linked to particle -1 in frame 11
%		linked to particle -1 in frame 12
%	Particle 31 (340,850281, 332,742340)
%		linked to particle 28 in frame 11
%		linked to particle 26 in frame 12
%	Particle 32 (359,957031, 257,685364)
%		linked to particle 30 in frame 11
%		linked to particle 28 in frame 12
%	Particle 33 (363,734558, 189,581711)
%		linked to particle 31 in frame 11
%		linked to particle 29 in frame 12
%	Particle 34 (364,752930, 210,513306)
%		linked to particle 32 in frame 11
%		linked to particle 30 in frame 12
%	Particle 35 (365,630402, 201,642029)
%		linked to particle -1 in frame 11
%		linked to particle 31 in frame 12
%	Particle 36 (368,447205, 96,696083)
%		linked to particle 33 in frame 11
%		linked to particle 32 in frame 12
%	Particle 37 (388,288483, 64,619408)
%		linked to particle 34 in frame 11
%		linked to particle -1 in frame 12
%	Particle 38 (402,529388, 7,587997)
%		linked to particle 35 in frame 11
%		linked to particle 33 in frame 12
%	Particle 39 (410,944641, 45,029697)
%		linked to particle 36 in frame 11
%		linked to particle 34 in frame 12
%	Particle 40 (429,656464, 23,287342)
%		linked to particle 37 in frame 11
%		linked to particle 35 in frame 12
%	Particle 41 (435,111206, 18,022343)
%		linked to particle 38 in frame 11
%		linked to particle 36 in frame 12
%	Particle 42 (469,363190, 259,458496)
%		linked to particle -1 in frame 11
%		linked to particle -1 in frame 12
%	Particle 43 (470,129089, 256,011902)
%		linked to particle 41 in frame 11
%		linked to particle 38 in frame 12
% Frame 11
%	Particle 0 (22,820019, 139,426743)
%		linked to particle 1 in frame 12
%		linked to particle 1 in frame 13
%	Particle 1 (24,233475, 145,203506)
%		linked to particle 2 in frame 12
%		linked to particle -1 in frame 13
%	Particle 2 (27,672068, 171,254257)
%		linked to particle 3 in frame 12
%		linked to particle -1 in frame 13
%	Particle 3 (29,127592, 0,734302)
%		linked to particle 4 in frame 12
%		linked to particle -1 in frame 13
%	Particle 4 (28,891407, 152,927032)
%		linked to particle 5 in frame 12
%		linked to particle 2 in frame 13
%	Particle 5 (29,630911, 130,915054)
%		linked to particle 6 in frame 12
%		linked to particle 3 in frame 13
%	Particle 6 (31,460188, 180,917297)
%		linked to particle 7 in frame 12
%		linked to particle 4 in frame 13
%	Particle 7 (37,220619, 245,973221)
%		linked to particle 9 in frame 12
%		linked to particle 5 in frame 13
%	Particle 8 (48,291878, 118,817459)
%		linked to particle -1 in frame 12
%		linked to particle -1 in frame 13
%	Particle 9 (71,330635, 38,231201)
%		linked to particle 13 in frame 12
%		linked to particle 8 in frame 13
%	Particle 10 (77,282295, 193,792053)
%		linked to particle 14 in frame 12
%		linked to particle 10 in frame 13
%	Particle 11 (82,012077, 376,099396)
%		linked to particle -1 in frame 12
%		linked to particle 11 in frame 13
%	Particle 12 (84,333878, 157,028580)
%		linked to particle -1 in frame 12
%		linked to particle 13 in frame 13
%	Particle 13 (83,722801, 475,542023)
%		linked to particle 15 in frame 12
%		linked to particle 12 in frame 13
%	Particle 14 (85,443352, 9,871997)
%		linked to particle -1 in frame 12
%		linked to particle -1 in frame 13
%	Particle 15 (88,489960, 476,943146)
%		linked to particle -1 in frame 12
%		linked to particle 14 in frame 13
%	Particle 16 (93,324799, 357,930328)
%		linked to particle 16 in frame 12
%		linked to particle 15 in frame 13
%	Particle 17 (97,203941, 337,106445)
%		linked to particle 17 in frame 12
%		linked to particle 16 in frame 13
%	Particle 18 (99,085609, 84,500923)
%		linked to particle 19 in frame 12
%		linked to particle 17 in frame 13
%	Particle 19 (102,966011, 181,320068)
%		linked to particle -1 in frame 12
%		linked to particle -1 in frame 13
%	Particle 20 (120,056793, 503,053284)
%		linked to particle -1 in frame 12
%		linked to particle -1 in frame 13
%	Particle 21 (127,147346, 345,020233)
%		linked to particle -1 in frame 12
%		linked to particle -1 in frame 13
%	Particle 22 (140,453995, 52,095001)
%		linked to particle 20 in frame 12
%		linked to particle -1 in frame 13
%	Particle 23 (166,065338, 343,640289)
%		linked to particle -1 in frame 12
%		linked to particle -1 in frame 13
%	Particle 24 (168,243805, 455,511566)
%		linked to particle 22 in frame 12
%		linked to particle 22 in frame 13
%	Particle 25 (178,255844, 227,919617)
%		linked to particle 23 in frame 12
%		linked to particle 23 in frame 13
%	Particle 26 (224,971756, 54,149307)
%		linked to particle 24 in frame 12
%		linked to particle -1 in frame 13
%	Particle 27 (252,904922, 412,846375)
%		linked to particle -1 in frame 12
%		linked to particle 24 in frame 13
%	Particle 28 (340,748596, 332,463776)
%		linked to particle 26 in frame 12
%		linked to particle 25 in frame 13
%	Particle 29 (355,989532, 321,796478)
%		linked to particle 27 in frame 12
%		linked to particle -1 in frame 13
%	Particle 30 (360,034790, 258,004761)
%		linked to particle 28 in frame 12
%		linked to particle 26 in frame 13
%	Particle 31 (364,000305, 189,510284)
%		linked to particle 29 in frame 12
%		linked to particle 27 in frame 13
%	Particle 32 (364,469330, 210,492172)
%		linked to particle 30 in frame 12
%		linked to particle 28 in frame 13
%	Particle 33 (368,652405, 96,449577)
%		linked to particle 32 in frame 12
%		linked to particle 29 in frame 13
%	Particle 34 (388,150177, 64,610229)
%		linked to particle -1 in frame 12
%		linked to particle -1 in frame 13
%	Particle 35 (401,910797, 6,493054)
%		linked to particle 33 in frame 12
%		linked to particle 30 in frame 13
%	Particle 36 (411,259460, 44,805569)
%		linked to particle 34 in frame 12
%		linked to particle 31 in frame 13
%	Particle 37 (429,618896, 23,321609)
%		linked to particle 35 in frame 12
%		linked to particle 32 in frame 13
%	Particle 38 (433,247375, 16,955341)
%		linked to particle 36 in frame 12
%		linked to particle 33 in frame 13
%	Particle 39 (447,344208, 373,777985)
%		linked to particle 37 in frame 12
%		linked to particle 34 in frame 13
%	Particle 40 (466,663666, 106,077354)
%		linked to particle -1 in frame 12
%		linked to particle -1 in frame 13
%	Particle 41 (470,173523, 256,162292)
%		linked to particle 38 in frame 12
%		linked to particle 35 in frame 13
% Frame 12
%	Particle 0 (20,344862, 28,619726)
%		linked to particle 0 in frame 13
%		linked to particle -1 in frame 14
%	Particle 1 (21,982883, 138,921997)
%		linked to particle 1 in frame 13
%		linked to particle 2 in frame 14
%	Particle 2 (24,321825, 145,983337)
%		linked to particle -1 in frame 13
%		linked to particle -1 in frame 14
%	Particle 3 (27,395554, 170,319397)
%		linked to particle -1 in frame 13
%		linked to particle -1 in frame 14
%	Particle 4 (28,960337, 0,602483)
%		linked to particle -1 in frame 13
%		linked to particle -1 in frame 14
%	Particle 5 (28,504728, 152,853378)
%		linked to particle 2 in frame 13
%		linked to particle 1 in frame 14
%	Particle 6 (29,684299, 130,945847)
%		linked to particle 3 in frame 13
%		linked to particle 4 in frame 14
%	Particle 7 (31,565952, 180,508057)
%		linked to particle 4 in frame 13
%		linked to particle 3 in frame 14
%	Particle 8 (36,086563, 120,633331)
%		linked to particle -1 in frame 13
%		linked to particle 6 in frame 14
%	Particle 9 (37,010757, 246,090179)
%		linked to particle 5 in frame 13
%		linked to particle 5 in frame 14
%	Particle 10 (40,491768, 441,956512)
%		linked to particle -1 in frame 13
%		linked to particle -1 in frame 14
%	Particle 11 (54,932964, 361,652405)
%		linked to particle 6 in frame 13
%		linked to particle -1 in frame 14
%	Particle 12 (65,720520, 52,273090)
%		linked to particle -1 in frame 13
%		linked to particle -1 in frame 14
%	Particle 13 (71,943748, 37,551933)
%		linked to particle 8 in frame 13
%		linked to particle -1 in frame 14
%	Particle 14 (77,453560, 193,962036)
%		linked to particle 10 in frame 13
%		linked to particle 8 in frame 14
%	Particle 15 (83,679985, 475,897797)
%		linked to particle 12 in frame 13
%		linked to particle 11 in frame 14
%	Particle 16 (93,556099, 358,009827)
%		linked to particle 15 in frame 13
%		linked to particle -1 in frame 14
%	Particle 17 (97,248680, 337,815582)
%		linked to particle 16 in frame 13
%		linked to particle 12 in frame 14
%	Particle 18 (97,840126, 197,889709)
%		linked to particle -1 in frame 13
%		linked to particle -1 in frame 14
%	Particle 19 (98,996559, 84,535706)
%		linked to particle 17 in frame 13
%		linked to particle 13 in frame 14
%	Particle 20 (138,988129, 54,676620)
%		linked to particle -1 in frame 13
%		linked to particle -1 in frame 14
%	Particle 21 (151,653214, 31,985428)
%		linked to particle 20 in frame 13
%		linked to particle 19 in frame 14
%	Particle 22 (168,945831, 455,207184)
%		linked to particle 22 in frame 13
%		linked to particle 21 in frame 14
%	Particle 23 (178,153214, 227,899460)
%		linked to particle 23 in frame 13
%		linked to particle -1 in frame 14
%	Particle 24 (225,235199, 53,952976)
%		linked to particle -1 in frame 13
%		linked to particle 22 in frame 14
%	Particle 25 (231,717789, 445,704193)
%		linked to particle -1 in frame 13
%		linked to particle -1 in frame 14
%	Particle 26 (340,570160, 332,577393)
%		linked to particle 25 in frame 13
%		linked to particle 24 in frame 14
%	Particle 27 (356,193726, 321,681488)
%		linked to particle -1 in frame 13
%		linked to particle 25 in frame 14
%	Particle 28 (360,065308, 257,999420)
%		linked to particle 26 in frame 13
%		linked to particle 26 in frame 14
%	Particle 29 (363,825439, 189,790237)
%		linked to particle 27 in frame 13
%		linked to particle -1 in frame 14
%	Particle 30 (364,577728, 210,520554)
%		linked to particle -1 in frame 13
%		linked to particle 27 in frame 14
%	Particle 31 (366,006226, 201,910675)
%		linked to particle 28 in frame 13
%		linked to particle 28 in frame 14
%	Particle 32 (368,950012, 96,638237)
%		linked to particle 29 in frame 13
%		linked to particle 29 in frame 14
%	Particle 33 (400,282654, 4,476692)
%		linked to particle 30 in frame 13
%		linked to particle 31 in frame 14
%	Particle 34 (411,270508, 44,617805)
%		linked to particle 31 in frame 13
%		linked to particle 32 in frame 14
%	Particle 35 (429,588837, 23,282211)
%		linked to particle 32 in frame 13
%		linked to particle 34 in frame 14
%	Particle 36 (433,065979, 16,637249)
%		linked to particle 33 in frame 13
%		linked to particle 35 in frame 14
%	Particle 37 (448,362488, 373,869049)
%		linked to particle 34 in frame 13
%		linked to particle 36 in frame 14
%	Particle 38 (470,501343, 255,080017)
%		linked to particle 35 in frame 13
%		linked to particle 37 in frame 14
%	Particle 39 (484,155304, 278,523956)
%		linked to particle -1 in frame 13
%		linked to particle 38 in frame 14
% Frame 13
%	Particle 0 (19,121456, 28,786800)
%		linked to particle -1 in frame 14
%		linked to particle 2 in frame 15
%	Particle 1 (21,126541, 138,330536)
%		linked to particle -1 in frame 14
%		linked to particle 3 in frame 15
%	Particle 2 (29,270502, 153,203522)
%		linked to particle 1 in frame 14
%		linked to particle 4 in frame 15
%	Particle 3 (29,765894, 130,988052)
%		linked to particle 2 in frame 14
%		linked to particle 5 in frame 15
%	Particle 4 (31,680855, 181,012558)
%		linked to particle 3 in frame 14
%		linked to particle -1 in frame 15
%	Particle 5 (36,363586, 245,887177)
%		linked to particle 5 in frame 14
%		linked to particle 7 in frame 15
%	Particle 6 (54,974979, 361,335083)
%		linked to particle -1 in frame 14
%		linked to particle 10 in frame 15
%	Particle 7 (69,370056, 74,082642)
%		linked to particle -1 in frame 14
%		linked to particle 12 in frame 15
%	Particle 8 (72,182289, 36,773872)
%		linked to particle -1 in frame 14
%		linked to particle 13 in frame 15
%	Particle 9 (75,559792, 31,265369)
%		linked to particle -1 in frame 14
%		linked to particle -1 in frame 15
%	Particle 10 (76,871971, 193,455353)
%		linked to particle 8 in frame 14
%		linked to particle 14 in frame 15
%	Particle 11 (82,336517, 376,467590)
%		linked to particle 9 in frame 14
%		linked to particle -1 in frame 15
%	Particle 12 (84,090576, 475,688019)
%		linked to particle -1 in frame 14
%		linked to particle 16 in frame 15
%	Particle 13 (86,600113, 157,391769)
%		linked to particle 10 in frame 14
%		linked to particle 15 in frame 15
%	Particle 14 (88,830048, 477,109100)
%		linked to particle 11 in frame 14
%		linked to particle -1 in frame 15
%	Particle 15 (93,375031, 358,006165)
%		linked to particle -1 in frame 14
%		linked to particle -1 in frame 15
%	Particle 16 (96,826591, 338,103577)
%		linked to particle 12 in frame 14
%		linked to particle -1 in frame 15
%	Particle 17 (98,889229, 84,717087)
%		linked to particle 13 in frame 14
%		linked to particle 18 in frame 15
%	Particle 18 (120,342911, 4,894868)
%		linked to particle 17 in frame 14
%		linked to particle 21 in frame 15
%	Particle 19 (145,306091, 131,683502)
%		linked to particle 18 in frame 14
%		linked to particle 23 in frame 15
%	Particle 20 (151,495605, 32,045940)
%		linked to particle 19 in frame 14
%		linked to particle 24 in frame 15
%	Particle 21 (153,313965, 456,018555)
%		linked to particle -1 in frame 14
%		linked to particle -1 in frame 15
%	Particle 22 (168,551727, 455,400970)
%		linked to particle 21 in frame 14
%		linked to particle 26 in frame 15
%	Particle 23 (177,880951, 227,931900)
%		linked to particle -1 in frame 14
%		linked to particle -1 in frame 15
%	Particle 24 (252,675995, 412,911713)
%		linked to particle -1 in frame 14
%		linked to particle 28 in frame 15
%	Particle 25 (340,221771, 332,667969)
%		linked to particle 24 in frame 14
%		linked to particle 30 in frame 15
%	Particle 26 (360,050140, 257,799072)
%		linked to particle 26 in frame 14
%		linked to particle 31 in frame 15
%	Particle 27 (363,768402, 189,495819)
%		linked to particle -1 in frame 14
%		linked to particle -1 in frame 15
%	Particle 28 (364,752899, 203,660492)
%		linked to particle 28 in frame 14
%		linked to particle 32 in frame 15
%	Particle 29 (368,626007, 96,490952)
%		linked to particle 29 in frame 14
%		linked to particle -1 in frame 15
%	Particle 30 (401,844513, 4,238124)
%		linked to particle 31 in frame 14
%		linked to particle 33 in frame 15
%	Particle 31 (410,808136, 45,078808)
%		linked to particle 32 in frame 14
%		linked to particle 34 in frame 15
%	Particle 32 (429,697083, 23,357801)
%		linked to particle 34 in frame 14
%		linked to particle 36 in frame 15
%	Particle 33 (433,830200, 16,815128)
%		linked to particle 35 in frame 14
%		linked to particle 37 in frame 15
%	Particle 34 (448,812744, 374,654449)
%		linked to particle 36 in frame 14
%		linked to particle 38 in frame 15
%	Particle 35 (470,100372, 255,375870)
%		linked to particle 37 in frame 14
%		linked to particle 39 in frame 15
%	Particle 36 (492,740601, 295,249237)
%		linked to particle 38 in frame 14
%		linked to particle 40 in frame 15
% Frame 14
%	Particle 0 (1,809297, 114,897675)
%		linked to particle 1 in frame 15
%		linked to particle 0 in frame 16
%	Particle 1 (28,815155, 153,049637)
%		linked to particle 4 in frame 15
%		linked to particle 4 in frame 16
%	Particle 2 (29,606874, 130,946823)
%		linked to particle 5 in frame 15
%		linked to particle 5 in frame 16
%	Particle 3 (31,905163, 180,993927)
%		linked to particle -1 in frame 15
%		linked to particle 6 in frame 16
%	Particle 4 (35,410183, 120,439911)
%		linked to particle 6 in frame 15
%		linked to particle 7 in frame 16
%	Particle 5 (36,121651, 246,110214)
%		linked to particle 7 in frame 15
%		linked to particle -1 in frame 16
%	Particle 6 (49,625328, 109,126877)
%		linked to particle 8 in frame 15
%		linked to particle 9 in frame 16
%	Particle 7 (52,776039, 384,383575)
%		linked to particle -1 in frame 15
%		linked to particle -1 in frame 16
%	Particle 8 (76,680771, 192,081985)
%		linked to particle 14 in frame 15
%		linked to particle 13 in frame 16
%	Particle 9 (82,290077, 376,152496)
%		linked to particle -1 in frame 15
%		linked to particle 14 in frame 16
%	Particle 10 (85,069954, 157,166412)
%		linked to particle 15 in frame 15
%		linked to particle 15 in frame 16
%	Particle 11 (88,791779, 477,420105)
%		linked to particle 16 in frame 15
%		linked to particle -1 in frame 16
%	Particle 12 (97,196419, 338,054810)
%		linked to particle -1 in frame 15
%		linked to particle 16 in frame 16
%	Particle 13 (99,074417, 84,368362)
%		linked to particle 18 in frame 15
%		linked to particle -1 in frame 16
%	Particle 14 (103,063042, 177,324875)
%		linked to particle -1 in frame 15
%		linked to particle -1 in frame 16
%	Particle 15 (108,911720, 78,327454)
%		linked to particle 19 in frame 15
%		linked to particle 18 in frame 16
%	Particle 16 (117,431831, 142,271194)
%		linked to particle 20 in frame 15
%		linked to particle -1 in frame 16
%	Particle 17 (120,922989, 7,566676)
%		linked to particle 21 in frame 15
%		linked to particle 17 in frame 16
%	Particle 18 (145,411713, 131,373978)
%		linked to particle 23 in frame 15
%		linked to particle 19 in frame 16
%	Particle 19 (151,216202, 31,733503)
%		linked to particle 24 in frame 15
%		linked to particle 20 in frame 16
%	Particle 20 (168,236160, 42,627804)
%		linked to particle 25 in frame 15
%		linked to particle 21 in frame 16
%	Particle 21 (168,488144, 455,453094)
%		linked to particle 26 in frame 15
%		linked to particle 22 in frame 16
%	Particle 22 (225,776855, 54,036263)
%		linked to particle 27 in frame 15
%		linked to particle 23 in frame 16
%	Particle 23 (288,126892, 90,139946)
%		linked to particle -1 in frame 15
%		linked to particle -1 in frame 16
%	Particle 24 (340,691650, 332,630310)
%		linked to particle 30 in frame 15
%		linked to particle 25 in frame 16
%	Particle 25 (352,557831, 321,360474)
%		linked to particle -1 in frame 15
%		linked to particle 26 in frame 16
%	Particle 26 (359,983612, 257,908142)
%		linked to particle 31 in frame 15
%		linked to particle -1 in frame 16
%	Particle 27 (362,768097, 212,201645)
%		linked to particle 32 in frame 15
%		linked to particle -1 in frame 16
%	Particle 28 (365,417816, 203,563919)
%		linked to particle -1 in frame 15
%		linked to particle 27 in frame 16
%	Particle 29 (368,561279, 96,413551)
%		linked to particle -1 in frame 15
%		linked to particle -1 in frame 16
%	Particle 30 (388,893921, 112,633896)
%		linked to particle -1 in frame 15
%		linked to particle -1 in frame 16
%	Particle 31 (400,946350, 5,012943)
%		linked to particle 33 in frame 15
%		linked to particle 29 in frame 16
%	Particle 32 (410,869965, 45,010231)
%		linked to particle 34 in frame 15
%		linked to particle 30 in frame 16
%	Particle 33 (412,361237, 299,107391)
%		linked to particle -1 in frame 15
%		linked to particle -1 in frame 16
%	Particle 34 (429,721741, 23,285679)
%		linked to particle 36 in frame 15
%		linked to particle 32 in frame 16
%	Particle 35 (432,553284, 15,846417)
%		linked to particle 37 in frame 15
%		linked to particle 33 in frame 16
%	Particle 36 (449,106262, 374,178802)
%		linked to particle 38 in frame 15
%		linked to particle 35 in frame 16
%	Particle 37 (470,030731, 255,099823)
%		linked to particle 39 in frame 15
%		linked to particle 36 in frame 16
%	Particle 38 (492,683105, 295,614227)
%		linked to particle 40 in frame 15
%		linked to particle 37 in frame 16
% Frame 15
%	Particle 0 (0,270232, 46,288586)
%		linked to particle -1 in frame 16
%		linked to particle 0 in frame 17
%	Particle 1 (3,143198, 113,567047)
%		linked to particle 0 in frame 16
%		linked to particle -1 in frame 17
%	Particle 2 (16,311207, 12,955061)
%		linked to particle 1 in frame 16
%		linked to particle -1 in frame 17
%	Particle 3 (23,082159, 142,316025)
%		linked to particle 2 in frame 16
%		linked to particle 1 in frame 17
%	Particle 4 (28,965694, 152,961914)
%		linked to particle 4 in frame 16
%		linked to particle 2 in frame 17
%	Particle 5 (29,656479, 131,028503)
%		linked to particle 5 in frame 16
%		linked to particle 3 in frame 17
%	Particle 6 (35,860188, 120,141846)
%		linked to particle 7 in frame 16
%		linked to particle 5 in frame 17
%	Particle 7 (36,390259, 246,810867)
%		linked to particle -1 in frame 16
%		linked to particle -1 in frame 17
%	Particle 8 (49,606098, 110,874268)
%		linked to particle 9 in frame 16
%		linked to particle 6 in frame 17
%	Particle 9 (50,215099, 301,684998)
%		linked to particle -1 in frame 16
%		linked to particle -1 in frame 17
%	Particle 10 (54,995457, 361,673920)
%		linked to particle 10 in frame 16
%		linked to particle 7 in frame 17
%	Particle 11 (55,829552, 474,143097)
%		linked to particle 11 in frame 16
%		linked to particle 8 in frame 17
%	Particle 12 (68,255058, 75,291206)
%		linked to particle 12 in frame 16
%		linked to particle 9 in frame 17
%	Particle 13 (72,715401, 37,243626)
%		linked to particle -1 in frame 16
%		linked to particle 10 in frame 17
%	Particle 14 (77,653519, 194,567780)
%		linked to particle 13 in frame 16
%		linked to particle 11 in frame 17
%	Particle 15 (83,078857, 157,419601)
%		linked to particle 15 in frame 16
%		linked to particle 13 in frame 17
%	Particle 16 (84,130211, 475,597534)
%		linked to particle -1 in frame 16
%		linked to particle -1 in frame 17
%	Particle 17 (95,823586, 196,868668)
%		linked to particle -1 in frame 16
%		linked to particle -1 in frame 17
%	Particle 18 (98,826263, 84,197868)
%		linked to particle -1 in frame 16
%		linked to particle 15 in frame 17
%	Particle 19 (108,380745, 77,962250)
%		linked to particle -1 in frame 16
%		linked to particle -1 in frame 17
%	Particle 20 (117,803108, 142,188812)
%		linked to particle -1 in frame 16
%		linked to particle 16 in frame 17
%	Particle 21 (120,230042, 6,532790)
%		linked to particle 17 in frame 16
%		linked to particle 18 in frame 17
%	Particle 22 (124,331169, 81,417816)
%		linked to particle 18 in frame 16
%		linked to particle 17 in frame 17
%	Particle 23 (145,316788, 131,168198)
%		linked to particle 19 in frame 16
%		linked to particle -1 in frame 17
%	Particle 24 (151,515457, 32,137890)
%		linked to particle 20 in frame 16
%		linked to particle 19 in frame 17
%	Particle 25 (167,829437, 43,310566)
%		linked to particle 21 in frame 16
%		linked to particle 20 in frame 17
%	Particle 26 (168,304245, 455,273895)
%		linked to particle 22 in frame 16
%		linked to particle -1 in frame 17
%	Particle 27 (225,256287, 53,657764)
%		linked to particle 23 in frame 16
%		linked to particle -1 in frame 17
%	Particle 28 (252,321533, 412,592255)
%		linked to particle -1 in frame 16
%		linked to particle -1 in frame 17
%	Particle 29 (296,242432, 486,060883)
%		linked to particle 24 in frame 16
%		linked to particle 22 in frame 17
%	Particle 30 (340,098907, 332,804565)
%		linked to particle 25 in frame 16
%		linked to particle 23 in frame 17
%	Particle 31 (360,155090, 257,969299)
%		linked to particle -1 in frame 16
%		linked to particle -1 in frame 17
%	Particle 32 (363,276367, 209,544708)
%		linked to particle 27 in frame 16
%		linked to particle 25 in frame 17
%	Particle 33 (401,325745, 3,739350)
%		linked to particle 29 in frame 16
%		linked to particle 28 in frame 17
%	Particle 34 (410,929535, 44,747227)
%		linked to particle 30 in frame 16
%		linked to particle 29 in frame 17
%	Particle 35 (416,079834, 90,469307)
%		linked to particle 31 in frame 16
%		linked to particle -1 in frame 17
%	Particle 36 (429,728516, 23,005796)
%		linked to particle 32 in frame 16
%		linked to particle 30 in frame 17
%	Particle 37 (432,899109, 16,507690)
%		linked to particle 33 in frame 16
%		linked to particle 31 in frame 17
%	Particle 38 (449,532898, 373,869995)
%		linked to particle 35 in frame 16
%		linked to particle 33 in frame 17
%	Particle 39 (470,119598, 254,996017)
%		linked to particle 36 in frame 16
%		linked to particle 34 in frame 17
%	Particle 40 (489,399506, 296,860382)
%		linked to particle 37 in frame 16
%		linked to particle 36 in frame 17
%	Particle 41 (510,479614, 257,899170)
%		linked to particle -1 in frame 16
%		linked to particle -1 in frame 17
% Frame 16
%	Particle 0 (3,465602, 115,512070)
%		linked to particle -1 in frame 17
%		linked to particle -1 in frame 18
%	Particle 1 (15,104196, 11,900486)
%		linked to particle -1 in frame 17
%		linked to particle -1 in frame 18
%	Particle 2 (23,106710, 139,956177)
%		linked to particle 1 in frame 17
%		linked to particle 0 in frame 18
%	Particle 3 (26,490669, 345,166168)
%		linked to particle -1 in frame 17
%		linked to particle -1 in frame 18
%	Particle 4 (29,095591, 152,713318)
%		linked to particle 2 in frame 17
%		linked to particle 1 in frame 18
%	Particle 5 (29,554464, 131,034332)
%		linked to particle 3 in frame 17
%		linked to particle 2 in frame 18
%	Particle 6 (31,980095, 180,722687)
%		linked to particle 4 in frame 17
%		linked to particle 3 in frame 18
%	Particle 7 (35,972561, 120,277756)
%		linked to particle 5 in frame 17
%		linked to particle 4 in frame 18
%	Particle 8 (48,200695, 127,519585)
%		linked to particle 6 in frame 17
%		linked to particle 5 in frame 18
%	Particle 9 (49,557308, 109,864799)
%		linked to particle -1 in frame 17
%		linked to particle -1 in frame 18
%	Particle 10 (55,354816, 361,954437)
%		linked to particle 7 in frame 17
%		linked to particle 6 in frame 18
%	Particle 11 (56,159500, 476,096191)
%		linked to particle 8 in frame 17
%		linked to particle -1 in frame 18
%	Particle 12 (69,317955, 74,837143)
%		linked to particle 9 in frame 17
%		linked to particle -1 in frame 18
%	Particle 13 (77,873962, 193,773560)
%		linked to particle 11 in frame 17
%		linked to particle 8 in frame 18
%	Particle 14 (81,728020, 376,366547)
%		linked to particle 12 in frame 17
%		linked to particle -1 in frame 18
%	Particle 15 (83,044960, 156,492188)
%		linked to particle 13 in frame 17
%		linked to particle 10 in frame 18
%	Particle 16 (97,120712, 338,075989)
%		linked to particle 14 in frame 17
%		linked to particle 11 in frame 18
%	Particle 17 (121,017464, 7,148597)
%		linked to particle 18 in frame 17
%		linked to particle -1 in frame 18
%	Particle 18 (122,120987, 81,677025)
%		linked to particle 17 in frame 17
%		linked to particle 15 in frame 18
%	Particle 19 (145,197174, 131,692200)
%		linked to particle -1 in frame 17
%		linked to particle -1 in frame 18
%	Particle 20 (151,558701, 31,835575)
%		linked to particle 19 in frame 17
%		linked to particle 17 in frame 18
%	Particle 21 (167,653458, 42,948441)
%		linked to particle 20 in frame 17
%		linked to particle 18 in frame 18
%	Particle 22 (169,155777, 455,123169)
%		linked to particle -1 in frame 17
%		linked to particle -1 in frame 18
%	Particle 23 (225,630798, 53,897484)
%		linked to particle -1 in frame 17
%		linked to particle -1 in frame 18
%	Particle 24 (296,179443, 485,847382)
%		linked to particle 22 in frame 17
%		linked to particle 21 in frame 18
%	Particle 25 (340,028381, 332,581390)
%		linked to particle 23 in frame 17
%		linked to particle 23 in frame 18
%	Particle 26 (355,878876, 324,002716)
%		linked to particle 24 in frame 17
%		linked to particle 24 in frame 18
%	Particle 27 (362,636780, 207,095078)
%		linked to particle 25 in frame 17
%		linked to particle 25 in frame 18
%	Particle 28 (385,708191, 265,651154)
%		linked to particle 27 in frame 17
%		linked to particle -1 in frame 18
%	Particle 29 (400,495209, 2,302066)
%		linked to particle 28 in frame 17
%		linked to particle 27 in frame 18
%	Particle 30 (410,772888, 45,108589)
%		linked to particle 29 in frame 17
%		linked to particle 29 in frame 18
%	Particle 31 (419,026825, 91,167686)
%		linked to particle -1 in frame 17
%		linked to particle -1 in frame 18
%	Particle 32 (429,567535, 23,202475)
%		linked to particle 30 in frame 17
%		linked to particle -1 in frame 18
%	Particle 33 (432,563232, 15,758829)
%		linked to particle 31 in frame 17
%		linked to particle 30 in frame 18
%	Particle 34 (441,776123, 65,908775)
%		linked to particle 32 in frame 17
%		linked to particle 31 in frame 18
%	Particle 35 (448,717773, 374,239960)
%		linked to particle 33 in frame 17
%		linked to particle 32 in frame 18
%	Particle 36 (470,134399, 255,099594)
%		linked to particle 34 in frame 17
%		linked to particle 33 in frame 18
%	Particle 37 (491,619019, 295,765625)
%		linked to particle 36 in frame 17
%		linked to particle 34 in frame 18
% Frame 17
%	Particle 0 (0,580510, 46,154755)
%		linked to particle -1 in frame 18
%		linked to particle -1 in frame 19
%	Particle 1 (23,426165, 140,716064)
%		linked to particle 0 in frame 18
%		linked to particle 0 in frame 19
%	Particle 2 (28,908030, 153,099396)
%		linked to particle 1 in frame 18
%		linked to particle 1 in frame 19
%	Particle 3 (29,750484, 130,905365)
%		linked to particle 2 in frame 18
%		linked to particle 2 in frame 19
%	Particle 4 (31,828051, 180,964142)
%		linked to particle 3 in frame 18
%		linked to particle -1 in frame 19
%	Particle 5 (35,327976, 120,168114)
%		linked to particle 4 in frame 18
%		linked to particle -1 in frame 19
%	Particle 6 (47,995735, 128,503448)
%		linked to particle 5 in frame 18
%		linked to particle -1 in frame 19
%	Particle 7 (55,322170, 361,707458)
%		linked to particle 6 in frame 18
%		linked to particle -1 in frame 19
%	Particle 8 (56,565891, 475,788391)
%		linked to particle -1 in frame 18
%		linked to particle 4 in frame 19
%	Particle 9 (68,655602, 74,142159)
%		linked to particle -1 in frame 18
%		linked to particle -1 in frame 19
%	Particle 10 (76,378609, 49,615852)
%		linked to particle 7 in frame 18
%		linked to particle 6 in frame 19
%	Particle 11 (77,386772, 192,039810)
%		linked to particle 8 in frame 18
%		linked to particle 7 in frame 19
%	Particle 12 (81,938782, 376,622498)
%		linked to particle -1 in frame 18
%		linked to particle 8 in frame 19
%	Particle 13 (84,568245, 157,016388)
%		linked to particle 10 in frame 18
%		linked to particle 10 in frame 19
%	Particle 14 (97,243187, 338,071075)
%		linked to particle 11 in frame 18
%		linked to particle 11 in frame 19
%	Particle 15 (98,911057, 84,409073)
%		linked to particle 12 in frame 18
%		linked to particle 12 in frame 19
%	Particle 16 (117,555664, 142,042191)
%		linked to particle 14 in frame 18
%		linked to particle -1 in frame 19
%	Particle 17 (119,271858, 80,828804)
%		linked to particle 15 in frame 18
%		linked to particle 14 in frame 19
%	Particle 18 (120,963287, 7,006400)
%		linked to particle -1 in frame 18
%		linked to particle -1 in frame 19
%	Particle 19 (151,418198, 32,065224)
%		linked to particle 17 in frame 18
%		linked to particle 16 in frame 19
%	Particle 20 (167,767654, 42,877983)
%		linked to particle 18 in frame 18
%		linked to particle 17 in frame 19
%	Particle 21 (253,041809, 35,578560)
%		linked to particle 19 in frame 18
%		linked to particle 21 in frame 19
%	Particle 22 (296,112152, 485,822388)
%		linked to particle 21 in frame 18
%		linked to particle 23 in frame 19
%	Particle 23 (339,477264, 332,793213)
%		linked to particle 23 in frame 18
%		linked to particle 24 in frame 19
%	Particle 24 (355,176971, 323,404297)
%		linked to particle 24 in frame 18
%		linked to particle -1 in frame 19
%	Particle 25 (364,806580, 204,710297)
%		linked to particle -1 in frame 18
%		linked to particle 25 in frame 19
%	Particle 26 (368,814575, 96,378784)
%		linked to particle 26 in frame 18
%		linked to particle 26 in frame 19
%	Particle 27 (389,825562, 266,660889)
%		linked to particle -1 in frame 18
%		linked to particle -1 in frame 19
%	Particle 28 (399,204956, 3,032559)
%		linked to particle 27 in frame 18
%		linked to particle 28 in frame 19
%	Particle 29 (410,544373, 45,296303)
%		linked to particle 29 in frame 18
%		linked to particle 29 in frame 19
%	Particle 30 (429,755127, 23,363276)
%		linked to particle -1 in frame 18
%		linked to particle 31 in frame 19
%	Particle 31 (432,692810, 16,258324)
%		linked to particle 30 in frame 18
%		linked to particle 32 in frame 19
%	Particle 32 (440,043976, 65,609711)
%		linked to particle 31 in frame 18
%		linked to particle 33 in frame 19
%	Particle 33 (449,365356, 374,300812)
%		linked to particle 32 in frame 18
%		linked to particle -1 in frame 19
%	Particle 34 (470,222595, 255,305328)
%		linked to particle 33 in frame 18
%		linked to particle 34 in frame 19
%	Particle 35 (484,927032, 279,124847)
%		linked to particle 34 in frame 18
%		linked to particle -1 in frame 19
%	Particle 36 (492,666534, 296,147430)
%		linked to particle -1 in frame 18
%		linked to particle -1 in frame 19
% Frame 18
%	Particle 0 (20,467619, 137,889847)
%		linked to particle 0 in frame 19
%		linked to particle -1 in frame 20
%	Particle 1 (28,622017, 152,900070)
%		linked to particle 1 in frame 19
%		linked to particle 1 in frame 20
%	Particle 2 (29,773010, 130,846451)
%		linked to particle 2 in frame 19
%		linked to particle 2 in frame 20
%	Particle 3 (31,869595, 180,648605)
%		linked to particle -1 in frame 19
%		linked to particle 3 in frame 20
%	Particle 4 (34,669823, 121,109062)
%		linked to particle -1 in frame 19
%		linked to particle -1 in frame 20
%	Particle 5 (47,724705, 132,156738)
%		linked to particle -1 in frame 19
%		linked to particle -1 in frame 20
%	Particle 6 (55,004395, 361,583954)
%		linked to particle -1 in frame 19
%		linked to particle 6 in frame 20
%	Particle 7 (75,824783, 49,329121)
%		linked to particle 6 in frame 19
%		linked to particle 8 in frame 20
%	Particle 8 (77,334145, 191,554962)
%		linked to particle 7 in frame 19
%		linked to particle 9 in frame 20
%	Particle 9 (85,329445, 10,148930)
%		linked to particle 9 in frame 19
%		linked to particle 11 in frame 20
%	Particle 10 (85,218132, 157,264893)
%		linked to particle 10 in frame 19
%		linked to particle -1 in frame 20
%	Particle 11 (97,509979, 337,243011)
%		linked to particle 11 in frame 19
%		linked to particle 13 in frame 20
%	Particle 12 (98,922203, 84,510353)
%		linked to particle 12 in frame 19
%		linked to particle 14 in frame 20
%	Particle 13 (109,219215, 77,700317)
%		linked to particle 13 in frame 19
%		linked to particle 15 in frame 20
%	Particle 14 (117,916344, 142,245422)
%		linked to particle -1 in frame 19
%		linked to particle -1 in frame 20
%	Particle 15 (119,736488, 81,226822)
%		linked to particle 14 in frame 19
%		linked to particle 16 in frame 20
%	Particle 16 (127,713432, 345,421539)
%		linked to particle -1 in frame 19
%		linked to particle 17 in frame 20
%	Particle 17 (151,339325, 32,119164)
%		linked to particle 16 in frame 19
%		linked to particle 19 in frame 20
%	Particle 18 (167,995224, 42,456379)
%		linked to particle 17 in frame 19
%		linked to particle 20 in frame 20
%	Particle 19 (252,972107, 35,229027)
%		linked to particle 21 in frame 19
%		linked to particle 23 in frame 20
%	Particle 20 (261,119263, 273,880676)
%		linked to particle 22 in frame 19
%		linked to particle 24 in frame 20
%	Particle 21 (296,408569, 485,671448)
%		linked to particle 23 in frame 19
%		linked to particle 25 in frame 20
%	Particle 22 (311,984711, 17,600126)
%		linked to particle -1 in frame 19
%		linked to particle -1 in frame 20
%	Particle 23 (339,743927, 333,147552)
%		linked to particle 24 in frame 19
%		linked to particle 26 in frame 20
%	Particle 24 (355,390137, 322,839417)
%		linked to particle -1 in frame 19
%		linked to particle -1 in frame 20
%	Particle 25 (363,864899, 189,759903)
%		linked to particle -1 in frame 19
%		linked to particle 27 in frame 20
%	Particle 26 (368,696960, 96,210289)
%		linked to particle 26 in frame 19
%		linked to particle 29 in frame 20
%	Particle 27 (400,016357, 2,003326)
%		linked to particle 28 in frame 19
%		linked to particle 30 in frame 20
%	Particle 28 (407,515228, 311,880188)
%		linked to particle -1 in frame 19
%		linked to particle 31 in frame 20
%	Particle 29 (410,526489, 45,006374)
%		linked to particle 29 in frame 19
%		linked to particle 32 in frame 20
%	Particle 30 (434,514740, 17,652376)
%		linked to particle 32 in frame 19
%		linked to particle 34 in frame 20
%	Particle 31 (441,814484, 64,608940)
%		linked to particle 33 in frame 19
%		linked to particle 35 in frame 20
%	Particle 32 (449,600861, 373,812805)
%		linked to particle -1 in frame 19
%		linked to particle 36 in frame 20
%	Particle 33 (470,016083, 255,324692)
%		linked to particle 34 in frame 19
%		linked to particle 37 in frame 20
%	Particle 34 (484,493927, 278,651794)
%		linked to particle -1 in frame 19
%		linked to particle 38 in frame 20
% Frame 19
%	Particle 0 (18,979300, 137,653351)
%		linked to particle -1 in frame 20
%		linked to particle -1 in frame 21
%	Particle 1 (28,752649, 152,591232)
%		linked to particle 1 in frame 20
%		linked to particle 2 in frame 21
%	Particle 2 (29,817173, 131,031250)
%		linked to particle 2 in frame 20
%		linked to particle 3 in frame 21
%	Particle 3 (36,145550, 245,225815)
%		linked to particle 4 in frame 20
%		linked to particle 4 in frame 21
%	Particle 4 (61,906467, 481,372406)
%		linked to particle 7 in frame 20
%		linked to particle 7 in frame 21
%	Particle 5 (72,027290, 36,784492)
%		linked to particle -1 in frame 20
%		linked to particle -1 in frame 21
%	Particle 6 (76,079460, 49,533928)
%		linked to particle 8 in frame 20
%		linked to particle 8 in frame 21
%	Particle 7 (77,750710, 189,452103)
%		linked to particle 9 in frame 20
%		linked to particle 9 in frame 21
%	Particle 8 (81,882446, 376,687195)
%		linked to particle 10 in frame 20
%		linked to particle -1 in frame 21
%	Particle 9 (85,296181, 9,945512)
%		linked to particle 11 in frame 20
%		linked to particle -1 in frame 21
%	Particle 10 (84,551735, 157,093399)
%		linked to particle -1 in frame 20
%		linked to particle 10 in frame 21
%	Particle 11 (97,490318, 337,432037)
%		linked to particle 13 in frame 20
%		linked to particle 13 in frame 21
%	Particle 12 (98,942757, 84,288048)
%		linked to particle 14 in frame 20
%		linked to particle 14 in frame 21
%	Particle 13 (109,990654, 77,136467)
%		linked to particle 15 in frame 20
%		linked to particle 15 in frame 21
%	Particle 14 (119,611115, 81,319656)
%		linked to particle 16 in frame 20
%		linked to particle 17 in frame 21
%	Particle 15 (133,765656, 59,104542)
%		linked to particle 18 in frame 20
%		linked to particle 18 in frame 21
%	Particle 16 (151,473618, 32,313141)
%		linked to particle 19 in frame 20
%		linked to particle 19 in frame 21
%	Particle 17 (167,737625, 42,750580)
%		linked to particle 20 in frame 20
%		linked to particle 20 in frame 21
%	Particle 18 (168,880417, 455,198669)
%		linked to particle 21 in frame 20
%		linked to particle 21 in frame 21
%	Particle 19 (177,762009, 228,298828)
%		linked to particle -1 in frame 20
%		linked to particle 22 in frame 21
%	Particle 20 (252,350220, 412,635864)
%		linked to particle -1 in frame 20
%		linked to particle -1 in frame 21
%	Particle 21 (253,351105, 35,375828)
%		linked to particle 23 in frame 20
%		linked to particle 23 in frame 21
%	Particle 22 (260,908051, 274,336945)
%		linked to particle 24 in frame 20
%		linked to particle 24 in frame 21
%	Particle 23 (296,597137, 485,816345)
%		linked to particle 25 in frame 20
%		linked to particle 25 in frame 21
%	Particle 24 (339,946899, 332,885101)
%		linked to particle 26 in frame 20
%		linked to particle 26 in frame 21
%	Particle 25 (366,026581, 202,909637)
%		linked to particle 28 in frame 20
%		linked to particle 29 in frame 21
%	Particle 26 (368,478882, 96,753792)
%		linked to particle 29 in frame 20
%		linked to particle 30 in frame 21
%	Particle 27 (388,388611, 64,261261)
%		linked to particle -1 in frame 20
%		linked to particle 31 in frame 21
%	Particle 28 (400,754761, 2,856506)
%		linked to particle 30 in frame 20
%		linked to particle 32 in frame 21
%	Particle 29 (410,812836, 44,810558)
%		linked to particle 32 in frame 20
%		linked to particle 33 in frame 21
%	Particle 30 (422,164490, 88,202690)
%		linked to particle -1 in frame 20
%		linked to particle -1 in frame 21
%	Particle 31 (429,799561, 23,201214)
%		linked to particle 33 in frame 20
%		linked to particle 35 in frame 21
%	Particle 32 (435,065643, 17,960970)
%		linked to particle 34 in frame 20
%		linked to particle 36 in frame 21
%	Particle 33 (441,638550, 63,986439)
%		linked to particle 35 in frame 20
%		linked to particle -1 in frame 21
%	Particle 34 (469,953400, 255,734177)
%		linked to particle 37 in frame 20
%		linked to particle 38 in frame 21
% Frame 20
%	Particle 0 (0,596626, 45,812138)
%		linked to particle 0 in frame 21
%		linked to particle -1 in frame 22
%	Particle 1 (28,856121, 152,783798)
%		linked to particle 2 in frame 21
%		linked to particle 2 in frame 22
%	Particle 2 (29,608309, 131,067581)
%		linked to particle 3 in frame 21
%		linked to particle 3 in frame 22
%	Particle 3 (31,246906, 180,888748)
%		linked to particle -1 in frame 21
%		linked to particle -1 in frame 22
%	Particle 4 (36,120621, 245,533966)
%		linked to particle 4 in frame 21
%		linked to particle -1 in frame 22
%	Particle 5 (40,896545, 442,353851)
%		linked to particle -1 in frame 21
%		linked to particle -1 in frame 22
%	Particle 6 (55,365582, 361,517731)
%		linked to particle 6 in frame 21
%		linked to particle 6 in frame 22
%	Particle 7 (55,709618, 475,993805)
%		linked to particle 7 in frame 21
%		linked to particle -1 in frame 22
%	Particle 8 (75,996964, 49,428318)
%		linked to particle 8 in frame 21
%		linked to particle 8 in frame 22
%	Particle 9 (77,568993, 190,286026)
%		linked to particle 9 in frame 21
%		linked to particle 9 in frame 22
%	Particle 10 (81,820045, 376,443665)
%		linked to particle -1 in frame 21
%		linked to particle 10 in frame 22
%	Particle 11 (85,255821, 9,951125)
%		linked to particle -1 in frame 21
%		linked to particle -1 in frame 22
%	Particle 12 (91,561638, 430,945648)
%		linked to particle -1 in frame 21
%		linked to particle -1 in frame 22
%	Particle 13 (97,916260, 337,476685)
%		linked to particle 13 in frame 21
%		linked to particle -1 in frame 22
%	Particle 14 (98,806274, 84,512947)
%		linked to particle 14 in frame 21
%		linked to particle 14 in frame 22
%	Particle 15 (109,873383, 76,178810)
%		linked to particle 15 in frame 21
%		linked to particle 16 in frame 22
%	Particle 16 (120,882385, 80,355904)
%		linked to particle 17 in frame 21
%		linked to particle 18 in frame 22
%	Particle 17 (127,280121, 345,075897)
%		linked to particle -1 in frame 21
%		linked to particle -1 in frame 22
%	Particle 18 (135,599136, 57,764397)
%		linked to particle 18 in frame 21
%		linked to particle -1 in frame 22
%	Particle 19 (151,338669, 32,084381)
%		linked to particle 19 in frame 21
%		linked to particle 20 in frame 22
%	Particle 20 (167,957047, 42,707405)
%		linked to particle 20 in frame 21
%		linked to particle 21 in frame 22
%	Particle 21 (168,750717, 455,230652)
%		linked to particle 21 in frame 21
%		linked to particle -1 in frame 22
%	Particle 22 (225,199158, 54,227585)
%		linked to particle -1 in frame 21
%		linked to particle 23 in frame 22
%	Particle 23 (253,157318, 35,745010)
%		linked to particle 23 in frame 21
%		linked to particle 25 in frame 22
%	Particle 24 (261,669403, 274,251648)
%		linked to particle 24 in frame 21
%		linked to particle 26 in frame 22
%	Particle 25 (296,328979, 485,870178)
%		linked to particle 25 in frame 21
%		linked to particle 27 in frame 22
%	Particle 26 (339,652985, 332,973816)
%		linked to particle 26 in frame 21
%		linked to particle 28 in frame 22
%	Particle 27 (363,984924, 189,665787)
%		linked to particle 28 in frame 21
%		linked to particle -1 in frame 22
%	Particle 28 (365,844940, 202,052612)
%		linked to particle 29 in frame 21
%		linked to particle -1 in frame 22
%	Particle 29 (368,778778, 96,534439)
%		linked to particle 30 in frame 21
%		linked to particle 31 in frame 22
%	Particle 30 (399,965485, 2,457247)
%		linked to particle 32 in frame 21
%		linked to particle 33 in frame 22
%	Particle 31 (409,331909, 313,346375)
%		linked to particle -1 in frame 21
%		linked to particle -1 in frame 22
%	Particle 32 (410,880615, 44,475628)
%		linked to particle 33 in frame 21
%		linked to particle 34 in frame 22
%	Particle 33 (430,071381, 23,335144)
%		linked to particle 35 in frame 21
%		linked to particle 35 in frame 22
%	Particle 34 (434,623169, 17,589483)
%		linked to particle 36 in frame 21
%		linked to particle 36 in frame 22
%	Particle 35 (443,054108, 64,199005)
%		linked to particle -1 in frame 21
%		linked to particle -1 in frame 22
%	Particle 36 (450,056091, 373,562256)
%		linked to particle 37 in frame 21
%		linked to particle 37 in frame 22
%	Particle 37 (470,258850, 255,174088)
%		linked to particle 38 in frame 21
%		linked to particle 38 in frame 22
%	Particle 38 (493,990112, 295,227783)
%		linked to particle 39 in frame 21
%		linked to particle 39 in frame 22
% Frame 21
%	Particle 0 (0,472763, 46,115963)
%		linked to particle -1 in frame 22
%		linked to particle 0 in frame 23
%	Particle 1 (7,522104, 117,441307)
%		linked to particle 0 in frame 22
%		linked to particle 1 in frame 23
%	Particle 2 (28,917740, 152,698334)
%		linked to particle 2 in frame 22
%		linked to particle 2 in frame 23
%	Particle 3 (29,652390, 131,023636)
%		linked to particle 3 in frame 22
%		linked to particle 3 in frame 23
%	Particle 4 (36,533825, 245,617935)
%		linked to particle -1 in frame 22
%		linked to particle 4 in frame 23
%	Particle 5 (46,293785, 101,523209)
%		linked to particle -1 in frame 22
%		linked to particle 6 in frame 23
%	Particle 6 (54,993755, 361,560028)
%		linked to particle 6 in frame 22
%		linked to particle -1 in frame 23
%	Particle 7 (56,215733, 475,916504)
%		linked to particle -1 in frame 22
%		linked to particle 7 in frame 23
%	Particle 8 (75,920692, 49,288322)
%		linked to particle 8 in frame 22
%		linked to particle 9 in frame 23
%	Particle 9 (77,370079, 189,765930)
%		linked to particle 9 in frame 22
%		linked to particle 10 in frame 23
%	Particle 10 (83,428146, 157,125000)
%		linked to particle -1 in frame 22
%		linked to particle 12 in frame 23
%	Particle 11 (83,231346, 476,242218)
%		linked to particle 11 in frame 22
%		linked to particle 11 in frame 23
%	Particle 12 (93,349846, 357,764404)
%		linked to particle 12 in frame 22
%		linked to particle 13 in frame 23
%	Particle 13 (97,484573, 337,711517)
%		linked to particle -1 in frame 22
%		linked to particle -1 in frame 23
%	Particle 14 (98,584824, 84,243851)
%		linked to particle 14 in frame 22
%		linked to particle 14 in frame 23
%	Particle 15 (110,092194, 76,369141)
%		linked to particle 16 in frame 22
%		linked to particle 16 in frame 23
%	Particle 16 (117,742188, 142,282501)
%		linked to particle 17 in frame 22
%		linked to particle 17 in frame 23
%	Particle 17 (121,125084, 80,700447)
%		linked to particle 18 in frame 22
%		linked to particle -1 in frame 23
%	Particle 18 (136,772507, 56,053150)
%		linked to particle -1 in frame 22
%		linked to particle -1 in frame 23
%	Particle 19 (151,388321, 31,948753)
%		linked to particle 20 in frame 22
%		linked to particle 20 in frame 23
%	Particle 20 (167,735443, 42,790546)
%		linked to particle 21 in frame 22
%		linked to particle 21 in frame 23
%	Particle 21 (168,260071, 455,231140)
%		linked to particle -1 in frame 22
%		linked to particle 22 in frame 23
%	Particle 22 (178,222488, 228,427643)
%		linked to particle 22 in frame 22
%		linked to particle 23 in frame 23
%	Particle 23 (252,930664, 35,274231)
%		linked to particle 25 in frame 22
%		linked to particle -1 in frame 23
%	Particle 24 (261,119537, 274,220520)
%		linked to particle 26 in frame 22
%		linked to particle 24 in frame 23
%	Particle 25 (296,360291, 485,861511)
%		linked to particle 27 in frame 22
%		linked to particle 25 in frame 23
%	Particle 26 (340,267944, 332,366821)
%		linked to particle 28 in frame 22
%		linked to particle 26 in frame 23
%	Particle 27 (355,324829, 323,281067)
%		linked to particle 29 in frame 22
%		linked to particle 27 in frame 23
%	Particle 28 (364,153687, 189,110107)
%		linked to particle -1 in frame 22
%		linked to particle -1 in frame 23
%	Particle 29 (365,478668, 200,764267)
%		linked to particle -1 in frame 22
%		linked to particle -1 in frame 23
%	Particle 30 (368,518402, 96,424095)
%		linked to particle 31 in frame 22
%		linked to particle 29 in frame 23
%	Particle 31 (388,298004, 64,521248)
%		linked to particle 32 in frame 22
%		linked to particle 30 in frame 23
%	Particle 32 (398,604248, 3,784656)
%		linked to particle 33 in frame 22
%		linked to particle -1 in frame 23
%	Particle 33 (411,437927, 44,574150)
%		linked to particle 34 in frame 22
%		linked to particle 32 in frame 23
%	Particle 34 (420,620117, 397,869019)
%		linked to particle -1 in frame 22
%		linked to particle -1 in frame 23
%	Particle 35 (429,710632, 23,403830)
%		linked to particle 35 in frame 22
%		linked to particle 34 in frame 23
%	Particle 36 (435,810120, 18,171141)
%		linked to particle 36 in frame 22
%		linked to particle 35 in frame 23
%	Particle 37 (449,215393, 373,966339)
%		linked to particle 37 in frame 22
%		linked to particle 36 in frame 23
%	Particle 38 (470,156433, 255,310059)
%		linked to particle 38 in frame 22
%		linked to particle 37 in frame 23
%	Particle 39 (492,906158, 295,634705)
%		linked to particle 39 in frame 22
%		linked to particle 38 in frame 23
%	Particle 40 (510,309509, 218,307312)
%		linked to particle -1 in frame 22
%		linked to particle -1 in frame 23
% Frame 22
%	Particle 0 (6,689424, 116,389709)
%		linked to particle 1 in frame 23
%		linked to particle 1 in frame 24
%	Particle 1 (14,443276, 17,983046)
%		linked to particle -1 in frame 23
%		linked to particle 2 in frame 24
%	Particle 2 (28,808826, 152,653580)
%		linked to particle 2 in frame 23
%		linked to particle 3 in frame 24
%	Particle 3 (29,645189, 130,988480)
%		linked to particle 3 in frame 23
%		linked to particle 4 in frame 24
%	Particle 4 (41,979462, 372,439941)
%		linked to particle -1 in frame 23
%		linked to particle 7 in frame 24
%	Particle 5 (52,704144, 384,752472)
%		linked to particle -1 in frame 23
%		linked to particle -1 in frame 24
%	Particle 6 (55,604488, 361,764679)
%		linked to particle -1 in frame 23
%		linked to particle -1 in frame 24
%	Particle 7 (69,155121, 77,595085)
%		linked to particle 8 in frame 23
%		linked to particle -1 in frame 24
%	Particle 8 (75,905266, 49,661991)
%		linked to particle 9 in frame 23
%		linked to particle 9 in frame 24
%	Particle 9 (77,389122, 189,399597)
%		linked to particle 10 in frame 23
%		linked to particle 10 in frame 24
%	Particle 10 (81,672272, 376,473358)
%		linked to particle -1 in frame 23
%		linked to particle -1 in frame 24
%	Particle 11 (83,400131, 476,267395)
%		linked to particle 11 in frame 23
%		linked to particle 11 in frame 24
%	Particle 12 (93,537117, 358,075684)
%		linked to particle 13 in frame 23
%		linked to particle -1 in frame 24
%	Particle 13 (96,671219, 145,468719)
%		linked to particle -1 in frame 23
%		linked to particle 13 in frame 24
%	Particle 14 (98,770226, 84,321068)
%		linked to particle 14 in frame 23
%		linked to particle 15 in frame 24
%	Particle 15 (100,081825, 176,754166)
%		linked to particle 15 in frame 23
%		linked to particle 16 in frame 24
%	Particle 16 (109,528587, 76,734566)
%		linked to particle 16 in frame 23
%		linked to particle 17 in frame 24
%	Particle 17 (117,300056, 142,190933)
%		linked to particle 17 in frame 23
%		linked to particle 18 in frame 24
%	Particle 18 (121,890656, 80,757645)
%		linked to particle -1 in frame 23
%		linked to particle 19 in frame 24
%	Particle 19 (144,989258, 112,648636)
%		linked to particle 19 in frame 23
%		linked to particle 21 in frame 24
%	Particle 20 (151,591400, 32,247601)
%		linked to particle 20 in frame 23
%		linked to particle 22 in frame 24
%	Particle 21 (167,779816, 42,799938)
%		linked to particle 21 in frame 23
%		linked to particle 23 in frame 24
%	Particle 22 (177,999527, 228,101700)
%		linked to particle 23 in frame 23
%		linked to particle 24 in frame 24
%	Particle 23 (224,835358, 54,288105)
%		linked to particle -1 in frame 23
%		linked to particle -1 in frame 24
%	Particle 24 (250,611954, 414,301086)
%		linked to particle -1 in frame 23
%		linked to particle -1 in frame 24
%	Particle 25 (252,871582, 35,435585)
%		linked to particle -1 in frame 23
%		linked to particle -1 in frame 24
%	Particle 26 (261,176819, 273,570068)
%		linked to particle 24 in frame 23
%		linked to particle -1 in frame 24
%	Particle 27 (296,222900, 485,604736)
%		linked to particle 25 in frame 23
%		linked to particle 25 in frame 24
%	Particle 28 (341,609436, 332,773895)
%		linked to particle 26 in frame 23
%		linked to particle 26 in frame 24
%	Particle 29 (355,790039, 322,212280)
%		linked to particle 27 in frame 23
%		linked to particle 27 in frame 24
%	Particle 30 (359,918579, 258,145264)
%		linked to particle 28 in frame 23
%		linked to particle 28 in frame 24
%	Particle 31 (368,779724, 96,593384)
%		linked to particle 29 in frame 23
%		linked to particle 30 in frame 24
%	Particle 32 (388,343506, 64,456284)
%		linked to particle 30 in frame 23
%		linked to particle 31 in frame 24
%	Particle 33 (399,911469, 3,295416)
%		linked to particle -1 in frame 23
%		linked to particle 33 in frame 24
%	Particle 34 (411,086761, 44,634155)
%		linked to particle 32 in frame 23
%		linked to particle 34 in frame 24
%	Particle 35 (429,713165, 23,241653)
%		linked to particle 34 in frame 23
%		linked to particle -1 in frame 24
%	Particle 36 (435,571899, 18,300627)
%		linked to particle 35 in frame 23
%		linked to particle 36 in frame 24
%	Particle 37 (449,127869, 373,851501)
%		linked to particle 36 in frame 23
%		linked to particle 37 in frame 24
%	Particle 38 (470,032593, 255,476868)
%		linked to particle 37 in frame 23
%		linked to particle 38 in frame 24
%	Particle 39 (493,365173, 295,583069)
%		linked to particle 38 in frame 23
%		linked to particle 39 in frame 24
% Frame 23
%	Particle 0 (0,518359, 46,811661)
%		linked to particle 0 in frame 24
%		linked to particle -1 in frame 25
%	Particle 1 (5,472912, 115,667984)
%		linked to particle 1 in frame 24
%		linked to particle -1 in frame 25
%	Particle 2 (29,006317, 152,851883)
%		linked to particle 3 in frame 24
%		linked to particle 1 in frame 25
%	Particle 3 (29,681410, 130,869995)
%		linked to particle 4 in frame 24
%		linked to particle 2 in frame 25
%	Particle 4 (36,669109, 245,762360)
%		linked to particle 5 in frame 24
%		linked to particle 3 in frame 25
%	Particle 5 (41,040012, 442,331848)
%		linked to particle 6 in frame 24
%		linked to particle 4 in frame 25
%	Particle 6 (45,152191, 98,869797)
%		linked to particle -1 in frame 24
%		linked to particle -1 in frame 25
%	Particle 7 (55,817719, 474,234253)
%		linked to particle 8 in frame 24
%		linked to particle 6 in frame 25
%	Particle 8 (69,402649, 78,119835)
%		linked to particle -1 in frame 24
%		linked to particle -1 in frame 25
%	Particle 9 (76,113411, 49,590027)
%		linked to particle 9 in frame 24
%		linked to particle 7 in frame 25
%	Particle 10 (77,320290, 189,353668)
%		linked to particle 10 in frame 24
%		linked to particle 8 in frame 25
%	Particle 11 (84,259605, 475,772644)
%		linked to particle 11 in frame 24
%		linked to particle 9 in frame 25
%	Particle 12 (85,221672, 157,086914)
%		linked to particle 13 in frame 24
%		linked to particle 10 in frame 25
%	Particle 13 (93,561432, 358,140991)
%		linked to particle -1 in frame 24
%		linked to particle -1 in frame 25
%	Particle 14 (98,840561, 84,267570)
%		linked to particle 15 in frame 24
%		linked to particle 12 in frame 25
%	Particle 15 (99,921577, 176,046585)
%		linked to particle 16 in frame 24
%		linked to particle -1 in frame 25
%	Particle 16 (109,973228, 76,669937)
%		linked to particle 17 in frame 24
%		linked to particle 14 in frame 25
%	Particle 17 (117,140213, 142,062393)
%		linked to particle 18 in frame 24
%		linked to particle 13 in frame 25
%	Particle 18 (127,597069, 345,343567)
%		linked to particle -1 in frame 24
%		linked to particle -1 in frame 25
%	Particle 19 (144,327560, 111,871300)
%		linked to particle 21 in frame 24
%		linked to particle 16 in frame 25
%	Particle 20 (151,263351, 31,878746)
%		linked to particle 22 in frame 24
%		linked to particle -1 in frame 25
%	Particle 21 (167,897003, 42,658836)
%		linked to particle 23 in frame 24
%		linked to particle -1 in frame 25
%	Particle 22 (168,387421, 455,504639)
%		linked to particle -1 in frame 24
%		linked to particle 17 in frame 25
%	Particle 23 (177,921097, 228,440826)
%		linked to particle 24 in frame 24
%		linked to particle 18 in frame 25
%	Particle 24 (261,227966, 274,194946)
%		linked to particle -1 in frame 24
%		linked to particle 19 in frame 25
%	Particle 25 (296,434509, 485,946167)
%		linked to particle 25 in frame 24
%		linked to particle 21 in frame 25
%	Particle 26 (340,750885, 332,358185)
%		linked to particle 26 in frame 24
%		linked to particle 22 in frame 25
%	Particle 27 (356,099854, 322,535980)
%		linked to particle 27 in frame 24
%		linked to particle 23 in frame 25
%	Particle 28 (360,289062, 258,239288)
%		linked to particle 28 in frame 24
%		linked to particle 24 in frame 25
%	Particle 29 (368,673584, 96,505318)
%		linked to particle 30 in frame 24
%		linked to particle 26 in frame 25
%	Particle 30 (388,695587, 64,326744)
%		linked to particle 31 in frame 24
%		linked to particle 27 in frame 25
%	Particle 31 (392,445984, 110,637878)
%		linked to particle -1 in frame 24
%		linked to particle 28 in frame 25
%	Particle 32 (411,332916, 44,494747)
%		linked to particle 34 in frame 24
%		linked to particle 29 in frame 25
%	Particle 33 (419,340881, 89,522911)
%		linked to particle -1 in frame 24
%		linked to particle -1 in frame 25
%	Particle 34 (429,771942, 23,351929)
%		linked to particle -1 in frame 24
%		linked to particle 30 in frame 25
%	Particle 35 (433,360474, 17,081747)
%		linked to particle 36 in frame 24
%		linked to particle 31 in frame 25
%	Particle 36 (449,529907, 374,055939)
%		linked to particle 37 in frame 24
%		linked to particle 32 in frame 25
%	Particle 37 (470,116425, 255,266159)
%		linked to particle 38 in frame 24
%		linked to particle 33 in frame 25
%	Particle 38 (491,723175, 296,113922)
%		linked to particle 39 in frame 24
%		linked to particle 35 in frame 25
% Frame 24
%	Particle 0 (0,531388, 46,396744)
%		linked to particle -1 in frame 25
%		linked to particle -1 in frame 26
%	Particle 1 (3,901961, 114,554916)
%		linked to particle -1 in frame 25
%		linked to particle -1 in frame 26
%	Particle 2 (15,124362, 18,977169)
%		linked to particle -1 in frame 25
%		linked to particle -1 in frame 26
%	Particle 3 (28,960997, 153,090424)
%		linked to particle 1 in frame 25
%		linked to particle 2 in frame 26
%	Particle 4 (29,630795, 131,022156)
%		linked to particle 2 in frame 25
%		linked to particle 3 in frame 26
%	Particle 5 (36,866493, 246,323593)
%		linked to particle 3 in frame 25
%		linked to particle 4 in frame 26
%	Particle 6 (41,108208, 442,420624)
%		linked to particle 4 in frame 25
%		linked to particle -1 in frame 26
%	Particle 7 (41,969200, 374,174438)
%		linked to particle -1 in frame 25
%		linked to particle 5 in frame 26
%	Particle 8 (56,578773, 468,896667)
%		linked to particle 6 in frame 25
%		linked to particle 6 in frame 26
%	Particle 9 (76,164352, 49,498478)
%		linked to particle 7 in frame 25
%		linked to particle -1 in frame 26
%	Particle 10 (77,454010, 191,446503)
%		linked to particle 8 in frame 25
%		linked to particle 7 in frame 26
%	Particle 11 (84,400246, 474,656982)
%		linked to particle 9 in frame 25
%		linked to particle 10 in frame 26
%	Particle 12 (85,401924, 10,024404)
%		linked to particle -1 in frame 25
%		linked to particle 9 in frame 26
%	Particle 13 (84,662102, 157,050308)
%		linked to particle 10 in frame 25
%		linked to particle 8 in frame 26
%	Particle 14 (97,546333, 198,096664)
%		linked to particle -1 in frame 25
%		linked to particle -1 in frame 26
%	Particle 15 (98,859604, 84,338409)
%		linked to particle 12 in frame 25
%		linked to particle 12 in frame 26
%	Particle 16 (101,033058, 173,701416)
%		linked to particle -1 in frame 25
%		linked to particle 11 in frame 26
%	Particle 17 (110,054512, 77,087036)
%		linked to particle -1 in frame 25
%		linked to particle 14 in frame 26
%	Particle 18 (117,530060, 142,173752)
%		linked to particle 13 in frame 25
%		linked to particle 13 in frame 26
%	Particle 19 (118,715454, 79,553459)
%		linked to particle 14 in frame 25
%		linked to particle 15 in frame 26
%	Particle 20 (139,488281, 53,819122)
%		linked to particle 15 in frame 25
%		linked to particle -1 in frame 26
%	Particle 21 (144,737213, 112,050941)
%		linked to particle -1 in frame 25
%		linked to particle 18 in frame 26
%	Particle 22 (151,047836, 31,872427)
%		linked to particle -1 in frame 25
%		linked to particle 19 in frame 26
%	Particle 23 (167,748322, 42,444885)
%		linked to particle -1 in frame 25
%		linked to particle 20 in frame 26
%	Particle 24 (178,151550, 228,688416)
%		linked to particle 18 in frame 25
%		linked to particle 22 in frame 26
%	Particle 25 (295,837677, 486,398315)
%		linked to particle 21 in frame 25
%		linked to particle 26 in frame 26
%	Particle 26 (340,816254, 332,371063)
%		linked to particle 22 in frame 25
%		linked to particle 28 in frame 26
%	Particle 27 (355,117889, 322,523682)
%		linked to particle 23 in frame 25
%		linked to particle 29 in frame 26
%	Particle 28 (360,125366, 258,048676)
%		linked to particle 24 in frame 25
%		linked to particle 30 in frame 26
%	Particle 29 (364,365204, 191,186127)
%		linked to particle 25 in frame 25
%		linked to particle 31 in frame 26
%	Particle 30 (368,731873, 96,651962)
%		linked to particle 26 in frame 25
%		linked to particle 32 in frame 26
%	Particle 31 (388,562866, 64,366196)
%		linked to particle 27 in frame 25
%		linked to particle 33 in frame 26
%	Particle 32 (393,175690, 335,998047)
%		linked to particle -1 in frame 25
%		linked to particle -1 in frame 26
%	Particle 33 (398,451477, 3,927877)
%		linked to particle -1 in frame 25
%		linked to particle -1 in frame 26
%	Particle 34 (411,485657, 44,359470)
%		linked to particle 29 in frame 25
%		linked to particle 37 in frame 26
%	Particle 35 (420,062286, 398,672455)
%		linked to particle -1 in frame 25
%		linked to particle -1 in frame 26
%	Particle 36 (434,213623, 17,359047)
%		linked to particle 31 in frame 25
%		linked to particle 39 in frame 26
%	Particle 37 (449,548615, 373,852051)
%		linked to particle 32 in frame 25
%		linked to particle 40 in frame 26
%	Particle 38 (470,047577, 255,307816)
%		linked to particle 33 in frame 25
%		linked to particle 42 in frame 26
%	Particle 39 (494,013245, 295,150787)
%		linked to particle 35 in frame 25
%		linked to particle -1 in frame 26
%	Particle 40 (510,613342, 218,197708)
%		linked to particle -1 in frame 25
%		linked to particle -1 in frame 26
% Frame 25
%	Particle 0 (6,479242, 394,315063)
%		linked to particle 0 in frame 26
%		linked to particle -1 in frame 27
%	Particle 1 (28,741709, 152,717590)
%		linked to particle 2 in frame 26
%		linked to particle 4 in frame 27
%	Particle 2 (29,669573, 130,979904)
%		linked to particle 3 in frame 26
%		linked to particle 5 in frame 27
%	Particle 3 (36,156647, 245,804718)
%		linked to particle 4 in frame 26
%		linked to particle 7 in frame 27
%	Particle 4 (40,845978, 442,471497)
%		linked to particle -1 in frame 26
%		linked to particle 8 in frame 27
%	Particle 5 (47,166836, 129,524109)
%		linked to particle -1 in frame 26
%		linked to particle -1 in frame 27
%	Particle 6 (54,692310, 473,124390)
%		linked to particle 6 in frame 26
%		linked to particle -1 in frame 27
%	Particle 7 (75,851128, 49,586754)
%		linked to particle -1 in frame 26
%		linked to particle -1 in frame 27
%	Particle 8 (77,355827, 191,168991)
%		linked to particle 7 in frame 26
%		linked to particle 10 in frame 27
%	Particle 9 (84,566452, 474,838135)
%		linked to particle 10 in frame 26
%		linked to particle -1 in frame 27
%	Particle 10 (85,948738, 156,466476)
%		linked to particle 8 in frame 26
%		linked to particle -1 in frame 27
%	Particle 11 (88,766769, 428,880310)
%		linked to particle -1 in frame 26
%		linked to particle 11 in frame 27
%	Particle 12 (98,898903, 84,548386)
%		linked to particle 12 in frame 26
%		linked to particle 14 in frame 27
%	Particle 13 (117,036751, 142,362137)
%		linked to particle 13 in frame 26
%		linked to particle 16 in frame 27
%	Particle 14 (120,726021, 80,554558)
%		linked to particle 14 in frame 26
%		linked to particle 15 in frame 27
%	Particle 15 (137,668427, 54,495056)
%		linked to particle -1 in frame 26
%		linked to particle -1 in frame 27
%	Particle 16 (144,783234, 131,019012)
%		linked to particle 17 in frame 26
%		linked to particle 18 in frame 27
%	Particle 17 (168,553391, 455,330658)
%		linked to particle 21 in frame 26
%		linked to particle 22 in frame 27
%	Particle 18 (177,865295, 228,619507)
%		linked to particle 22 in frame 26
%		linked to particle 23 in frame 27
%	Particle 19 (261,237000, 273,871796)
%		linked to particle 25 in frame 26
%		linked to particle 24 in frame 27
%	Particle 20 (287,110992, 37,416214)
%		linked to particle -1 in frame 26
%		linked to particle -1 in frame 27
%	Particle 21 (295,967896, 486,629486)
%		linked to particle 26 in frame 26
%		linked to particle 25 in frame 27
%	Particle 22 (341,225555, 332,780701)
%		linked to particle 28 in frame 26
%		linked to particle 26 in frame 27
%	Particle 23 (355,469421, 322,012756)
%		linked to particle 29 in frame 26
%		linked to particle -1 in frame 27
%	Particle 24 (359,882202, 258,016205)
%		linked to particle 30 in frame 26
%		linked to particle 27 in frame 27
%	Particle 25 (364,039398, 190,161179)
%		linked to particle 31 in frame 26
%		linked to particle 28 in frame 27
%	Particle 26 (368,569458, 96,577316)
%		linked to particle 32 in frame 26
%		linked to particle 29 in frame 27
%	Particle 27 (388,451965, 64,302856)
%		linked to particle 33 in frame 26
%		linked to particle 31 in frame 27
%	Particle 28 (392,109589, 113,643639)
%		linked to particle 34 in frame 26
%		linked to particle 33 in frame 27
%	Particle 29 (411,760651, 44,083107)
%		linked to particle 37 in frame 26
%		linked to particle 34 in frame 27
%	Particle 30 (429,618622, 23,230688)
%		linked to particle 38 in frame 26
%		linked to particle 36 in frame 27
%	Particle 31 (435,098022, 18,012775)
%		linked to particle 39 in frame 26
%		linked to particle 37 in frame 27
%	Particle 32 (449,660156, 373,535156)
%		linked to particle 40 in frame 26
%		linked to particle 38 in frame 27
%	Particle 33 (470,158447, 255,151367)
%		linked to particle 42 in frame 26
%		linked to particle 39 in frame 27
%	Particle 34 (480,238861, 101,156433)
%		linked to particle -1 in frame 26
%		linked to particle -1 in frame 27
%	Particle 35 (492,930511, 294,161194)
%		linked to particle -1 in frame 26
%		linked to particle -1 in frame 27
% Frame 26
%	Particle 0 (6,378696, 395,235443)
%		linked to particle -1 in frame 27
%		linked to particle -1 in frame 28
%	Particle 1 (29,269625, 0,278272)
%		linked to particle 3 in frame 27
%		linked to particle 1 in frame 28
%	Particle 2 (28,813635, 153,102554)
%		linked to particle 4 in frame 27
%		linked to particle 2 in frame 28
%	Particle 3 (29,626593, 130,832397)
%		linked to particle 5 in frame 27
%		linked to particle 0 in frame 28
%	Particle 4 (36,579487, 246,396240)
%		linked to particle 7 in frame 27
%		linked to particle 3 in frame 28
%	Particle 5 (55,182102, 361,527191)
%		linked to particle -1 in frame 27
%		linked to particle -1 in frame 28
%	Particle 6 (56,929661, 474,256165)
%		linked to particle -1 in frame 27
%		linked to particle -1 in frame 28
%	Particle 7 (76,772064, 193,424438)
%		linked to particle 10 in frame 27
%		linked to particle 6 in frame 28
%	Particle 8 (84,901146, 156,500275)
%		linked to particle -1 in frame 27
%		linked to particle -1 in frame 28
%	Particle 9 (88,493240, 1,175040)
%		linked to particle -1 in frame 27
%		linked to particle -1 in frame 28
%	Particle 10 (88,685997, 477,080841)
%		linked to particle -1 in frame 27
%		linked to particle 8 in frame 28
%	Particle 11 (90,854095, 157,258865)
%		linked to particle -1 in frame 27
%		linked to particle -1 in frame 28
%	Particle 12 (98,767052, 84,479805)
%		linked to particle 14 in frame 27
%		linked to particle 11 in frame 28
%	Particle 13 (117,644852, 142,091400)
%		linked to particle 16 in frame 27
%		linked to particle 13 in frame 28
%	Particle 14 (118,923897, 80,080849)
%		linked to particle 15 in frame 27
%		linked to particle 12 in frame 28
%	Particle 15 (121,796471, 70,205399)
%		linked to particle 17 in frame 27
%		linked to particle -1 in frame 28
%	Particle 16 (127,304916, 344,983643)
%		linked to particle -1 in frame 27
%		linked to particle -1 in frame 28
%	Particle 17 (144,887085, 131,190399)
%		linked to particle 18 in frame 27
%		linked to particle 14 in frame 28
%	Particle 18 (147,085663, 114,139648)
%		linked to particle 19 in frame 27
%		linked to particle -1 in frame 28
%	Particle 19 (151,297195, 31,944269)
%		linked to particle 20 in frame 27
%		linked to particle 15 in frame 28
%	Particle 20 (167,780960, 42,624786)
%		linked to particle 21 in frame 27
%		linked to particle 17 in frame 28
%	Particle 21 (168,990097, 455,206085)
%		linked to particle 22 in frame 27
%		linked to particle 18 in frame 28
%	Particle 22 (178,185623, 227,942078)
%		linked to particle 23 in frame 27
%		linked to particle -1 in frame 28
%	Particle 23 (253,083054, 36,007076)
%		linked to particle -1 in frame 27
%		linked to particle -1 in frame 28
%	Particle 24 (253,957611, 50,477093)
%		linked to particle -1 in frame 27
%		linked to particle 20 in frame 28
%	Particle 25 (261,581818, 274,159668)
%		linked to particle 24 in frame 27
%		linked to particle 21 in frame 28
%	Particle 26 (296,403198, 486,386139)
%		linked to particle 25 in frame 27
%		linked to particle 22 in frame 28
%	Particle 27 (332,453369, 201,836319)
%		linked to particle -1 in frame 27
%		linked to particle -1 in frame 28
%	Particle 28 (340,947968, 332,655334)
%		linked to particle 26 in frame 27
%		linked to particle 23 in frame 28
%	Particle 29 (355,759918, 321,896637)
%		linked to particle -1 in frame 27
%		linked to particle 24 in frame 28
%	Particle 30 (359,980865, 257,955750)
%		linked to particle 27 in frame 27
%		linked to particle 26 in frame 28
%	Particle 31 (364,709900, 196,881454)
%		linked to particle 28 in frame 27
%		linked to particle 28 in frame 28
%	Particle 32 (368,523590, 96,422470)
%		linked to particle 29 in frame 27
%		linked to particle 29 in frame 28
%	Particle 33 (388,557617, 64,453201)
%		linked to particle 31 in frame 27
%		linked to particle 30 in frame 28
%	Particle 34 (393,476410, 113,079605)
%		linked to particle 33 in frame 27
%		linked to particle 31 in frame 28
%	Particle 35 (403,716705, 487,858582)
%		linked to particle -1 in frame 27
%		linked to particle -1 in frame 28
%	Particle 36 (406,636230, 311,164825)
%		linked to particle -1 in frame 27
%		linked to particle -1 in frame 28
%	Particle 37 (411,732910, 44,615936)
%		linked to particle 34 in frame 27
%		linked to particle -1 in frame 28
%	Particle 38 (429,748932, 23,276285)
%		linked to particle 36 in frame 27
%		linked to particle 34 in frame 28
%	Particle 39 (433,970306, 17,366419)
%		linked to particle 37 in frame 27
%		linked to particle 35 in frame 28
%	Particle 40 (449,583405, 373,429413)
%		linked to particle 38 in frame 27
%		linked to particle 36 in frame 28
%	Particle 41 (468,926544, 259,608368)
%		linked to particle -1 in frame 27
%		linked to particle -1 in frame 28
%	Particle 42 (470,176666, 255,260666)
%		linked to particle 39 in frame 27
%		linked to particle 37 in frame 28
% Frame 27
%	Particle 0 (19,541342, 28,368788)
%		linked to particle -1 in frame 28
%		linked to particle -1 in frame 29
%	Particle 1 (23,538067, 136,684235)
%		linked to particle 0 in frame 28
%		linked to particle 0 in frame 29
%	Particle 2 (26,702089, 52,074860)
%		linked to particle -1 in frame 28
%		linked to particle -1 in frame 29
%	Particle 3 (29,207346, 0,591518)
%		linked to particle 1 in frame 28
%		linked to particle 2 in frame 29
%	Particle 4 (29,013929, 152,646729)
%		linked to particle 2 in frame 28
%		linked to particle -1 in frame 29
%	Particle 5 (29,615709, 131,242920)
%		linked to particle -1 in frame 28
%		linked to particle -1 in frame 29
%	Particle 6 (32,836819, 83,942192)
%		linked to particle -1 in frame 28
%		linked to particle -1 in frame 29
%	Particle 7 (36,667988, 245,538956)
%		linked to particle 3 in frame 28
%		linked to particle 3 in frame 29
%	Particle 8 (40,789936, 442,188446)
%		linked to particle 4 in frame 28
%		linked to particle 4 in frame 29
%	Particle 9 (67,561401, 31,367142)
%		linked to particle -1 in frame 28
%		linked to particle -1 in frame 29
%	Particle 10 (77,354958, 193,939682)
%		linked to particle 6 in frame 28
%		linked to particle 9 in frame 29
%	Particle 11 (89,204346, 429,296021)
%		linked to particle -1 in frame 28
%		linked to particle 13 in frame 29
%	Particle 12 (93,005280, 290,900421)
%		linked to particle -1 in frame 28
%		linked to particle -1 in frame 29
%	Particle 13 (93,504570, 358,069275)
%		linked to particle 9 in frame 28
%		linked to particle 14 in frame 29
%	Particle 14 (98,933571, 84,203651)
%		linked to particle 11 in frame 28
%		linked to particle -1 in frame 29
%	Particle 15 (115,567268, 80,371674)
%		linked to particle 12 in frame 28
%		linked to particle 16 in frame 29
%	Particle 16 (117,387985, 142,859482)
%		linked to particle 13 in frame 28
%		linked to particle -1 in frame 29
%	Particle 17 (120,489159, 70,151505)
%		linked to particle -1 in frame 28
%		linked to particle -1 in frame 29
%	Particle 18 (145,421005, 131,196014)
%		linked to particle 14 in frame 28
%		linked to particle 17 in frame 29
%	Particle 19 (145,681671, 113,879959)
%		linked to particle -1 in frame 28
%		linked to particle -1 in frame 29
%	Particle 20 (151,318863, 32,195263)
%		linked to particle 15 in frame 28
%		linked to particle 18 in frame 29
%	Particle 21 (167,991272, 42,587570)
%		linked to particle 17 in frame 28
%		linked to particle 20 in frame 29
%	Particle 22 (169,060486, 455,469696)
%		linked to particle 18 in frame 28
%		linked to particle 21 in frame 29
%	Particle 23 (178,043640, 228,243088)
%		linked to particle -1 in frame 28
%		linked to particle -1 in frame 29
%	Particle 24 (261,154175, 274,026093)
%		linked to particle 21 in frame 28
%		linked to particle -1 in frame 29
%	Particle 25 (295,978607, 485,674866)
%		linked to particle 22 in frame 28
%		linked to particle 25 in frame 29
%	Particle 26 (340,830383, 332,458527)
%		linked to particle 23 in frame 28
%		linked to particle 26 in frame 29
%	Particle 27 (359,987396, 257,840088)
%		linked to particle 26 in frame 28
%		linked to particle -1 in frame 29
%	Particle 28 (364,178925, 192,632141)
%		linked to particle 28 in frame 28
%		linked to particle 27 in frame 29
%	Particle 29 (368,446381, 96,405022)
%		linked to particle 29 in frame 28
%		linked to particle 28 in frame 29
%	Particle 30 (372,539490, 77,250214)
%		linked to particle -1 in frame 28
%		linked to particle -1 in frame 29
%	Particle 31 (388,445038, 64,421432)
%		linked to particle 30 in frame 28
%		linked to particle 29 in frame 29
%	Particle 32 (393,424500, 336,371918)
%		linked to particle -1 in frame 28
%		linked to particle -1 in frame 29
%	Particle 33 (394,222809, 112,469055)
%		linked to particle 31 in frame 28
%		linked to particle 30 in frame 29
%	Particle 34 (411,839386, 44,642605)
%		linked to particle -1 in frame 28
%		linked to particle -1 in frame 29
%	Particle 35 (414,441803, 91,676689)
%		linked to particle 33 in frame 28
%		linked to particle 33 in frame 29
%	Particle 36 (429,773376, 23,253897)
%		linked to particle 34 in frame 28
%		linked to particle -1 in frame 29
%	Particle 37 (432,547577, 16,059978)
%		linked to particle 35 in frame 28
%		linked to particle 34 in frame 29
%	Particle 38 (449,212158, 374,341705)
%		linked to particle 36 in frame 28
%		linked to particle 35 in frame 29
%	Particle 39 (470,096161, 255,458252)
%		linked to particle 37 in frame 28
%		linked to particle 36 in frame 29
% Frame 28
%	Particle 0 (23,384682, 135,916794)
%		linked to particle 0 in frame 29
%		linked to particle -1 in frame 30
%	Particle 1 (29,151878, 0,518743)
%		linked to particle 2 in frame 29
%		linked to particle -1 in frame 30
%	Particle 2 (28,808083, 152,721268)
%		linked to particle -1 in frame 29
%		linked to particle -1 in frame 30
%	Particle 3 (36,435566, 245,682205)
%		linked to particle 3 in frame 29
%		linked to particle -1 in frame 30
%	Particle 4 (40,720650, 442,094147)
%		linked to particle 4 in frame 29
%		linked to particle -1 in frame 30
%	Particle 5 (52,771034, 384,477081)
%		linked to particle -1 in frame 29
%		linked to particle -1 in frame 30
%	Particle 6 (76,838951, 191,870728)
%		linked to particle 9 in frame 29
%		linked to particle -1 in frame 30
%	Particle 7 (87,332115, 61,084820)
%		linked to particle 12 in frame 29
%		linked to particle -1 in frame 30
%	Particle 8 (88,621681, 468,686859)
%		linked to particle -1 in frame 29
%		linked to particle -1 in frame 30
%	Particle 9 (93,368996, 357,937531)
%		linked to particle 14 in frame 29
%		linked to particle -1 in frame 30
%	Particle 10 (95,455147, 196,505600)
%		linked to particle 15 in frame 29
%		linked to particle -1 in frame 30
%	Particle 11 (98,708595, 84,252182)
%		linked to particle -1 in frame 29
%		linked to particle -1 in frame 30
%	Particle 12 (116,206825, 80,569572)
%		linked to particle 16 in frame 29
%		linked to particle -1 in frame 30
%	Particle 13 (117,747246, 142,282883)
%		linked to particle -1 in frame 29
%		linked to particle -1 in frame 30
%	Particle 14 (145,290588, 131,038986)
%		linked to particle 17 in frame 29
%		linked to particle -1 in frame 30
%	Particle 15 (151,361237, 32,077549)
%		linked to particle 18 in frame 29
%		linked to particle -1 in frame 30
%	Particle 16 (154,281723, 219,461777)
%		linked to particle 19 in frame 29
%		linked to particle -1 in frame 30
%	Particle 17 (167,833694, 42,605595)
%		linked to particle 20 in frame 29
%		linked to particle -1 in frame 30
%	Particle 18 (168,795212, 455,243835)
%		linked to particle 21 in frame 29
%		linked to particle -1 in frame 30
%	Particle 19 (193,644913, 95,183144)
%		linked to particle -1 in frame 29
%		linked to particle -1 in frame 30
%	Particle 20 (251,915161, 52,143764)
%		linked to particle 23 in frame 29
%		linked to particle -1 in frame 30
%	Particle 21 (261,740753, 273,853210)
%		linked to particle -1 in frame 29
%		linked to particle -1 in frame 30
%	Particle 22 (296,453522, 485,536652)
%		linked to particle 25 in frame 29
%		linked to particle -1 in frame 30
%	Particle 23 (340,894928, 332,696411)
%		linked to particle 26 in frame 29
%		linked to particle -1 in frame 30
%	Particle 24 (354,855194, 322,438843)
%		linked to particle -1 in frame 29
%		linked to particle -1 in frame 30
%	Particle 25 (354,681458, 335,008606)
%		linked to particle -1 in frame 29
%		linked to particle -1 in frame 30
%	Particle 26 (360,035400, 257,717987)
%		linked to particle -1 in frame 29
%		linked to particle -1 in frame 30
%	Particle 27 (363,950409, 189,103485)
%		linked to particle -1 in frame 29
%		linked to particle -1 in frame 30
%	Particle 28 (364,592499, 193,628143)
%		linked to particle 27 in frame 29
%		linked to particle -1 in frame 30
%	Particle 29 (368,578430, 96,479698)
%		linked to particle 28 in frame 29
%		linked to particle -1 in frame 30
%	Particle 30 (388,622314, 64,504875)
%		linked to particle 29 in frame 29
%		linked to particle -1 in frame 30
%	Particle 31 (394,386322, 111,444473)
%		linked to particle 30 in frame 29
%		linked to particle -1 in frame 30
%	Particle 32 (398,169922, 4,375037)
%		linked to particle 31 in frame 29
%		linked to particle -1 in frame 30
%	Particle 33 (414,583588, 91,681244)
%		linked to particle 33 in frame 29
%		linked to particle -1 in frame 30
%	Particle 34 (429,744202, 23,208595)
%		linked to particle -1 in frame 29
%		linked to particle -1 in frame 30
%	Particle 35 (432,532715, 15,656302)
%		linked to particle 34 in frame 29
%		linked to particle -1 in frame 30
%	Particle 36 (449,958740, 372,791718)
%		linked to particle 35 in frame 29
%		linked to particle -1 in frame 30
%	Particle 37 (470,123230, 255,491394)
%		linked to particle 36 in frame 29
%		linked to particle -1 in frame 30
%	Particle 38 (493,789429, 294,740204)
%		linked to particle 38 in frame 29
%		linked to particle -1 in frame 30
% Frame 29
%	Particle 0 (23,502489, 137,523148)
%		linked to particle -1 in frame 30
%		linked to particle -1 in frame 31
%	Particle 1 (26,371027, 345,210999)
%		linked to particle -1 in frame 30
%		linked to particle -1 in frame 31
%	Particle 2 (29,066843, 0,458838)
%		linked to particle -1 in frame 30
%		linked to particle -1 in frame 31
%	Particle 3 (36,851662, 245,690796)
%		linked to particle -1 in frame 30
%		linked to particle -1 in frame 31
%	Particle 4 (40,946640, 442,095367)
%		linked to particle -1 in frame 30
%		linked to particle -1 in frame 31
%	Particle 5 (55,276955, 361,456146)
%		linked to particle -1 in frame 30
%		linked to particle -1 in frame 31
%	Particle 6 (57,671669, 475,779877)
%		linked to particle -1 in frame 30
%		linked to particle -1 in frame 31
%	Particle 7 (69,501945, 77,450172)
%		linked to particle -1 in frame 30
%		linked to particle -1 in frame 31
%	Particle 8 (76,458374, 49,727150)
%		linked to particle -1 in frame 30
%		linked to particle -1 in frame 31
%	Particle 9 (76,969963, 193,621918)
%		linked to particle -1 in frame 30
%		linked to particle -1 in frame 31
%	Particle 10 (81,687332, 376,573639)
%		linked to particle -1 in frame 30
%		linked to particle -1 in frame 31
%	Particle 11 (84,464203, 156,405777)
%		linked to particle -1 in frame 30
%		linked to particle -1 in frame 31
%	Particle 12 (87,651657, 61,299202)
%		linked to particle -1 in frame 30
%		linked to particle -1 in frame 31
%	Particle 13 (87,526260, 427,092163)
%		linked to particle -1 in frame 30
%		linked to particle -1 in frame 31
%	Particle 14 (93,253136, 357,965210)
%		linked to particle -1 in frame 30
%		linked to particle -1 in frame 31
%	Particle 15 (96,625710, 197,389679)
%		linked to particle -1 in frame 30
%		linked to particle -1 in frame 31
%	Particle 16 (115,767189, 80,610130)
%		linked to particle -1 in frame 30
%		linked to particle -1 in frame 31
%	Particle 17 (145,361191, 131,210846)
%		linked to particle -1 in frame 30
%		linked to particle -1 in frame 31
%	Particle 18 (151,376541, 32,318359)
%		linked to particle -1 in frame 30
%		linked to particle -1 in frame 31
%	Particle 19 (153,749969, 219,541382)
%		linked to particle -1 in frame 30
%		linked to particle -1 in frame 31
%	Particle 20 (167,712189, 42,827862)
%		linked to particle -1 in frame 30
%		linked to particle -1 in frame 31
%	Particle 21 (168,179123, 455,605194)
%		linked to particle -1 in frame 30
%		linked to particle -1 in frame 31
%	Particle 22 (188,655167, 140,363022)
%		linked to particle -1 in frame 30
%		linked to particle -1 in frame 31
%	Particle 23 (251,247253, 52,465385)
%		linked to particle -1 in frame 30
%		linked to particle -1 in frame 31
%	Particle 24 (263,286011, 38,109737)
%		linked to particle -1 in frame 30
%		linked to particle -1 in frame 31
%	Particle 25 (296,275391, 485,867432)
%		linked to particle -1 in frame 30
%		linked to particle -1 in frame 31
%	Particle 26 (340,350220, 333,169403)
%		linked to particle -1 in frame 30
%		linked to particle -1 in frame 31
%	Particle 27 (364,297089, 194,654510)
%		linked to particle -1 in frame 30
%		linked to particle -1 in frame 31
%	Particle 28 (368,621765, 96,528603)
%		linked to particle -1 in frame 30
%		linked to particle -1 in frame 31
%	Particle 29 (388,496216, 64,531868)
%		linked to particle -1 in frame 30
%		linked to particle -1 in frame 31
%	Particle 30 (393,497955, 111,770699)
%		linked to particle -1 in frame 30
%		linked to particle -1 in frame 31
%	Particle 31 (397,516266, 3,459914)
%		linked to particle -1 in frame 30
%		linked to particle -1 in frame 31
%	Particle 32 (405,906128, 302,871490)
%		linked to particle -1 in frame 30
%		linked to particle -1 in frame 31
%	Particle 33 (414,105499, 92,454330)
%		linked to particle -1 in frame 30
%		linked to particle -1 in frame 31
%	Particle 34 (432,212219, 15,371164)
%		linked to particle -1 in frame 30
%		linked to particle -1 in frame 31
%	Particle 35 (450,105835, 372,833008)
%		linked to particle -1 in frame 30
%		linked to particle -1 in frame 31
%	Particle 36 (470,061249, 255,471054)
%		linked to particle -1 in frame 30
%		linked to particle -1 in frame 31
%	Particle 37 (480,166626, 99,823357)
%		linked to particle -1 in frame 30
%		linked to particle -1 in frame 31
%	Particle 38 (492,601746, 294,891205)
%		linked to particle -1 in frame 30
%		linked to particle -1 in frame 31

%% Trajectories:
%%	 1st column: frame number
%%	 2nd column: x coordinate top-down
%%	 3rd column: y coordinate left-right
%%	 4th column: zero-order intensity moment m0
%%	 5th column: second-order intensity moment m2
%%	 6th column: non-particle discrimination score

%% Trajectory 1
0 0,784429 46,214520 0,921394 1,561491 125,448395
1 0,592491 46,474453 0,683078 1,837315 248,001190

%% Trajectory 2
0 23,919954 144,982574 1,906725 1,983615 127,968819
1 25,049707 147,532578 1,382681 2,116241 270,221222
3 20,579882 139,491486 0,880237 2,235997 220,453171
4 21,798832 140,612045 1,406603 2,031073 158,915497
5 23,163275 141,276596 0,697807 1,883005 273,130493

%% Trajectory 3
0 25,317064 27,762424 0,890816 2,032578 297,664062
1 24,818066 28,382988 1,436204 1,986411 246,691223
2 24,898937 29,777504 1,972164 1,988493 83,683647
3 26,464724 30,211859 2,578391 2,086285 37,154831
4 26,008366 30,069307 2,177988 1,923980 51,876846
6 23,436653 29,389885 1,696408 2,243256 81,727348
7 22,398262 27,799702 2,353441 2,234417 58,267143
8 20,376640 27,755693 1,995080 2,064663 61,980732
9 21,938494 27,565533 0,787209 2,104867 413,599396
10 22,713076 29,125599 1,114064 1,890850 275,176758
12 20,344862 28,619726 0,833061 2,055193 329,717377
13 19,121456 28,786800 0,897645 1,867476 276,793854
15 16,311207 12,955061 0,461262 1,843145 286,546082
16 15,104196 11,900486 0,653434 1,871770 309,894501

%% Trajectory 4
0 24,914824 242,324280 0,985641 2,108837 317,067017
1 24,629341 242,614410 0,963922 2,369187 232,161560

%% Trajectory 5
0 27,165655 170,334106 1,198959 2,063038 319,709320
1 28,074053 171,357269 1,204721 1,925204 303,225708

%% Trajectory 6
0 29,609264 131,074341 0,908452 1,920169 289,015015
2 29,817413 130,900940 0,911995 1,852774 262,864227
3 29,530632 130,871796 0,797523 2,027383 242,411224
5 29,636560 130,945404 0,607653 1,895866 242,037094
6 29,491184 131,018936 0,619375 1,959656 286,938293
7 29,491381 130,830765 0,834337 2,003610 270,538025
8 29,603128 131,117752 1,354375 1,950618 205,419113
9 29,955576 130,761566 0,786300 1,800730 370,962921
10 29,669025 130,875290 1,701325 1,910954 78,541275
11 29,630911 130,915054 2,701283 1,915103 27,017681
12 29,684299 130,945847 2,370530 1,911910 58,782417
13 29,765894 130,988052 2,058226 1,914853 74,417496
14 29,606874 130,946823 2,416148 2,034962 37,127300
15 29,656479 131,028503 2,410501 1,937970 40,107700
16 29,554464 131,034332 2,374774 1,975995 20,266933
17 29,750484 130,905365 2,511889 2,035922 12,276240
18 29,773010 130,846451 2,379452 1,965693 18,384077
19 29,817173 131,031250 2,445504 1,909050 31,493275
20 29,608309 131,067581 2,918083 1,974575 11,406664
21 29,652390 131,023636 1,961673 1,894463 41,507229
22 29,645189 130,988480 2,880275 1,935070 14,784277
23 29,681410 130,869995 2,815867 1,952573 14,602571
24 29,630795 131,022156 2,042280 2,021827 49,077682
25 29,669573 130,979904 2,310475 1,910860 17,835068
26 29,626593 130,832397 0,717201 1,906994 380,324951
27 29,615709 131,242920 0,889715 1,944339 311,986694

%% Trajectory 7
0 31,534473 181,021866 0,987575 2,200042 289,026031
1 31,545385 180,631989 1,536326 2,275567 188,913422
2 31,130209 180,723587 1,084490 2,191575 265,940002
3 31,491665 180,900864 0,903517 2,136276 253,223297
4 31,871468 180,560440 1,000205 2,353727 223,451508
6 31,729792 180,888519 1,006728 2,183774 294,694336

%% Trajectory 8
0 36,452435 243,663071 2,804085 2,150774 26,024263
1 36,338715 244,152176 3,039255 1,972514 17,577572
2 36,094067 245,218124 2,783330 1,902756 16,509422
3 35,906193 244,645462 1,175774 1,900008 213,005188
4 36,372345 244,218994 3,026183 2,099924 5,710945
5 37,238220 245,009003 2,819630 2,086696 18,626764
6 37,078747 246,054886 2,836713 2,019624 24,506062
7 37,140175 245,724777 2,960451 2,082246 26,113653
8 37,024021 245,245499 2,813678 2,105062 35,407036
9 36,832409 246,144531 1,083608 1,991087 320,047699
10 37,224201 246,454666 0,901877 2,036374 360,278015
11 37,220619 245,973221 1,117110 1,987853 337,318573
12 37,010757 246,090179 2,061455 1,962734 63,007755
13 36,363586 245,887177 2,745177 2,027229 43,445877
14 36,121651 246,110214 3,321092 1,947387 3,982985
15 36,390259 246,810867 2,503865 2,085095 40,550579

%% Trajectory 9
0 55,066544 362,242767 1,597481 1,926687 188,544464
1 54,921879 362,094788 1,692875 1,890344 155,306244

%% Trajectory 10
0 63,313175 275,359467 1,051885 1,970193 324,272339
1 63,504547 275,396149 1,076356 2,312292 269,989777
2 62,576439 275,956451 0,850257 2,014668 278,270874
3 62,850452 275,393402 0,746356 2,019129 226,375763

%% Trajectory 11
0 76,131966 49,699448 0,898263 2,006107 299,804443
1 76,086655 49,675335 0,930003 1,837767 312,975464
2 75,902870 49,344177 0,990437 1,877393 276,666931
3 76,390038 48,887615 0,857042 1,938106 246,332397
4 76,161789 49,044342 0,692932 1,912707 305,952606
5 76,119240 49,164070 0,871222 1,879706 290,301758
6 76,101486 50,044670 0,899911 1,781073 273,226257
7 76,069412 50,832081 0,977710 1,856593 284,102203
8 75,967537 49,309502 0,991605 1,887127 290,563324

%% Trajectory 12
0 79,273415 322,150452 1,012780 2,172385 304,231812
1 79,869247 326,559723 1,622733 2,174150 191,728561
2 78,577637 329,142792 0,841412 2,318919 194,448746
3 80,839111 330,910553 2,265571 2,121949 69,732796
4 79,225525 329,919189 1,560044 2,070252 120,023178
5 79,328835 331,274261 1,398169 2,113385 134,578293
6 79,859940 332,114349 1,245505 2,077030 234,824142
7 78,697372 329,754944 0,811101 1,953105 263,310211
8 79,506004 331,106720 0,769285 2,031349 305,262054
10 97,264481 337,100983 1,280315 2,146337 196,142197
11 97,203941 337,106445 1,335403 1,846579 233,327164
12 97,248680 337,815582 1,327368 1,886823 191,805878
13 96,826591 338,103577 1,513695 1,821029 127,149269
14 97,196419 338,054810 1,721012 1,884764 48,806442
16 97,120712 338,075989 0,986867 1,941854 330,673431
17 97,243187 338,071075 1,651445 1,898597 86,374718
18 97,509979 337,243011 1,764328 2,100391 32,353340
19 97,490318 337,432037 1,582932 2,264128 87,232224
20 97,916260 337,476685 1,480683 2,065128 100,482140
21 97,484573 337,711517 1,320272 2,059170 166,188019

%% Trajectory 13
0 83,868279 475,712921 2,050822 1,872165 81,547966
1 83,843361 475,094482 2,001079 2,060360 96,529358
2 84,101326 475,488495 2,115633 2,065432 78,892418
3 83,795700 475,787415 1,889505 2,036135 88,496689
4 83,671791 475,887604 1,767630 1,900899 71,369026
5 83,489914 475,794067 1,509161 2,115916 105,766403
6 83,788597 475,938812 2,093214 1,946097 52,077187
7 83,677422 475,899719 1,730080 1,926813 118,003235
8 83,686790 475,836761 1,463641 1,944453 172,589294
9 83,474045 475,414398 0,623145 2,142547 360,051575
10 83,894257 475,707123 0,645425 1,963316 327,873962
11 83,722801 475,542023 0,585944 2,037876 212,835129
12 83,679985 475,897797 1,102115 1,957745 308,998962
13 84,090576 475,688019 1,716538 1,941848 104,951660
15 84,130211 475,597534 0,836916 1,972165 404,291870

%% Trajectory 14
0 85,300743 9,902965 4,510452 2,005969 5,041929
1 85,355217 9,949882 4,219182 1,982787 10,402380
2 85,263504 9,940722 4,141531 1,959370 5,108003
3 85,213661 10,049200 4,413953 1,970247 4,578928
4 85,179626 10,021116 4,927263 1,917423 11,882869
5 85,201027 9,923191 4,453786 1,981968 12,873692
6 85,176598 9,950480 2,233427 1,839083 44,025295
8 85,251785 10,019423 1,249349 1,855940 211,922546
9 85,294739 10,058975 1,010713 1,866578 338,029785
10 85,458702 10,099057 1,117624 1,965300 287,595337
11 85,443352 9,871997 1,392239 1,990274 229,769562

%% Trajectory 15
0 93,225311 358,023041 2,985945 1,947297 24,881983
1 93,410698 358,052246 3,118261 1,978121 18,549658
2 93,347282 358,112885 2,258411 1,949343 68,010010
3 93,341042 358,017059 3,614244 1,956411 11,342702
4 93,297913 357,997192 2,490456 1,867318 31,980171
5 93,222061 358,048584 2,382216 1,944683 35,331142
6 93,421875 358,063446 2,408753 1,995537 38,100784
7 93,456444 358,129578 2,410601 2,029140 64,339455
8 93,393753 358,059418 2,623302 2,044016 33,923038
9 93,277054 357,730499 2,310075 1,986114 19,561357
10 93,604599 358,033508 2,265262 2,016849 33,045403
11 93,324799 357,930328 2,408158 1,923913 39,374512
12 93,556099 358,009827 2,610575 1,971133 47,171337
13 93,375031 358,006165 2,083517 1,953640 74,785164

%% Trajectory 16
0 97,418144 335,976593 1,786813 1,952378 151,715683
1 97,499886 335,942505 1,776108 2,003413 155,203125
2 97,404327 335,342529 0,845729 2,083419 271,823822

%% Trajectory 17
0 98,934357 84,359451 1,784973 1,938014 149,547943
1 98,830597 84,348763 1,520009 1,944248 212,954544
2 98,949303 84,549805 1,587184 1,981947 140,119858
3 98,923576 84,243378 1,896834 1,861535 65,437874
4 99,393219 84,315727 1,409156 2,075625 160,537033
5 98,870598 84,040703 1,849429 1,886407 38,413082
6 99,239990 84,183647 1,953286 1,865744 53,227753
7 98,957382 84,371155 2,216899 1,894597 64,229530
8 99,003281 84,428040 1,738321 1,911197 105,470886
9 99,018341 84,466034 3,590224 1,999332 4,116536
10 98,980370 84,388405 3,831228 1,958289 5,695976
11 99,085609 84,500923 3,298919 2,061170 9,536104
12 98,996559 84,535706 3,027369 1,971296 13,360253
13 98,889229 84,717087 2,810361 1,936250 39,767349
14 99,074417 84,368362 2,771013 1,928999 21,030458
15 98,826263 84,197868 3,130820 1,929476 12,385549
17 98,911057 84,409073 3,333453 1,987912 4,391455
18 98,922203 84,510353 3,172223 2,016678 3,936202
19 98,942757 84,288048 3,757116 1,909110 9,741014
20 98,806274 84,512947 4,408203 2,076845 14,508147
21 98,584824 84,243851 2,535550 2,021639 36,839779
22 98,770226 84,321068 2,321429 1,946838 57,589672
23 98,840561 84,267570 3,204644 1,926156 12,772124
24 98,859604 84,338409 2,064235 1,899760 42,836430
25 98,898903 84,548386 3,345206 2,027837 18,130878
26 98,767052 84,479805 2,372873 2,122443 30,930468
27 98,933571 84,203651 1,980019 1,877888 35,414265
28 98,708595 84,252182 1,048934 1,868435 226,367645

%% Trajectory 18
0 120,211548 6,560376 1,064408 2,122624 323,804260
1 120,533989 6,894827 0,848540 1,994603 343,934235
2 120,493057 7,091426 1,240251 2,097744 256,431671
3 120,678581 6,396894 1,060306 2,256050 221,561646
4 120,911667 7,164703 0,848787 2,130739 336,898499
5 120,553528 7,435688 1,034213 2,088498 268,917938

%% Trajectory 19
0 121,557343 81,271927 0,947327 2,012347 315,145264
1 119,777283 80,458412 1,108870 2,065307 349,673676
2 121,906754 81,885338 0,934069 1,863428 269,119995
4 119,123070 81,592773 1,016607 1,992958 311,299683
5 119,558754 81,705475 0,949293 2,088509 290,664154
6 120,487579 81,124374 1,271466 2,069909 224,211060
7 121,672256 81,157654 1,034787 1,944043 305,695435
9 108,716675 75,362686 0,636711 2,046385 399,203491
10 108,759537 75,793137 0,629725 1,888972 313,283600

%% Trajectory 20
0 131,838181 60,640499 0,945780 2,083603 311,797119
1 133,054825 58,582989 0,751886 2,062551 303,917877
3 133,112228 58,143124 0,899164 2,003882 261,602753
4 134,092865 57,750870 1,186852 1,848415 199,418198
5 134,707703 56,831989 0,669753 1,897051 267,345245

%% Trajectory 21
0 156,475555 22,598162 1,482755 2,275554 208,103821
1 155,758698 23,677753 1,222121 1,933018 300,521515
2 154,873383 19,550261 1,536213 2,076906 159,658554

%% Trajectory 22
0 168,025650 454,953033 1,020414 1,911212 306,772400
1 168,160797 455,198090 0,789844 1,927844 317,240540
2 168,266098 455,250854 1,168894 1,905936 261,677673

%% Trajectory 23
0 177,845184 227,501984 1,461030 2,315731 197,930847
1 177,649918 227,870758 1,203095 2,250304 284,325104
2 178,163315 228,273865 1,347201 2,241719 194,531830
3 177,824509 227,855682 1,335807 2,178276 185,494812
4 178,203445 227,611832 1,657264 2,296570 88,529739
5 178,219223 228,020798 0,867564 2,015650 310,421539

%% Trajectory 24
0 196,279449 489,630035 0,894028 2,076809 295,767517
1 196,310745 490,077209 1,223993 1,940167 302,175201
2 195,737625 490,555328 1,293681 2,127439 236,469025
3 196,046967 490,312256 1,310516 1,913211 177,566071
4 196,562454 490,213226 0,984980 2,054692 326,427399
5 196,485733 490,239258 0,766115 2,089177 290,454315
6 196,509583 489,969604 1,196571 2,039911 254,755646
7 196,114716 490,558960 1,095887 2,001374 304,905304

%% Trajectory 25
0 252,577240 429,196350 1,863592 2,321892 108,881958
1 250,949326 430,138519 0,828226 2,025182 338,058350

%% Trajectory 26
0 339,631958 333,009613 1,681780 2,148014 186,444397
1 339,991302 332,796570 1,836084 2,017212 140,195435
2 340,249756 332,725677 2,247983 2,097901 69,611023
3 340,342651 332,822479 2,164031 2,033220 74,298157
4 340,705658 332,629089 2,180347 2,143450 54,908409
5 340,654663 332,646423 1,613946 2,198831 83,759850
6 340,940186 332,612793 1,072903 2,048663 303,321747
7 340,918793 332,477356 1,759025 2,107369 119,177025
8 340,419617 332,693085 1,444168 2,193988 165,751389
9 340,839783 332,577179 1,703768 2,200737 67,599190
10 340,850281 332,742340 1,021026 1,962919 329,176727
11 340,748596 332,463776 1,286814 2,175280 240,816925
12 340,570160 332,577393 1,382878 2,200797 159,725510
13 340,221771 332,667969 1,096582 2,048512 286,704407
14 340,691650 332,630310 1,307596 2,057932 177,185959
15 340,098907 332,804565 1,224718 1,949199 193,742691
16 340,028381 332,581390 1,028193 2,018239 314,774292
17 339,477264 332,793213 1,106912 2,138495 266,825012
18 339,743927 333,147552 1,203870 1,983653 233,664703
19 339,946899 332,885101 1,434173 1,930603 163,317429
20 339,652985 332,973816 1,540655 1,944281 77,575394
21 340,267944 332,366821 1,476231 2,104995 117,042908
22 341,609436 332,773895 1,285434 2,016755 204,838455
23 340,750885 332,358185 1,366473 2,076754 158,490921
24 340,816254 332,371063 1,935317 2,113731 48,043304
25 341,225555 332,780701 2,603778 1,997696 26,680008
26 340,947968 332,655334 2,575234 2,039067 36,874016
27 340,830383 332,458527 2,728663 2,150444 25,542574
28 340,894928 332,696411 2,363024 2,094329 7,428825
29 340,350220 333,169403 1,256472 2,040857 179,565247

%% Trajectory 27
0 359,973969 258,328064 3,902455 2,125733 5,102624
1 360,078217 258,434052 2,117941 2,012270 66,297943
2 360,157257 258,256165 3,664381 2,155394 4,483742
3 360,007446 258,217896 3,888797 2,033314 14,532869

%% Trajectory 28
0 388,114807 64,746681 5,012918 2,329370 5,329434
1 388,278717 64,588821 4,066531 2,331434 14,270501
3 388,121704 64,546783 2,503151 2,229059 43,539391
4 388,176819 64,350197 2,383240 2,155033 42,157955
5 388,458008 64,285355 2,411105 2,289470 30,877302
6 388,225555 64,501724 1,366812 2,358316 140,401581
7 388,285858 64,225616 2,372811 2,182821 62,329529
8 388,215912 64,540520 3,440461 2,210660 18,470322
9 388,320129 64,459900 2,363493 2,191819 17,068609
10 388,288483 64,619408 2,447990 2,166781 21,353512
11 388,150177 64,610229 2,952325 2,286766 16,225771

%% Trajectory 29
0 388,177124 112,957047 1,636798 2,065277 200,539124
2 393,153107 112,943031 0,850881 1,848584 249,841827

%% Trajectory 30
0 399,143616 332,347260 1,224800 2,304575 244,012878
1 398,876495 332,879578 1,046249 2,207207 323,255157
2 398,743835 332,830902 1,331331 2,514193 99,929497
3 398,628906 331,979401 1,456472 2,296862 133,608459
4 398,497681 332,162384 1,245680 2,646139 70,738197
5 399,143341 332,312561 1,485871 2,503970 55,698925
6 399,309906 332,508545 1,210653 2,605247 79,409164
7 398,738800 332,461090 1,130709 2,390190 149,898392

%% Trajectory 31
0 403,013794 8,341883 1,920603 2,173159 122,460686
1 404,064636 8,435058 1,679823 2,104135 183,914871
2 404,010590 8,402992 2,384589 2,005773 59,024929
3 404,675842 10,698121 2,009886 2,262001 80,566933
4 403,141327 7,212383 1,847507 2,188299 74,842239
5 404,183319 8,013757 2,427136 2,040034 38,769981
6 406,200836 9,279879 2,979710 1,979547 20,037848
7 406,809998 10,213599 2,232412 1,955164 69,161598
8 406,309296 9,250829 1,960805 1,992393 68,942863
9 404,980164 8,213319 0,959049 2,007746 388,809235
10 402,529388 7,587997 2,010317 2,372053 36,574894
11 401,910797 6,493054 2,276708 2,130552 41,069912
12 400,282654 4,476692 2,121333 2,313128 48,088959
13 401,844513 4,238124 2,985587 1,987175 29,804819
14 400,946350 5,012943 1,013686 2,008184 314,287231
15 401,325745 3,739350 0,825487 2,081595 389,385468
16 400,495209 2,302066 2,569031 2,180999 20,254000
17 399,204956 3,032559 2,237870 2,006246 18,161930
18 400,016357 2,003326 2,453782 1,915543 17,774797
19 400,754761 2,856506 2,307753 1,986000 33,223671
20 399,965485 2,457247 2,561783 2,168002 19,414572
21 398,604248 3,784656 2,287862 2,063529 43,854183
22 399,911469 3,295416 2,397369 1,996234 56,863747
24 398,451477 3,927877 0,681602 1,943627 316,712128

%% Trajectory 32
0 406,896515 303,190155 1,202354 2,004201 314,730347
1 406,339600 302,792572 1,244726 2,099602 313,955841
2 405,487579 302,545898 0,874493 2,319976 200,858704

%% Trajectory 33
0 411,010925 44,738773 2,479627 2,048395 31,306305
1 411,144775 44,487827 1,724958 2,179235 162,898605
2 411,266724 44,702377 1,894645 2,107419 89,269157

%% Trajectory 34
0 412,045197 95,587166 1,231246 2,065207 312,961426
1 413,035492 95,299545 0,958332 1,915639 344,269928
3 412,588135 94,886314 1,112432 1,981524 247,112656
4 412,614502 95,698265 1,089602 2,065816 288,684692
5 414,024445 94,208336 1,233523 1,970058 189,177536
6 416,086639 91,562012 0,627816 2,089291 282,161957
8 414,236115 92,225662 0,938679 1,928721 310,317932
9 413,621338 92,762863 0,825610 1,992268 433,701233

%% Trajectory 35
0 492,322693 294,789337 1,473493 2,127403 243,605606
1 491,214508 296,167755 1,303376 2,250549 260,465302
2 488,469330 296,900299 1,837013 2,788643 11,625902
3 489,071472 297,509186 1,752901 2,412533 73,463951
4 489,532928 296,450348 0,835322 2,314584 252,932098

%% Trajectory 36
1 74,619400 304,856964 0,728975 2,019921 297,349182
2 75,090836 306,071472 0,812979 1,881371 249,148438
3 74,979012 306,581909 0,787678 1,983493 237,558716

%% Trajectory 37
1 86,755356 61,456379 0,842578 2,179186 307,023376
2 87,325500 61,422161 0,862357 2,474718 127,955513
3 87,291237 61,482559 1,231970 2,347454 164,622299
4 87,753242 61,383842 1,072059 2,307959 231,651657
5 87,771088 61,813915 1,030172 2,076385 272,188904
6 87,951820 61,628254 0,630318 1,860435 270,839355

%% Trajectory 38
1 98,987389 144,155319 0,720134 1,869310 274,793579
3 91,099594 156,570465 0,727112 2,094112 214,717819
5 82,738518 156,901047 0,641186 1,791633 224,607498
6 82,944565 156,556946 0,754745 1,925623 328,462250
7 83,194763 156,445969 0,846916 1,969329 276,242737
9 91,195488 156,072769 0,640733 1,827352 358,536499
10 89,827507 155,986237 0,728659 1,859362 337,227783
11 84,333878 157,028580 0,626426 1,791399 226,216614
13 86,600113 157,391769 1,119152 2,383880 152,121811
14 85,069954 157,166412 0,768712 2,107585 329,771576
15 83,078857 157,419601 0,508534 1,883577 324,818207
16 83,044960 156,492188 0,862885 2,030272 359,592285
17 84,568245 157,016388 0,680292 2,058721 275,594147
18 85,218132 157,264893 0,694703 1,846591 309,131378
19 84,551735 157,093399 0,569857 2,012713 187,438690
21 83,428146 157,125000 0,669304 1,936013 341,350525
23 85,221672 157,086914 0,605947 1,779568 249,050354
24 84,662102 157,050308 0,628551 1,922201 295,903625
25 85,948738 156,466476 1,165874 2,467339 96,410805
26 84,901146 156,500275 0,938167 1,899091 358,081360

%% Trajectory 39
1 261,200226 273,741150 0,766396 2,081467 307,238190
2 261,115417 273,997345 1,086244 2,034357 294,457672
3 260,981873 274,143066 1,189248 2,018140 233,435730
4 261,255432 274,182220 0,945190 2,188118 310,391846

%% Trajectory 40
1 329,278076 175,525620 1,005993 2,360543 241,129608
2 328,201111 174,482590 0,972261 2,006869 298,857269
3 328,136841 174,901077 0,696185 1,882159 191,002274
4 328,726379 175,428467 0,699300 2,158889 300,737396

%% Trajectory 41
1 364,900299 199,115356 0,962677 1,903897 340,432465
2 363,999847 189,600021 1,387253 2,038605 210,203308
3 363,587158 189,508331 1,851745 2,231172 91,278145

%% Trajectory 42
1 368,567200 96,370735 1,093676 2,150645 338,669189
2 368,153778 95,976471 0,767586 1,884846 234,361069

%% Trajectory 43
1 435,913239 18,872969 0,792928 1,838844 291,203308
2 434,876282 17,878132 1,315009 1,750962 164,350372
3 435,499939 18,218889 1,334606 1,929580 173,971313
4 429,682373 23,184597 4,792538 2,118624 11,874134
5 429,605042 23,187033 4,593757 2,133266 12,893735
6 429,695282 23,204191 3,783773 2,074485 16,601627
7 429,556854 23,181767 2,963696 2,118094 25,904470
8 429,647766 23,290873 3,326892 2,143302 23,010386
9 429,485016 23,245550 4,038825 2,263481 4,105019
10 429,656464 23,287342 4,218610 2,193822 5,695007
11 429,618896 23,321609 1,961130 2,075447 49,189907
12 429,588837 23,282211 2,532391 2,191461 49,454575
13 429,697083 23,357801 2,443253 2,092732 52,169113
14 429,721741 23,285679 2,133567 2,042013 36,140903
15 429,728516 23,005796 2,383924 1,958546 39,477600
16 429,567535 23,202475 3,247706 2,202350 9,859340
17 429,755127 23,363276 3,847344 2,135297 4,267184
19 429,799561 23,201214 2,447678 1,947017 31,781317
20 430,071381 23,335144 2,372633 2,034221 16,776918
21 429,710632 23,403830 2,742584 2,266536 23,467775
22 429,713165 23,241653 2,426568 2,070465 55,986061
23 429,771942 23,351929 3,590071 2,219295 5,654770
25 429,618622 23,230688 5,209198 2,194305 9,610346
26 429,748932 23,276285 4,482614 2,149734 10,887251
27 429,773376 23,253897 4,076288 2,084717 9,533305
28 429,744202 23,208595 4,937093 2,190592 10,875576

%% Trajectory 44
1 470,009430 255,234558 0,832604 1,777002 271,672729
2 470,211975 255,160446 1,007902 1,764349 230,230621
3 469,874817 255,149811 1,215530 2,232006 205,796371
4 469,812500 255,248978 1,235443 2,085747 226,123093
5 469,997070 254,864792 0,938032 2,087352 292,923981
6 469,837555 255,388306 0,718343 1,995881 327,670624
7 470,047638 255,505066 1,220559 2,111362 268,399139
8 470,035492 255,438797 1,030762 2,259605 252,907074
9 469,886688 255,537491 1,005925 2,399446 174,111618
10 470,129089 256,011902 1,005078 2,450487 146,485062
11 470,173523 256,162292 0,873842 2,723159 28,378576
12 470,501343 255,080017 0,820346 1,927815 332,701324
13 470,100372 255,375870 0,901061 1,977775 297,384735
14 470,030731 255,099823 0,952826 1,903523 312,272034
15 470,119598 254,996017 0,844738 1,809783 347,481140
16 470,134399 255,099594 1,195392 1,950884 231,563477
17 470,222595 255,305328 1,289643 2,005340 226,405655
18 470,016083 255,324692 1,436811 2,178156 107,304924
19 469,953400 255,734177 1,072613 2,345179 145,555176
20 470,258850 255,174088 0,927483 1,847031 320,476257
21 470,156433 255,310059 1,051835 1,969509 276,956055
22 470,032593 255,476868 1,284171 2,142462 188,890320
23 470,116425 255,266159 2,280243 2,212492 20,653038
24 470,047577 255,307816 2,509325 2,129226 36,496803
25 470,158447 255,151367 2,648577 2,126233 24,418491
26 470,176666 255,260666 2,509801 2,122574 36,421032
27 470,096161 255,458252 2,816711 2,294690 21,289228
28 470,123230 255,491394 2,817215 2,176241 24,465393
29 470,061249 255,471054 2,832560 2,293884 21,621603

%% Trajectory 45
2 77,301682 191,312698 1,223481 2,006586 263,591827
4 77,320740 191,790192 0,664661 1,898612 292,000488
6 77,254570 191,834946 0,645379 1,896421 287,535400
7 77,486351 192,069763 0,993102 2,009200 305,199310
8 77,353371 192,430145 0,759522 2,012610 302,339050
9 76,851112 193,080643 0,610413 1,855555 358,870728
10 77,764740 192,534180 0,982738 2,126049 320,480896
11 77,282295 193,792053 0,908953 1,917858 342,228088
12 77,453560 193,962036 0,874519 1,949947 343,952423
13 76,871971 193,455353 0,807404 1,976038 274,634125
14 76,680771 192,081985 0,654941 2,029356 313,979431
15 77,653519 194,567780 0,808083 2,040610 403,830048
16 77,873962 193,773560 1,047312 1,852850 284,969513
17 77,386772 192,039810 0,972058 1,961344 323,438629
18 77,334145 191,554962 0,822926 2,087233 334,736206
19 77,750710 189,452103 0,641033 2,169010 181,118637
20 77,568993 190,286026 0,987723 2,077803 325,357941
21 77,370079 189,765930 0,779885 2,034873 353,702423
22 77,389122 189,399597 0,657917 2,034023 323,941498
23 77,320290 189,353668 0,647668 1,994242 306,195862
24 77,454010 191,446503 1,027569 2,243285 251,262222
25 77,355827 191,168991 0,740988 1,890153 279,304352
26 76,772064 193,424438 1,047167 2,014172 319,789917
27 77,354958 193,939682 1,348703 1,846203 125,523987
28 76,838951 191,870728 0,524904 1,939252 280,946655
29 76,969963 193,621918 1,203263 2,064452 200,027985

%% Trajectory 46
2 124,329483 466,628265 0,803128 2,203511 229,102341
4 114,512932 464,104645 0,809355 2,095264 342,852692
5 114,590607 464,019806 0,723898 1,981708 294,281128

%% Trajectory 47
2 155,160858 455,433228 0,790968 1,999954 258,707581
3 155,139114 455,263245 0,663675 1,859983 174,078568
5 168,433746 454,940399 0,796641 1,908255 298,486267
7 168,081802 455,180206 0,680243 1,771369 171,598160
8 168,713699 455,117157 0,618969 1,915457 232,904648
9 168,838257 455,353210 0,628245 1,925493 391,919342
10 168,203857 455,427368 0,780737 1,946078 364,448273
11 168,243805 455,511566 0,990801 1,994545 349,744598
12 168,945831 455,207184 0,683475 1,866074 272,377136
13 168,551727 455,400970 0,780105 2,080606 255,143417
14 168,488144 455,453094 0,788753 2,142700 321,644989
15 168,304245 455,273895 0,574192 1,876952 355,279236
16 169,155777 455,123169 0,767084 1,941571 358,321411

%% Trajectory 48
3 13,876474 16,214579 0,840392 1,895498 233,137360
4 14,252238 16,670887 0,974377 1,948789 315,336823

%% Trajectory 49
3 62,521172 265,680023 0,850062 2,383114 152,499542
4 62,388199 265,736969 0,677187 1,981844 314,930389

%% Trajectory 50
3 381,978638 67,487221 0,777351 1,831302 199,777069
4 381,688538 69,119850 0,684599 1,948215 312,241730

%% Trajectory 51
4 4,524944 115,792946 0,689516 2,022781 321,834106
6 3,673601 114,860497 0,623994 1,995682 290,837738
7 3,595954 114,489952 0,734437 2,102984 210,845947
8 6,813655 116,256538 0,730586 1,872464 266,368958
9 4,601331 116,633499 0,604387 2,086301 373,250702
10 3,152834 113,895782 0,643211 1,901832 321,310638

%% Trajectory 52
4 40,729233 442,206024 0,657562 1,919002 295,330780
6 40,970547 442,233551 0,762731 1,867112 312,575378

%% Trajectory 53
4 66,724701 77,856018 0,633977 1,883349 275,082672
5 67,157623 76,496445 0,729211 2,077917 284,528046
6 66,806816 75,355026 1,057475 1,940408 297,526428

%% Trajectory 54
4 104,906609 196,436996 0,871260 1,974037 341,857025
5 103,399986 197,759064 1,011241 2,013307 282,883453

%% Trajectory 55
4 144,609283 111,977745 0,722589 1,876552 301,251984
5 144,175781 111,916397 0,760829 1,993846 303,021423

%% Trajectory 56
4 166,247192 345,120850 0,720775 1,881347 302,726440
5 166,119995 344,849823 0,643599 1,805000 230,592651
6 166,443069 345,890259 0,901502 2,025525 345,149933

%% Trajectory 57
4 225,365860 53,539417 1,464465 2,667086 48,529877
5 225,133926 53,884327 1,791989 2,373995 48,405910
6 225,323959 53,829002 1,425692 2,289755 142,650635
7 225,093903 53,843235 1,598800 2,197407 147,075806
9 225,161697 53,993839 0,718399 1,988837 431,375153
10 225,049973 53,932606 1,022743 2,068393 323,600433
11 224,971756 54,149307 1,241846 2,221377 234,636627
12 225,235199 53,952976 1,602448 2,157685 96,351509
14 225,776855 54,036263 1,150484 2,062879 255,659302
15 225,256287 53,657764 1,027731 2,094647 306,919983
16 225,630798 53,897484 1,648152 2,304038 54,902431

%% Trajectory 58
4 288,394348 90,147331 0,793143 2,214764 301,316345
5 288,327301 90,190483 1,066007 2,118654 252,435135
7 288,687805 90,128052 1,455895 2,102714 204,064880
8 288,379761 90,159698 0,746181 2,294677 216,652390

%% Trajectory 59
5 28,382463 170,783478 0,909075 2,004878 306,825714
6 28,643969 170,414978 1,407140 2,129313 170,882065
7 27,970833 169,701263 1,056210 1,902523 297,857239
8 28,614983 170,629486 1,119822 2,137140 279,310486
9 28,297377 171,327225 1,505455 2,004441 124,333435
11 27,672068 171,254257 1,336815 2,046232 254,127319
12 27,395554 170,319397 0,897561 2,020613 344,750641

%% Trajectory 60
5 48,201839 104,350800 0,688427 2,105094 264,255920
6 49,249733 107,254143 0,882729 1,987172 345,777252
7 49,370907 106,757660 0,682825 1,943023 206,124161
8 49,629253 109,459373 0,919499 2,168471 300,813934
9 49,418095 108,198891 0,811242 2,100089 413,891663

%% Trajectory 61
5 55,364182 361,770844 0,952076 1,983694 298,131805
6 55,107681 361,920654 0,832400 1,787439 281,187531
7 55,303776 361,913391 0,851906 1,833296 253,937103
9 55,484364 362,208374 0,670102 1,965583 416,413086

%% Trajectory 62
5 91,351173 206,718628 0,758469 2,191651 249,886795
6 91,188324 206,173691 0,882988 2,286803 257,183228

%% Trajectory 63
5 296,258911 486,004333 0,722024 1,816672 257,018768
7 296,551971 486,020538 1,144337 2,012027 298,248596
8 295,902954 486,072235 0,804429 1,886801 289,521454
9 296,264038 485,853241 0,764798 1,951631 433,786987
10 296,041565 485,819550 0,636419 1,762256 272,554291

%% Trajectory 64
6 56,234013 475,338898 0,671787 1,985662 311,367401
8 56,529705 474,925964 0,858492 1,939740 312,492004

%% Trajectory 65
6 70,001350 33,886795 0,742580 1,888132 315,932800
7 70,612648 35,901955 1,223241 2,289149 197,411942
8 71,088226 36,557850 1,497418 2,103206 166,626465
9 70,956398 36,927498 0,968291 1,987002 384,695343
11 71,330635 38,231201 1,250220 2,130423 270,389465
12 71,943748 37,551933 1,430410 2,077709 160,116974
13 72,182289 36,773872 1,556457 2,073149 135,051498
15 72,715401 37,243626 0,833346 1,958089 403,980347
17 76,378609 49,615852 0,788281 2,078648 303,634308
18 75,824783 49,329121 0,786552 1,869334 334,698090
19 76,079460 49,533928 0,839544 2,029265 243,162415
20 75,996964 49,428318 0,723947 1,931531 353,687531
21 75,920692 49,288322 0,773467 1,817386 311,888702
22 75,905266 49,661991 0,977047 1,883307 329,770599
23 76,113411 49,590027 0,906439 1,942872 330,591553
24 76,164352 49,498478 1,201265 2,012782 266,768066
25 75,851128 49,586754 1,109790 1,990294 213,628250

%% Trajectory 66
6 97,415321 336,110443 1,601360 2,012283 107,044754
7 97,372856 335,836426 1,616993 2,077152 156,908585
8 97,151527 335,725861 1,764943 1,902580 99,381088
9 97,268967 336,245758 1,742848 1,888244 63,153034

%% Trajectory 67
6 124,608612 469,848083 0,652985 2,174049 266,643188
8 113,763405 463,072998 0,735728 1,917282 281,393982

%% Trajectory 68
6 151,701355 32,133793 1,096229 1,900145 271,648590
7 151,694183 31,943100 1,092767 1,941724 302,133545
9 167,670792 42,412823 0,663771 2,097780 395,857758

%% Trajectory 69
6 286,776428 37,554646 0,891030 2,323654 236,304230
7 286,191528 37,077366 1,268880 1,917762 258,873260

%% Trajectory 70
6 360,126404 258,044067 3,749857 2,070874 16,854774
7 359,965118 258,020416 1,614469 1,939824 149,516205
8 360,053467 258,163574 2,759698 2,009121 35,289570
9 359,612610 257,572998 0,798213 2,197542 362,653625
10 359,957031 257,685364 1,823956 2,007196 70,749702
11 360,034790 258,004761 2,088883 1,968423 45,508850
12 360,065308 257,999420 1,982836 1,928354 59,076042
13 360,050140 257,799072 2,035310 1,912920 75,752388
14 359,983612 257,908142 1,680655 1,900225 54,646996
15 360,155090 257,969299 0,609616 1,828724 349,870239

%% Trajectory 71
7 5,839055 394,421326 0,748856 1,974425 237,675247
9 6,381787 395,288422 0,811548 1,927442 427,410248
10 6,789132 394,877289 0,824180 1,873167 351,117401

%% Trajectory 72
7 119,654892 500,817871 0,886473 2,051790 279,726837
8 119,976494 501,767639 0,906465 2,095235 320,228302
9 120,148964 502,603668 0,919730 2,066561 396,853882
10 120,293358 502,859650 1,082048 1,983617 305,393158
11 120,056793 503,053284 1,100356 1,882447 327,485901

%% Trajectory 73
7 252,855896 413,128967 1,209633 1,902865 272,391968
8 252,610077 412,717651 1,310634 2,117317 222,498611
9 252,664276 412,825287 1,380332 2,017367 165,718933
10 252,971680 412,565918 0,914054 2,006519 361,154480
11 252,904922 412,846375 1,145632 1,910051 323,370148
13 252,675995 412,911713 1,093881 1,910827 279,139709
15 252,321533 412,592255 0,745520 1,998834 413,127899

%% Trajectory 74
7 363,672150 189,507751 1,479153 2,257000 161,792099
9 363,842621 189,676682 1,398696 1,985010 158,595444
10 363,734558 189,581711 1,635599 2,215158 84,996750
11 364,000305 189,510284 1,276133 2,053728 279,887878
12 363,825439 189,790237 2,274115 2,114913 66,819069
13 363,768402 189,495819 1,602278 2,134871 117,083107

%% Trajectory 75
7 447,006012 374,118744 1,094429 1,946076 302,514801
8 447,155609 374,118958 0,677899 1,847939 239,641464

%% Trajectory 76
8 22,916952 139,738831 0,979583 1,964239 314,665192
9 22,001797 138,886124 1,036104 1,862152 322,961121
10 21,122614 138,513718 0,985120 2,026742 342,054932
11 22,820019 139,426743 0,815175 1,967196 323,436462
12 21,982883 138,921997 0,733837 1,957325 307,805267
13 21,126541 138,330536 0,933799 1,967292 300,547180
15 23,082159 142,316025 0,529570 2,037740 338,722168
16 23,106710 139,956177 1,084050 2,542837 74,201065
17 23,426165 140,716064 0,592695 1,941445 243,351974
18 20,467619 137,889847 0,879767 2,095304 331,791168
19 18,979300 137,653351 1,273127 1,868846 195,434891

%% Trajectory 77
8 136,011475 56,354538 0,641335 1,881146 235,174789
9 137,746948 54,706184 0,908824 1,803899 351,196136
10 138,856934 53,991058 0,760810 1,956491 362,470398
11 140,453995 52,095001 0,788075 1,969859 314,572083
12 138,988129 54,676620 0,621741 1,878900 244,437988

%% Trajectory 78
8 178,067596 227,904221 1,510704 2,092331 163,984772
9 177,857605 228,388397 1,531617 2,165516 105,338112
10 177,931549 227,986069 1,722684 2,027375 83,532921
11 178,255844 227,919617 1,289240 2,145103 251,169983
12 178,153214 227,899460 1,193559 1,970576 271,463257
13 177,880951 227,931900 1,178914 2,217680 219,717606

%% Trajectory 79
8 368,489929 96,569595 1,045192 2,200243 276,795197
9 368,524170 96,505569 0,737803 2,202968 357,363068
10 368,447205 96,696083 0,729349 2,057628 346,466156
11 368,652405 96,449577 0,851811 2,096696 305,043671
12 368,950012 96,638237 0,838649 1,865234 321,270752
13 368,626007 96,490952 0,841249 2,220415 226,263458
14 368,561279 96,413551 0,853384 2,206724 299,511353

%% Trajectory 80
8 433,206146 16,524715 1,154001 2,095304 276,929993
10 435,111206 18,022343 1,276413 1,824670 180,449829
11 433,247375 16,955341 1,380402 1,825456 205,835205
12 433,065979 16,637249 1,020534 1,887784 319,812988
13 433,830200 16,815128 1,064669 1,826386 257,650940
14 432,553284 15,846417 1,024379 2,026967 311,103241
15 432,899109 16,507690 0,828906 1,979368 406,289520
16 432,563232 15,758829 1,318400 1,941266 167,751114
17 432,692810 16,258324 1,633444 1,959382 94,714729
18 434,514740 17,652376 1,106170 2,231177 219,118881
19 435,065643 17,960970 1,312116 1,879041 188,790298
20 434,623169 17,589483 0,962239 2,057415 337,854309
21 435,810120 18,171141 0,874077 1,777956 278,825317
22 435,571899 18,300627 1,080308 2,148848 280,905975
23 433,360474 17,081747 0,774099 1,849619 315,524292
24 434,213623 17,359047 0,940467 1,787300 293,084808
25 435,098022 18,012775 1,108235 1,707488 142,153748
26 433,970306 17,366419 1,331895 1,915622 158,404602
27 432,547577 16,059978 1,282921 1,921416 158,575439
28 432,532715 15,656302 1,132587 2,132190 205,103500
29 432,212219 15,371164 1,189218 1,951009 196,030914

%% Trajectory 81
9 29,288889 1,540817 0,692597 2,022153 423,569946
10 29,186068 0,735889 0,859701 1,326264 59,291611
11 29,127592 0,734302 0,545715 1,285504 35,359707
12 28,960337 0,602483 0,506827 1,190026 13,340404

%% Trajectory 82
9 48,392303 119,370949 0,738807 2,124810 402,578369
11 48,291878 118,817459 0,663255 1,900142 262,625946

%% Trajectory 83
9 75,058571 304,323120 0,696417 1,913336 414,166351
10 75,480232 304,626038 0,704742 2,054636 340,065308

%% Trajectory 84
9 82,035797 376,372101 0,683298 1,946243 418,135101
11 82,012077 376,099396 0,647733 1,808438 239,953186
13 82,336517 376,467590 0,757869 2,054475 251,176025
14 82,290077 376,152496 0,648333 1,953481 310,388306
16 81,728020 376,366547 0,758983 2,028951 356,119904
17 81,938782 376,622498 0,534857 1,976883 216,354019
19 81,882446 376,687195 0,522120 1,896167 166,700378
20 81,820045 376,443665 0,755365 1,956246 362,596649
22 81,672272 376,473358 0,718952 2,061662 344,693390

%% Trajectory 85
9 89,033905 477,207275 0,803326 1,695228 293,540375
11 88,489960 476,943146 0,841256 2,147908 280,222687
13 88,830048 477,109100 0,537360 1,711837 108,949684
14 88,791779 477,420105 0,631374 1,834770 273,545074

%% Trajectory 86
9 117,404701 142,356186 0,678132 2,057699 412,987549
10 117,297539 142,606964 0,669408 2,244236 249,963043

%% Trajectory 87
9 127,698288 345,267670 0,613186 1,987204 392,531372
11 127,147346 345,020233 0,581339 1,780156 203,203033

%% Trajectory 88
9 165,827148 342,652283 0,570637 1,919862 358,993866
10 165,812485 342,590942 0,624144 1,960462 318,346008
11 166,065338 343,640289 0,713323 1,848179 276,549164

%% Trajectory 89
10 31,557558 180,803558 1,218680 2,172333 215,491714
11 31,460188 180,917297 0,982419 1,965203 350,826782
12 31,565952 180,508057 1,148077 2,470118 112,169456
13 31,680855 181,012558 1,166391 2,168922 241,128128
14 31,905163 180,993927 1,091222 2,006331 283,408478
16 31,980095 180,722687 0,766296 1,930805 356,571564
17 31,828051 180,964142 0,919053 2,023585 326,495728
18 31,869595 180,648605 0,717871 1,995283 336,211456
20 31,246906 180,888748 0,697640 1,982894 350,178558

%% Trajectory 90
10 41,049038 442,009583 0,561603 1,810660 261,105988
12 40,491768 441,956512 0,799064 2,035501 325,197174

%% Trajectory 91
10 102,215858 181,659454 0,654064 1,859548 315,833099
11 102,966011 181,320068 0,875354 1,945613 338,781677

%% Trajectory 92
10 364,752930 210,513306 0,919385 2,157818 321,034760
11 364,469330 210,492172 0,744749 2,181916 233,343979
12 364,577728 210,520554 0,822642 2,246649 242,903137
14 362,768097 212,201645 0,567910 1,911426 271,678162
15 363,276367 209,544708 0,857787 2,068617 386,908997
16 362,636780 207,095078 0,823710 1,956108 364,172333
17 364,806580 204,710297 1,121861 1,913464 283,293457
19 366,026581 202,909637 0,940906 1,822821 218,671402
20 365,844940 202,052612 0,889088 1,855939 333,246948
21 365,478668 200,764267 1,075279 2,100516 256,642242

%% Trajectory 93
10 365,630402 201,642029 0,696762 2,011233 344,934204
12 366,006226 201,910675 0,914964 1,848644 320,330872
13 364,752899 203,660492 1,135695 1,925350 271,851959
14 365,417816 203,563919 0,941953 2,253445 270,773651

%% Trajectory 94
10 410,944641 45,029697 0,949808 1,921978 346,148254
11 411,259460 44,805569 1,120338 2,036445 331,818146
12 411,270508 44,617805 1,175190 2,113403 267,331696
13 410,808136 45,078808 1,037711 1,987870 299,243744
14 410,869965 45,010231 2,397960 2,041336 37,364025
15 410,929535 44,747227 2,776486 2,006572 34,181625
16 410,772888 45,108589 2,948947 1,914122 15,341533
17 410,544373 45,296303 1,538407 2,100139 117,753014
18 410,526489 45,006374 1,084079 2,069434 285,170258
19 410,812836 44,810558 1,368749 1,887497 176,000229
20 410,880615 44,475628 0,789777 2,097205 348,567047
21 411,437927 44,574150 0,991200 2,234585 237,860107
22 411,086761 44,634155 0,699106 1,975219 343,475159
23 411,332916 44,494747 1,574259 2,144722 85,132912
24 411,485657 44,359470 1,069344 2,093434 306,397522
25 411,760651 44,083107 0,829370 1,907144 283,668640
26 411,732910 44,615936 0,958304 1,965061 359,514618
27 411,839386 44,642605 0,867599 1,980122 319,710388

%% Trajectory 95
11 24,233475 145,203506 0,890510 1,806566 309,293427
12 24,321825 145,983337 0,946167 2,066411 336,688324

%% Trajectory 96
11 28,891407 152,927032 0,976695 1,786958 304,346985
12 28,504728 152,853378 1,058394 2,102426 309,453552
13 29,270502 153,203522 0,928790 1,860015 277,550659
14 28,815155 153,049637 1,029181 1,902882 288,742035
15 28,965694 152,961914 1,721129 1,862465 20,749540
16 29,095591 152,713318 1,195697 1,920481 228,226013
17 28,908030 153,099396 1,191258 1,835471 238,350464
18 28,622017 152,900070 0,913077 1,872735 330,108368
19 28,752649 152,591232 1,179471 1,967447 228,157745
20 28,856121 152,783798 0,988570 1,825904 291,445190
21 28,917740 152,698334 0,763837 1,947237 353,311188
22 28,808826 152,653580 1,128584 1,939970 280,526520
23 29,006317 152,851883 0,899686 1,863553 312,425568
24 28,960997 153,090424 1,234812 1,808317 207,732285
25 28,741709 152,717590 1,300241 1,938259 127,817917
26 28,813635 153,102554 0,810980 1,788577 342,093781
27 29,013929 152,646729 0,890906 1,885289 300,235992
28 28,808083 152,721268 0,796156 1,843682 284,369720

%% Trajectory 97
11 355,989532 321,796478 0,620439 1,834498 233,554642
12 356,193726 321,681488 0,804899 2,243915 240,460022
14 352,557831 321,360474 0,942340 2,604436 89,247337
16 355,878876 324,002716 0,726662 1,921905 347,003906
17 355,176971 323,404297 0,734635 2,487439 96,974792
18 355,390137 322,839417 0,526317 1,811498 227,253128

%% Trajectory 98
11 447,344208 373,777985 1,200071 1,947401 312,341766
12 448,362488 373,869049 1,130250 1,992119 300,443573
13 448,812744 374,654449 1,403127 1,941534 181,263885
14 449,106262 374,178802 0,989680 1,916139 305,954987
15 449,532898 373,869995 0,513874 2,072377 320,309265
16 448,717773 374,239960 0,848467 1,944298 362,103210
17 449,365356 374,300812 0,985050 1,961232 321,835815
18 449,600861 373,812805 1,229432 1,973183 219,810211
20 450,056091 373,562256 0,740121 2,033347 356,865753
21 449,215393 373,966339 1,492862 1,956906 114,217567
22 449,127869 373,851501 1,636398 2,022790 88,688301
23 449,529907 374,055939 1,169549 2,049492 241,577255
24 449,548615 373,852051 1,134627 2,002339 295,694031
25 449,660156 373,535156 1,512946 2,206134 57,594795
26 449,583405 373,429413 1,281422 2,165862 176,545868
27 449,212158 374,341705 1,435837 1,946551 113,408333
28 449,958740 372,791718 1,042550 2,058160 253,834595
29 450,105835 372,833008 0,921696 2,073144 305,401825

%% Trajectory 99
12 36,086563 120,633331 1,054337 2,003322 326,900085
14 49,625328 109,126877 1,083501 1,975500 283,707825
15 49,606098 110,874268 1,154342 1,911179 232,527481
16 49,557308 109,864799 0,807285 2,059661 355,152405

%% Trajectory 100
12 54,932964 361,652405 0,767522 1,857363 302,211334
13 54,974979 361,335083 0,623541 1,842394 177,899612
15 54,995457 361,673920 0,695965 1,888329 394,115509
16 55,354816 361,954437 0,604615 1,865700 286,293518
17 55,322170 361,707458 0,688346 2,000151 285,496429
18 55,004395 361,583954 0,800113 1,917654 347,963348
20 55,365582 361,517731 0,953786 2,099737 330,867462
21 54,993755 361,560028 0,734245 1,925106 348,672272
22 55,604488 361,764679 0,698662 1,906868 331,103485

%% Trajectory 101
12 151,653214 31,985428 0,920129 1,872265 328,752625
13 151,495605 32,045940 1,174090 2,043118 266,542236
14 151,216202 31,733503 1,089442 1,929156 272,313141
15 151,515457 32,137890 1,071288 2,038249 292,767456
16 151,558701 31,835575 1,293286 2,005127 181,898544
17 151,418198 32,065224 1,146773 1,948777 280,657928
18 151,339325 32,119164 0,926128 1,901308 335,842163
19 151,473618 32,313141 0,975962 2,101706 237,039474
20 151,338669 32,084381 1,123650 1,879346 250,153336
21 151,388321 31,948753 1,079767 1,897316 253,447357
22 151,591400 32,247601 0,778554 1,965155 365,619141
23 151,263351 31,878746 1,179540 1,964365 234,519882
24 151,047836 31,872427 1,059499 1,860443 297,284607
26 151,297195 31,944269 1,054481 1,891536 305,224609
27 151,318863 32,195263 0,739548 1,881193 319,729950
28 151,361237 32,077549 1,158173 1,935418 195,739761
29 151,376541 32,318359 0,965191 2,014866 290,708893

%% Trajectory 102
12 484,155304 278,523956 0,685012 1,974530 285,781464
14 492,683105 295,614227 1,184812 2,476070 109,992332
15 489,399506 296,860382 0,969501 2,128885 324,065765
16 491,619019 295,765625 1,824082 2,255584 44,267891
17 492,666534 296,147430 0,961329 2,094887 309,711517

%% Trajectory 103
13 69,370056 74,082642 0,827957 1,971770 280,849487
15 68,255058 75,291206 0,525938 1,988912 344,086456
16 69,317955 74,837143 0,816290 1,912272 357,065155
17 68,655602 74,142159 0,798713 1,904542 307,528839

%% Trajectory 104
13 120,342911 4,894868 0,822996 1,963056 278,898102
14 120,922989 7,566676 0,559213 2,017470 273,625000
15 120,230042 6,532790 1,018872 2,142528 294,361847
16 121,017464 7,148597 0,918129 1,868946 333,521851
17 120,963287 7,006400 0,797366 1,950988 315,324799

%% Trajectory 105
13 145,306091 131,683502 0,922121 2,246448 228,404984
14 145,411713 131,373978 1,018583 2,167707 289,389374
15 145,316788 131,168198 0,874646 2,027236 391,485291
16 145,197174 131,692200 0,840860 2,038172 359,826843

%% Trajectory 106
14 1,809297 114,897675 0,581054 1,809953 246,620529
15 3,143198 113,567047 0,717547 1,934355 408,172913
16 3,465602 115,512070 0,793154 2,183904 302,899963

%% Trajectory 107
14 35,410183 120,439911 0,629783 2,046163 302,521332
15 35,860188 120,141846 0,585236 2,058577 361,127502
16 35,972561 120,277756 1,091228 1,906874 279,625763
17 35,327976 120,168114 1,252900 1,909610 235,101547
18 34,669823 121,109062 0,846980 1,911759 347,904541

%% Trajectory 108
14 108,911720 78,327454 0,535123 1,841753 239,499985
15 108,380745 77,962250 0,934539 1,878184 349,327026

%% Trajectory 109
14 117,431831 142,271194 0,774706 2,201560 295,447510
15 117,803108 142,188812 0,702174 1,950467 408,577789
17 117,555664 142,042191 0,984405 2,026738 321,178650
18 117,916344 142,245422 0,855812 1,930438 350,880676

%% Trajectory 110
14 168,236160 42,627804 0,831562 1,899213 327,939087
15 167,829437 43,310566 0,972529 2,028461 350,670715
16 167,653458 42,948441 0,545379 1,885025 260,051758
17 167,767654 42,877983 0,601813 1,798558 214,092285
18 167,995224 42,456379 0,625841 1,947936 302,542969
19 167,737625 42,750580 0,794364 1,907840 232,826904
20 167,957047 42,707405 0,592075 1,790427 265,775848
21 167,735443 42,790546 0,868368 1,849386 313,280609
22 167,779816 42,799938 1,008657 1,846488 304,568054
23 167,897003 42,658836 0,544567 1,967159 258,203247
24 167,748322 42,444885 0,854891 2,016156 347,530670
26 167,780960 42,624786 0,774652 1,978254 390,980896
27 167,991272 42,587570 0,623748 1,965894 313,800873
28 167,833694 42,605595 1,262953 1,988590 154,291382
29 167,712189 42,827862 1,397858 1,926096 117,966652

%% Trajectory 111
15 0,270232 46,288586 0,252575 0,998633 12,044711
17 0,580510 46,154755 0,300417 1,411924 26,103994

%% Trajectory 112
15 55,829552 474,143097 0,796393 2,093877 388,324493
16 56,159500 476,096191 0,613724 1,880844 295,099823
17 56,565891 475,788391 0,592415 1,911151 239,655029
19 61,906467 481,372406 0,534741 1,807530 154,336258
20 55,709618 475,993805 0,552143 1,941122 283,169647
21 56,215733 475,916504 0,592763 1,897979 309,851929
23 55,817719 474,234253 0,814627 1,902807 332,507202
24 56,578773 468,896667 0,539513 1,933719 255,397873
25 54,692310 473,124390 0,566244 1,854928 227,754852
26 56,929661 474,256165 0,596715 1,854746 327,900299

%% Trajectory 113
15 124,331169 81,417816 0,874110 2,001865 394,188538
16 122,120987 81,677025 0,868377 2,262730 255,190826
17 119,271858 80,828804 0,937809 1,922199 320,599701
18 119,736488 81,226822 1,144996 1,893814 251,331802
19 119,611115 81,319656 1,210790 2,015619 223,265442
20 120,882385 80,355904 1,266531 1,897714 181,343689
21 121,125084 80,700447 1,060005 1,887408 259,427734
22 121,890656 80,757645 0,945575 1,854991 326,877197
24 118,715454 79,553459 0,974665 1,975510 342,480499
25 120,726021 80,554558 0,532095 2,057446 233,342667
26 118,923897 80,080849 1,086528 1,895856 289,544220
27 115,567268 80,371674 1,176809 2,136798 190,263382
28 116,206825 80,569572 0,621712 1,892046 296,177673
29 115,767189 80,610130 1,225414 1,958325 183,675125

%% Trajectory 114
15 296,242432 486,060883 0,474435 1,969621 314,180969
16 296,179443 485,847382 0,691522 1,884947 327,796631
17 296,112152 485,822388 1,216053 1,901377 247,908386
18 296,408569 485,671448 1,093469 2,062194 282,496399
19 296,597137 485,816345 1,077301 2,011328 242,233719
20 296,328979 485,870178 0,982183 1,913152 324,528778
21 296,360291 485,861511 1,557466 1,938155 97,768440
22 296,222900 485,604736 1,008580 2,054437 336,145355
23 296,434509 485,946167 1,171932 2,086921 236,947342
24 295,837677 486,398315 1,050944 2,024137 323,635956
25 295,967896 486,629486 1,039117 1,959709 239,935333
26 296,403198 486,386139 0,823289 2,107770 356,541077
27 295,978607 485,674866 0,598449 1,884678 297,566895
28 296,453522 485,536652 0,655897 2,198053 300,593628
29 296,275391 485,867432 0,576724 1,925423 321,338837

%% Trajectory 115
15 416,079834 90,469307 0,551264 2,079683 337,918945
16 419,026825 91,167686 0,735292 2,026317 351,697754

%% Trajectory 116
16 48,200695 127,519585 0,639513 2,069167 309,980896
17 47,995735 128,503448 0,562470 1,977925 230,257477
18 47,724705 132,156738 0,654844 1,963009 315,429352

%% Trajectory 117
16 385,708191 265,651154 1,872502 2,245456 41,174187
17 389,825562 266,660889 0,983167 1,925509 317,096863

%% Trajectory 118
16 441,776123 65,908775 0,694957 2,235323 256,057953
17 440,043976 65,609711 1,267134 2,169063 202,067368
18 441,814484 64,608940 0,807938 2,404131 153,264343
19 441,638550 63,986439 1,458915 2,055521 157,080704
20 443,054108 64,199005 0,983788 2,215686 275,566681

%% Trajectory 119
17 253,041809 35,578560 0,896008 2,273495 227,455215
18 252,972107 35,229027 0,695885 1,925478 328,153687
19 253,351105 35,375828 1,221255 2,256880 166,197906
20 253,157318 35,745010 1,509769 2,337224 61,830257
21 252,930664 35,274231 0,651000 2,094656 326,094391
22 252,871582 35,435585 0,728964 2,077884 344,144257

%% Trajectory 120
17 368,814575 96,378784 0,766854 1,949708 308,450867
18 368,696960 96,210289 0,853349 1,913183 347,942871
19 368,478882 96,753792 0,583089 2,032081 190,413681
20 368,778778 96,534439 0,653544 2,015959 331,978851
21 368,518402 96,424095 0,626391 2,104823 315,744537
22 368,779724 96,593384 0,998748 1,969052 342,565033
23 368,673584 96,505318 0,861131 2,103860 321,290344
24 368,731873 96,651962 0,667011 1,947976 311,716095
25 368,569458 96,577316 0,706762 2,061541 287,745819
26 368,523590 96,422470 1,092555 2,191342 251,295425
27 368,446381 96,405022 0,887865 2,128580 289,333649
28 368,578430 96,479698 0,617913 2,155613 308,346100
29 368,621765 96,528603 0,649499 2,060443 348,224335

%% Trajectory 121
17 484,927032 279,124847 0,709040 1,976161 293,117645
18 484,493927 278,651794 0,895631 2,085673 333,682007
20 493,990112 295,227783 1,032453 2,343576 193,500275
21 492,906158 295,634705 1,826776 2,341250 38,026299
22 493,365173 295,583069 2,182797 2,307988 48,712990
23 491,723175 296,113922 1,204023 2,211237 195,662598
24 494,013245 295,150787 1,235092 2,091782 244,123764
25 492,930511 294,161194 0,658876 2,251447 218,877914

%% Trajectory 122
18 85,329445 10,148930 1,209195 1,866191 212,301758
19 85,296181 9,945512 4,346458 1,943441 8,026693
20 85,255821 9,951125 4,347591 1,937726 14,506082

%% Trajectory 123
18 109,219215 77,700317 0,519940 1,833581 230,300629
19 109,990654 77,136467 0,662340 1,829370 193,286652
20 109,873383 76,178810 0,724097 1,904584 348,559448
21 110,092194 76,369141 0,577012 1,964007 313,801300
22 109,528587 76,734566 0,750117 2,022766 359,940155
23 109,973228 76,669937 0,852937 1,837901 309,715057
24 110,054512 77,087036 0,967959 1,822463 305,394836

%% Trajectory 124
18 127,713432 345,421539 0,674456 2,056900 310,722839
20 127,280121 345,075897 0,593895 1,873977 294,768372

%% Trajectory 125
18 261,119263 273,880676 1,007535 2,103200 304,596283
19 260,908051 274,336945 0,791121 2,210974 195,207291
20 261,669403 274,251648 1,083186 2,266508 219,677048
21 261,119537 274,220520 0,974814 2,247091 236,316086
22 261,176819 273,570068 0,916675 2,241954 280,156921
23 261,227966 274,194946 0,769131 2,423645 154,548615
25 261,237000 273,871796 0,609365 1,969931 265,759094
26 261,581818 274,159668 0,705331 2,405473 163,602997
27 261,154175 274,026093 0,604273 1,980862 307,581390
28 261,740753 273,853210 0,535995 2,005024 297,030243

%% Trajectory 126
18 363,864899 189,759903 0,657397 1,843827 296,101013
20 363,984924 189,665787 0,940868 2,029519 347,999207
21 364,153687 189,110107 0,670240 2,065476 338,273438

%% Trajectory 127
18 407,515228 311,880188 0,703371 2,099206 307,367767
20 409,331909 313,346375 0,672519 2,154654 297,264252

%% Trajectory 128
19 36,145550 245,225815 0,844621 1,847658 223,679092
20 36,120621 245,533966 0,902583 2,113345 338,383301
21 36,533825 245,617935 0,674231 2,064639 339,340729
23 36,669109 245,762360 0,784154 2,018798 338,032196
24 36,866493 246,323593 0,909573 1,876751 334,275513
25 36,156647 245,804718 0,931889 1,896074 263,137482
26 36,579487 246,396240 0,828352 2,063578 373,540466
27 36,667988 245,538956 1,075766 2,083757 240,835251
28 36,435566 245,682205 0,502907 2,031468 284,838531
29 36,851662 245,690796 1,859119 2,013464 20,246922

%% Trajectory 129
19 133,765656 59,104542 0,648050 1,924687 208,146149
20 135,599136 57,764397 0,685255 1,988635 346,044800
21 136,772507 56,053150 0,605350 1,897675 314,482391

%% Trajectory 130
19 168,880417 455,198669 1,121055 1,869906 221,202255
20 168,750717 455,230652 0,698106 1,887529 337,938843
21 168,260071 455,231140 0,889216 1,850166 308,574310
23 168,387421 455,504639 0,665736 2,119334 285,622864
25 168,553391 455,330658 0,709398 1,982872 291,427979
26 168,990097 455,206085 0,844916 1,895154 380,651642
27 169,060486 455,469696 0,749883 1,965693 332,356903
28 168,795212 455,243835 0,839839 1,970884 318,538025
29 168,179123 455,605194 0,707790 2,097294 344,537109

%% Trajectory 131
19 177,762009 228,298828 0,688546 2,296716 146,982620
21 178,222488 228,427643 0,669688 2,166106 303,446686
22 177,999527 228,101700 1,269153 1,950434 209,842728
23 177,921097 228,440826 0,957568 2,089000 311,291534
24 178,151550 228,688416 1,048444 2,080934 315,034149
25 177,865295 228,619507 0,744171 2,555108 93,120491
26 178,185623 227,942078 0,671131 1,960104 371,948914
27 178,043640 228,243088 0,530359 2,010113 276,161041

%% Trajectory 132
19 388,388611 64,261261 3,985273 2,246313 12,188562
21 388,298004 64,521248 2,398304 2,222674 41,025349
22 388,343506 64,456284 2,084337 2,160429 62,893127
23 388,695587 64,326744 2,314420 2,128036 21,500904
24 388,562866 64,366196 2,342071 2,199327 41,231598
25 388,451965 64,302856 4,926979 2,340055 9,610404
26 388,557617 64,453201 4,612980 2,392521 10,887201
27 388,445038 64,421432 4,269082 2,340578 9,527431
28 388,622314 64,504875 4,766575 2,407568 10,875633
29 388,496216 64,531868 2,733874 2,339587 19,490906

%% Trajectory 133
20 0,596626 45,812138 0,438552 1,505866 86,483742
21 0,472763 46,115963 0,304585 1,238510 22,447792
23 0,518359 46,811661 0,381656 1,347730 33,728722
24 0,531388 46,396744 0,353351 1,525054 80,423500

%% Trajectory 134
20 225,199158 54,227585 0,719669 2,143391 317,289398
22 224,835358 54,288105 0,881508 2,219466 297,258606

%% Trajectory 135
21 7,522104 117,441307 0,586802 2,123059 295,484375
22 6,689424 116,389709 0,787331 2,115043 346,022888
23 5,472912 115,667984 0,854326 2,074788 329,683411
24 3,901961 114,554916 0,668333 1,987129 310,456055

%% Trajectory 136
21 46,293785 101,523209 0,586460 2,101694 302,136963
23 45,152191 98,869797 0,640244 1,871530 292,192657

%% Trajectory 137
21 83,231346 476,242218 0,540040 1,891000 285,231201
22 83,400131 476,267395 0,770212 1,932509 358,575470
23 84,259605 475,772644 0,907159 1,970076 333,191498
24 84,400246 474,656982 0,864610 2,085995 331,513885
25 84,566452 474,838135 0,865651 1,959262 288,873444
26 88,685997 477,080841 0,551307 1,881840 311,107147
28 88,621681 468,686859 0,623419 2,082842 323,823761

%% Trajectory 138
21 93,349846 357,764404 1,334450 2,063542 161,111008
22 93,537117 358,075684 1,823957 2,007675 68,833916
23 93,561432 358,140991 1,380505 1,998202 152,678146

%% Trajectory 139
21 117,742188 142,282501 0,776940 2,177744 307,855347
22 117,300056 142,190933 0,966358 2,021160 354,174774
23 117,140213 142,062393 0,738578 2,020005 331,063995
24 117,530060 142,173752 1,153658 2,191755 247,384552
25 117,036751 142,362137 0,882524 1,969367 287,128906
26 117,644852 142,091400 0,682718 1,879560 366,578308
27 117,387985 142,859482 0,744249 1,968697 332,348083
28 117,747246 142,282883 0,884348 1,921955 297,194458

%% Trajectory 140
21 355,324829 323,281067 0,735238 2,105507 336,957367
22 355,790039 322,212280 1,233473 2,717224 25,565130
23 356,099854 322,535980 0,775691 2,638769 64,651413
24 355,117889 322,523682 1,309465 2,251320 168,491898
25 355,469421 322,012756 1,084374 2,048026 224,320938
26 355,759918 321,896637 1,391846 2,211596 119,818558
28 354,855194 322,438843 0,556559 2,468874 148,074081

%% Trajectory 141
22 14,443276 17,983046 0,729413 2,018457 354,253113
24 15,124362 18,977169 0,565999 1,854436 259,368652

%% Trajectory 142
22 41,979462 372,439941 0,866025 1,933802 365,842529
24 41,969200 374,174438 0,562996 1,859355 259,007599
26 55,182102 361,527191 0,600218 1,966881 342,609100

%% Trajectory 143
22 69,155121 77,595085 0,620468 1,942941 302,552673
23 69,402649 78,119835 0,536171 1,904150 250,290878

%% Trajectory 144
22 100,081825 176,754166 0,666088 1,892441 313,415710
23 99,921577 176,046585 0,719050 1,827728 300,322357
24 101,033058 173,701416 0,695471 1,947719 321,335663
26 90,854095 157,258865 0,739762 1,858772 371,834930

%% Trajectory 145
22 144,989258 112,648636 0,730337 1,888224 335,910797
23 144,327560 111,871300 0,878985 1,880160 321,357239
24 144,737213 112,050941 0,829149 1,879000 336,287506
26 147,085663 114,139648 0,885003 1,808025 340,384033
27 145,681671 113,879959 0,606852 1,927350 306,801331

%% Trajectory 146
22 359,918579 258,145264 1,652515 1,904900 80,438339
23 360,289062 258,239288 1,526191 1,944660 97,559799
24 360,125366 258,048676 2,796399 2,061210 17,717150
25 359,882202 258,016205 3,328257 1,979300 18,364233
26 359,980865 257,955750 2,900659 1,993904 19,742931
27 359,987396 257,840088 1,856175 1,978487 47,831284
28 360,035400 257,717987 0,580717 2,000132 312,233551

%% Trajectory 147
23 41,040012 442,331848 0,650373 1,867625 294,829193
24 41,108208 442,420624 0,616726 1,912426 290,243561
25 40,845978 442,471497 0,699481 1,920888 281,650299
27 40,789936 442,188446 0,547642 1,785767 250,447968
28 40,720650 442,094147 0,520950 1,831776 241,221848
29 40,946640 442,095367 0,677214 1,821990 287,814941

%% Trajectory 148
23 392,445984 110,637878 0,724415 2,052400 322,502991
25 392,109589 113,643639 0,824246 1,972243 295,018097
26 393,476410 113,079605 1,092413 2,048169 293,691162
27 394,222809 112,469055 2,447592 2,142678 24,869644
28 394,386322 111,444473 3,040686 2,274151 25,242367
29 393,497955 111,770699 0,980729 2,140089 274,290405

%% Trajectory 149
24 85,401924 10,024404 1,346266 1,967468 192,325180
26 88,493240 1,175040 0,639506 1,904024 357,060913

%% Trajectory 150
24 139,488281 53,819122 1,141015 2,160089 263,593231
25 137,668427 54,495056 0,758322 2,229822 242,884018

%% Trajectory 151
24 364,365204 191,186127 0,753189 2,709382 29,761396
25 364,039398 190,161179 0,922985 2,399740 159,502808
26 364,709900 196,881454 0,733214 1,914656 384,276550
27 364,178925 192,632141 1,223888 2,656417 34,160370
28 364,592499 193,628143 0,663285 2,396693 200,640457
29 364,297089 194,654510 0,998677 1,925608 262,037994

%% Trajectory 152
25 6,479242 394,315063 0,542091 2,100144 230,992035
26 6,378696 395,235443 0,666605 2,011796 364,612915

%% Trajectory 153
25 88,766769 428,880310 0,501371 1,876860 207,510971
27 89,204346 429,296021 0,731715 1,856211 312,297577
29 87,526260 427,092163 0,604622 1,919404 325,226624

%% Trajectory 154
25 144,783234 131,019012 1,226424 2,369768 110,086609
26 144,887085 131,190399 1,055704 2,522613 99,190170
27 145,421005 131,196014 0,840141 2,432245 139,676056
28 145,290588 131,038986 1,116066 1,982420 220,212326
29 145,361191 131,210846 0,905899 2,485241 128,101959

%% Trajectory 155
26 29,269625 0,278272 0,349393 1,009760 3,428298
27 29,207346 0,591518 0,663846 1,497873 120,860924
28 29,151878 0,518743 1,110524 1,345592 31,686045
29 29,066843 0,458838 0,838119 1,140152 9,153128

%% Trajectory 156
26 121,796471 70,205399 1,259309 2,099563 199,627945
27 120,489159 70,151505 0,581292 2,174113 247,338242

%% Trajectory 157
26 253,957611 50,477093 0,580348 1,947198 333,104553
28 251,915161 52,143764 0,832610 1,868285 290,050354
29 251,247253 52,465385 0,627872 2,022956 347,207397

%% Trajectory 158
27 23,538067 136,684235 0,750866 2,230709 252,295227
28 23,384682 135,916794 1,331853 2,124644 120,620071
29 23,502489 137,523148 1,342699 2,372609 94,485428

%% Trajectory 159
27 93,504570 358,069275 1,658884 2,037718 68,878403
28 93,368996 357,937531 3,211764 2,112309 19,654610
29 93,253136 357,965210 3,025292 1,918141 10,827893

%% Trajectory 160
27 414,441803 91,676689 0,921891 2,054218 300,279480
28 414,583588 91,681244 0,713635 2,116384 328,868561
29 414,105499 92,454330 0,483280 1,944531 294,711548

%% Trajectory 161
28 87,332115 61,084820 0,548907 2,131745 294,689423
29 87,651657 61,299202 0,641542 2,002779 347,889893

%% Trajectory 162
28 95,455147 196,505600 0,554322 2,147828 292,894714
29 96,625710 197,389679 0,600780 2,167248 313,252045

%% Trajectory 163
28 154,281723 219,461777 0,529078 2,228308 258,445923
29 153,749969 219,541382 0,494514 2,028407 308,558838

%% Trajectory 164
28 398,169922 4,375037 0,621605 1,904526 300,673279
29 397,516266 3,459914 1,291025 2,229374 145,827103

%% Trajectory 165
28 493,789429 294,740204 0,919794 2,312485 220,000320
29 492,601746 294,891205 0,962694 2,050598 292,542450
