# Supplementary material for: APM_GUI: analyzing particle movement on the cell membrane and determining confinement
Source: BMC Biophys. 2012 Feb 20;5:4. doi: 10.1186/2046-1682-5-4 (PMC3337278; doi:10.1186/2046-1682-5-4)
Supplement: Additional file 1 — Source code of APM_GUI. The file should be extracted using a suitable program (e.g. Winzip, 7-Zip or File-roller). The extracted folder Scripts_APM_GUI should be placed in MatLab's path. Then, the application can be started by typing APM_GUI in MatLab's Command Window. The folder Examples has a few trial files for the software, and the file instructions_and_installation provides a short manual. [file 2046-1682-5-4-S1.ZIP › Source_code_of_APM_GUI/Example/ToConvertImageJ/Traj_Example2.txt]

% Configuration:
% 	Kernel radius: 3
% 	Cutoff radius: 3.0
% 	Percentile   : 0.1
% 	Displacement : 10.0
% 	Linkrange    : 2
% Frames information:
% 	Width : 512 pixel
% 	Height: 512 pixel
% 	Global minimum: 0.0
% 	Global maximum: 255.0

%	Per frame information (verbose output):
% Frame 0:
%	38 particles found
%	Detected particle positions:
%		24,000000 136,000000
%		25,000000 62,000000
%		29,000000 131,000000
%		30,000000 154,000000
%		32,000000 85,000000
%		33,000000 118,000000
%		36,000000 248,000000
%		41,000000 442,000000
%		55,000000 361,000000
%		71,000000 81,000000
%		72,000000 34,000000
%		83,000000 157,000000
%		86,000000 10,000000
%		86,000000 474,000000
%		93,000000 358,000000
%		98,000000 198,000000
%		99,000000 85,000000
%		114,000000 233,000000
%		152,000000 32,000000
%		164,000000 335,000000
%		196,000000 490,000000
%		225,000000 54,000000
%		250,000000 415,000000
%		273,000000 397,000000
%		312,000000 1,000000
%		341,000000 333,000000
%		360,000000 243,000000
%		360,000000 258,000000
%		364,000000 202,000000
%		365,000000 187,000000
%		369,000000 96,000000
%		388,000000 64,000000
%		389,000000 100,000000
%		401,000000 5,000000
%		412,000000 44,000000
%		430,000000 23,000000
%		449,000000 375,000000
%		470,000000 255,000000
%	Particles after position refinement:
%		23,623373 136,337341
%		25,460896 62,138268
%		29,438412 131,036316
%		29,613239 154,022598
%		32,131645 84,642151
%		33,132103 118,509628
%		36,372173 247,985352
%		40,770039 442,355225
%		55,129448 361,456390
%		71,237274 80,843811
%		72,486702 33,578526
%		83,029205 156,647552
%		85,861435 9,824690
%		85,778954 473,849274
%		93,460785 358,230621
%		97,908150 197,951721
%		99,004066 84,535690
%		114,079002 233,426407
%		151,745468 31,967575
%		163,785690 335,431091
%		196,538925 490,134247
%		225,436386 53,977276
%		250,209579 414,796570
%		273,508484 397,430573
%		311,829803 1,371402
%		340,894196 332,940369
%		359,632263 242,842224
%		360,118256 257,920593
%		364,267242 201,631439
%		365,296448 187,253555
%		368,735565 96,393219
%		388,449921 64,207527
%		389,070374 99,531693
%		400,999207 5,086879
%		412,432587 43,495708
%		429,957458 23,261675
%		449,162964 374,715576
%		470,023132 255,116333
%	Particles after non-particle discrimination (35 particles):
%		23,623373 136,337341
%		25,460896 62,138268
%		29,438412 131,036316
%		29,613239 154,022598
%		32,131645 84,642151
%		33,132103 118,509628
%		40,770039 442,355225
%		55,129448 361,456390
%		71,237274 80,843811
%		72,486702 33,578526
%		83,029205 156,647552
%		85,861435 9,824690
%		85,778954 473,849274
%		93,460785 358,230621
%		97,908150 197,951721
%		99,004066 84,535690
%		114,079002 233,426407
%		151,745468 31,967575
%		163,785690 335,431091
%		196,538925 490,134247
%		225,436386 53,977276
%		250,209579 414,796570
%		273,508484 397,430573
%		311,829803 1,371402
%		340,894196 332,940369
%		359,632263 242,842224
%		360,118256 257,920593
%		364,267242 201,631439
%		365,296448 187,253555
%		368,735565 96,393219
%		389,070374 99,531693
%		400,999207 5,086879
%		412,432587 43,495708
%		449,162964 374,715576
%		470,023132 255,116333
% Frame 1:
%	39 particles found
%	Detected particle positions:
%		0,000000 46,000000
%		24,000000 136,000000
%		26,000000 64,000000
%		30,000000 131,000000
%		30,000000 154,000000
%		33,000000 121,000000
%		36,000000 248,000000
%		53,000000 384,000000
%		55,000000 362,000000
%		71,000000 80,000000
%		72,000000 35,000000
%		83,000000 156,000000
%		94,000000 358,000000
%		97,000000 198,000000
%		99,000000 84,000000
%		114,000000 463,000000
%		121,000000 148,000000
%		123,000000 468,000000
%		141,000000 111,000000
%		145,000000 132,000000
%		151,000000 32,000000
%		165,000000 334,000000
%		169,000000 456,000000
%		196,000000 490,000000
%		251,000000 415,000000
%		273,000000 397,000000
%		285,000000 39,000000
%		297,000000 486,000000
%		331,000000 179,000000
%		340,000000 333,000000
%		359,000000 245,000000
%		363,000000 205,000000
%		369,000000 97,000000
%		389,000000 64,000000
%		400,000000 5,000000
%		413,000000 43,000000
%		430,000000 23,000000
%		470,000000 255,000000
%		490,000000 151,000000
%	Particles after position refinement:
%		0,525810 46,421291
%		23,642067 136,442154
%		25,728886 63,965786
%		29,894245 131,158997
%		29,809538 154,092834
%		33,443638 120,526169
%		36,420731 247,894440
%		52,731979 384,350677
%		55,278145 361,769531
%		71,089035 80,008217
%		72,273788 35,302570
%		83,061577 156,078720
%		93,558578 358,083984
%		96,908989 197,871933
%		98,847137 84,423164
%		113,569199 463,106445
%		120,688644 147,990112
%		123,254814 467,662201
%		140,699219 110,569733
%		145,424469 131,518707
%		151,234360 32,137146
%		165,370682 333,617096
%		168,674911 455,530029
%		196,258865 490,243896
%		250,765732 414,650513
%		273,294617 397,320618
%		285,103485 39,110004
%		296,766083 485,546051
%		331,371643 179,270889
%		340,503540 333,024780
%		359,405029 244,499985
%		363,449615 204,751099
%		368,735901 96,743614
%		388,528656 64,249802
%		399,514282 4,973269
%		413,278778 42,873581
%		430,050385 23,145344
%		470,299133 255,437408
%		490,403168 151,240524
%	Particles after non-particle discrimination (39 particles):
%		0,525810 46,421291
%		23,642067 136,442154
%		25,728886 63,965786
%		29,894245 131,158997
%		29,809538 154,092834
%		33,443638 120,526169
%		36,420731 247,894440
%		52,731979 384,350677
%		55,278145 361,769531
%		71,089035 80,008217
%		72,273788 35,302570
%		83,061577 156,078720
%		93,558578 358,083984
%		96,908989 197,871933
%		98,847137 84,423164
%		113,569199 463,106445
%		120,688644 147,990112
%		123,254814 467,662201
%		140,699219 110,569733
%		145,424469 131,518707
%		151,234360 32,137146
%		165,370682 333,617096
%		168,674911 455,530029
%		196,258865 490,243896
%		250,765732 414,650513
%		273,294617 397,320618
%		285,103485 39,110004
%		296,766083 485,546051
%		331,371643 179,270889
%		340,503540 333,024780
%		359,405029 244,499985
%		363,449615 204,751099
%		368,735901 96,743614
%		388,528656 64,249802
%		399,514282 4,973269
%		413,278778 42,873581
%		430,050385 23,145344
%		470,299133 255,437408
%		490,403168 151,240524
% Frame 2:
%	37 particles found
%	Detected particle positions:
%		23,000000 28,000000
%		24,000000 137,000000
%		26,000000 68,000000
%		30,000000 131,000000
%		30,000000 154,000000
%		35,000000 121,000000
%		36,000000 248,000000
%		55,000000 361,000000
%		70,000000 80,000000
%		83,000000 156,000000
%		94,000000 358,000000
%		95,000000 197,000000
%		99,000000 85,000000
%		113,000000 463,000000
%		147,000000 459,000000
%		151,000000 32,000000
%		165,000000 336,000000
%		169,000000 456,000000
%		197,000000 490,000000
%		225,000000 54,000000
%		251,000000 415,000000
%		274,000000 397,000000
%		288,000000 41,000000
%		296,000000 485,000000
%		331,000000 179,000000
%		340,000000 333,000000
%		359,000000 246,000000
%		365,000000 198,000000
%		369,000000 97,000000
%		388,000000 65,000000
%		388,000000 101,000000
%		402,000000 6,000000
%		414,000000 42,000000
%		430,000000 23,000000
%		464,000000 116,000000
%		468,000000 263,000000
%		470,000000 255,000000
%	Particles after position refinement:
%		22,637617 28,234982
%		23,502262 136,548660
%		26,283251 67,689835
%		29,929688 130,967941
%		29,661259 153,869507
%		34,592609 120,971161
%		36,334141 247,545807
%		55,274078 361,501434
%		69,524559 80,297035
%		83,011116 156,435501
%		93,640106 358,199738
%		95,124634 196,875153
%		99,003632 84,691360
%		113,349403 463,418121
%		147,085464 459,272552
%		151,440689 32,054020
%		165,457550 336,138855
%		168,765289 455,628540
%		196,642853 490,233551
%		225,413864 53,865932
%		250,784927 414,857758
%		273,515991 397,058990
%		288,161285 41,183739
%		296,103577 485,423706
%		330,754761 179,395050
%		340,235992 332,948700
%		358,698395 246,087936
%		365,005829 198,075378
%		368,636902 96,633286
%		388,192810 64,553253
%		387,543976 100,487175
%		401,782257 5,809412
%		413,931488 42,275875
%		429,937347 23,045799
%		463,583344 115,988602
%		468,311829 262,628021
%		469,960785 255,365753
%	Particles after non-particle discrimination (36 particles):
%		22,637617 28,234982
%		23,502262 136,548660
%		26,283251 67,689835
%		29,929688 130,967941
%		29,661259 153,869507
%		34,592609 120,971161
%		36,334141 247,545807
%		55,274078 361,501434
%		69,524559 80,297035
%		83,011116 156,435501
%		93,640106 358,199738
%		95,124634 196,875153
%		99,003632 84,691360
%		113,349403 463,418121
%		147,085464 459,272552
%		151,440689 32,054020
%		165,457550 336,138855
%		168,765289 455,628540
%		196,642853 490,233551
%		225,413864 53,865932
%		250,784927 414,857758
%		273,515991 397,058990
%		288,161285 41,183739
%		296,103577 485,423706
%		330,754761 179,395050
%		340,235992 332,948700
%		358,698395 246,087936
%		365,005829 198,075378
%		368,636902 96,633286
%		388,192810 64,553253
%		387,543976 100,487175
%		401,782257 5,809412
%		413,931488 42,275875
%		463,583344 115,988602
%		468,311829 262,628021
%		469,960785 255,365753
% Frame 3:
%	38 particles found
%	Detected particle positions:
%		22,000000 136,000000
%		25,000000 413,000000
%		27,000000 68,000000
%		30,000000 131,000000
%		30,000000 154,000000
%		35,000000 121,000000
%		36,000000 248,000000
%		53,000000 385,000000
%		55,000000 362,000000
%		70,000000 81,000000
%		82,000000 376,000000
%		83,000000 157,000000
%		89,000000 476,000000
%		94,000000 358,000000
%		145,000000 132,000000
%		145,000000 459,000000
%		151,000000 32,000000
%		169,000000 456,000000
%		197,000000 490,000000
%		251,000000 414,000000
%		273,000000 397,000000
%		288,000000 41,000000
%		288,000000 90,000000
%		297,000000 486,000000
%		331,000000 180,000000
%		340,000000 333,000000
%		356,000000 324,000000
%		365,000000 200,000000
%		369,000000 97,000000
%		388,000000 65,000000
%		394,000000 113,000000
%		403,000000 6,000000
%		414,000000 42,000000
%		430,000000 23,000000
%		433,000000 17,000000
%		449,000000 374,000000
%		465,000000 117,000000
%		470,000000 255,000000
%	Particles after position refinement:
%		21,564114 135,508682
%		25,028591 412,633331
%		26,559677 68,072647
%		29,496859 130,551346
%		29,782431 153,782364
%		35,144020 121,088333
%		36,265114 247,694412
%		52,720879 384,680878
%		55,417263 361,528168
%		70,478920 81,067680
%		82,047165 376,376984
%		83,369270 156,571121
%		88,823593 476,436371
%		93,619675 358,215790
%		145,160477 131,553024
%		144,858566 459,058777
%		151,529739 32,096165
%		168,709946 455,908936
%		196,537048 490,245728
%		251,289169 414,378296
%		273,528595 397,366333
%		288,002563 40,671143
%		287,882721 90,065750
%		296,635559 485,892426
%		330,808411 179,706329
%		340,431519 333,061188
%		356,265533 323,861481
%		365,488068 200,349640
%		369,086365 96,690895
%		388,253510 64,526344
%		393,729187 113,181503
%		402,737366 6,294384
%		414,164246 42,170715
%		429,935913 23,140184
%		433,355988 16,954092
%		449,523773 374,195099
%		464,700195 117,055916
%		470,047058 255,183884
%	Particles after non-particle discrimination (37 particles):
%		21,564114 135,508682
%		25,028591 412,633331
%		26,559677 68,072647
%		29,496859 130,551346
%		29,782431 153,782364
%		35,144020 121,088333
%		36,265114 247,694412
%		52,720879 384,680878
%		55,417263 361,528168
%		70,478920 81,067680
%		82,047165 376,376984
%		83,369270 156,571121
%		88,823593 476,436371
%		93,619675 358,215790
%		145,160477 131,553024
%		144,858566 459,058777
%		151,529739 32,096165
%		168,709946 455,908936
%		196,537048 490,245728
%		251,289169 414,378296
%		273,528595 397,366333
%		288,002563 40,671143
%		287,882721 90,065750
%		296,635559 485,892426
%		330,808411 179,706329
%		340,431519 333,061188
%		356,265533 323,861481
%		365,488068 200,349640
%		369,086365 96,690895
%		388,253510 64,526344
%		393,729187 113,181503
%		402,737366 6,294384
%		414,164246 42,170715
%		433,355988 16,954092
%		449,523773 374,195099
%		464,700195 117,055916
%		470,047058 255,183884
% Frame 4:
%	37 particles found
%	Detected particle positions:
%		18,000000 21,000000
%		21,000000 28,000000
%		23,000000 137,000000
%		24,000000 413,000000
%		26,000000 69,000000
%		30,000000 154,000000
%		36,000000 247,000000
%		53,000000 385,000000
%		55,000000 362,000000
%		69,000000 80,000000
%		84,000000 156,000000
%		89,000000 477,000000
%		94,000000 358,000000
%		98,000000 165,000000
%		114,000000 463,000000
%		124,000000 470,000000
%		151,000000 32,000000
%		165,000000 340,000000
%		168,000000 455,000000
%		196,000000 490,000000
%		252,000000 414,000000
%		273,000000 397,000000
%		289,000000 41,000000
%		301,000000 151,000000
%		312,000000 0,000000
%		331,000000 178,000000
%		340,000000 333,000000
%		388,000000 64,000000
%		394,000000 112,000000
%		394,000000 351,000000
%		414,000000 42,000000
%		421,000000 227,000000
%		430,000000 23,000000
%		449,000000 375,000000
%		465,000000 116,000000
%		470,000000 255,000000
%		493,000000 292,000000
%	Particles after position refinement:
%		18,107468 21,083294
%		20,873928 27,607342
%		23,464933 137,158142
%		24,475380 412,535400
%		26,244881 69,046265
%		29,957001 153,905075
%		36,244789 247,348831
%		53,421604 384,594452
%		55,007607 361,586456
%		68,785172 80,128906
%		84,240410 156,300964
%		89,164207 476,567322
%		93,614372 358,188538
%		97,726891 165,395660
%		113,612427 463,462555
%		124,128860 470,091187
%		151,429367 32,220844
%		165,058136 339,603241
%		168,265671 455,321442
%		196,021439 490,329163
%		251,743362 414,107727
%		273,420929 397,165710
%		288,583160 41,114388
%		301,419922 151,094254
%		312,253510 0,504763
%		331,189575 178,077057
%		340,423920 333,050354
%		388,310638 64,405869
%		394,200500 111,697243
%		393,910950 351,447662
%		414,398346 42,042263
%		421,391205 226,563934
%		430,030731 23,085440
%		448,670868 374,517365
%		465,139008 116,490746
%		470,022552 255,178757
%		493,345734 292,095032
%	Particles after non-particle discrimination (35 particles):
%		18,107468 21,083294
%		20,873928 27,607342
%		23,464933 137,158142
%		24,475380 412,535400
%		26,244881 69,046265
%		29,957001 153,905075
%		36,244789 247,348831
%		53,421604 384,594452
%		55,007607 361,586456
%		68,785172 80,128906
%		84,240410 156,300964
%		89,164207 476,567322
%		93,614372 358,188538
%		97,726891 165,395660
%		113,612427 463,462555
%		124,128860 470,091187
%		151,429367 32,220844
%		165,058136 339,603241
%		168,265671 455,321442
%		196,021439 490,329163
%		251,743362 414,107727
%		273,420929 397,165710
%		288,583160 41,114388
%		301,419922 151,094254
%		312,253510 0,504763
%		331,189575 178,077057
%		340,423920 333,050354
%		388,310638 64,405869
%		394,200500 111,697243
%		393,910950 351,447662
%		421,391205 226,563934
%		448,670868 374,517365
%		465,139008 116,490746
%		470,022552 255,178757
%		493,345734 292,095032
% Frame 5:
%	38 particles found
%	Detected particle positions:
%		20,000000 28,000000
%		23,000000 136,000000
%		25,000000 412,000000
%		27,000000 67,000000
%		30,000000 154,000000
%		32,000000 181,000000
%		36,000000 120,000000
%		36,000000 248,000000
%		55,000000 361,000000
%		69,000000 79,000000
%		82,000000 377,000000
%		84,000000 156,000000
%		86,000000 10,000000
%		89,000000 477,000000
%		94,000000 358,000000
%		96,000000 168,000000
%		97,000000 137,000000
%		99,000000 85,000000
%		100,000000 144,000000
%		105,000000 305,000000
%		135,000000 107,000000
%		145,000000 458,000000
%		152,000000 32,000000
%		165,000000 340,000000
%		169,000000 456,000000
%		196,000000 491,000000
%		274,000000 397,000000
%		330,000000 176,000000
%		341,000000 333,000000
%		359,000000 246,000000
%		366,000000 186,000000
%		388,000000 64,000000
%		391,000000 112,000000
%		404,000000 8,000000
%		415,000000 42,000000
%		430,000000 23,000000
%		450,000000 374,000000
%		470,000000 255,000000
%	Particles after position refinement:
%		19,686413 27,709131
%		22,743774 136,310287
%		24,862623 412,239075
%		26,523090 67,129425
%		29,625647 153,862122
%		31,879789 180,765305
%		36,504723 120,462448
%		36,449051 247,836868
%		55,170750 361,340607
%		68,941597 79,392410
%		82,303230 376,597778
%		84,489334 156,418137
%		85,803047 9,829584
%		89,019753 476,984375
%		93,521194 358,199371
%		96,415909 167,734894
%		97,396606 136,610565
%		99,053024 84,610458
%		99,682961 144,344025
%		105,227646 304,902649
%		134,574951 107,214264
%		144,883499 458,269897
%		151,635254 32,186317
%		165,186417 340,360016
%		168,822388 455,497467
%		196,233170 490,681274
%		273,673035 397,048889
%		329,856964 176,312469
%		340,713470 332,842499
%		358,599365 245,945206
%		365,742188 186,325180
%		388,372650 64,366142
%		391,297607 112,083603
%		404,412567 8,454038
%		414,740662 41,629158
%		429,906708 23,177683
%		449,735901 374,262634
%		470,216614 255,367355
%	Particles after non-particle discrimination (38 particles):
%		19,686413 27,709131
%		22,743774 136,310287
%		24,862623 412,239075
%		26,523090 67,129425
%		29,625647 153,862122
%		31,879789 180,765305
%		36,504723 120,462448
%		36,449051 247,836868
%		55,170750 361,340607
%		68,941597 79,392410
%		82,303230 376,597778
%		84,489334 156,418137
%		85,803047 9,829584
%		89,019753 476,984375
%		93,521194 358,199371
%		96,415909 167,734894
%		97,396606 136,610565
%		99,053024 84,610458
%		99,682961 144,344025
%		105,227646 304,902649
%		134,574951 107,214264
%		144,883499 458,269897
%		151,635254 32,186317
%		165,186417 340,360016
%		168,822388 455,497467
%		196,233170 490,681274
%		273,673035 397,048889
%		329,856964 176,312469
%		340,713470 332,842499
%		358,599365 245,945206
%		365,742188 186,325180
%		388,372650 64,366142
%		391,297607 112,083603
%		404,412567 8,454038
%		414,740662 41,629158
%		429,906708 23,177683
%		449,735901 374,262634
%		470,216614 255,367355
% Frame 6:
%	34 particles found
%	Detected particle positions:
%		19,000000 29,000000
%		25,000000 412,000000
%		26,000000 65,000000
%		30,000000 154,000000
%		32,000000 181,000000
%		36,000000 121,000000
%		36,000000 248,000000
%		55,000000 361,000000
%		69,000000 79,000000
%		82,000000 376,000000
%		86,000000 10,000000
%		86,000000 157,000000
%		94,000000 358,000000
%		97,000000 165,000000
%		99,000000 85,000000
%		106,000000 305,000000
%		151,000000 32,000000
%		165,000000 338,000000
%		169,000000 456,000000
%		196,000000 490,000000
%		274,000000 397,000000
%		330,000000 177,000000
%		341,000000 333,000000
%		358,000000 247,000000
%		360,000000 258,000000
%		365,000000 186,000000
%		388,000000 65,000000
%		392,000000 113,000000
%		397,000000 333,000000
%		405,000000 8,000000
%		414,000000 42,000000
%		430,000000 23,000000
%		450,000000 374,000000
%		470,000000 256,000000
%	Particles after position refinement:
%		19,241302 28,562483
%		25,021961 412,271393
%		25,888346 65,143150
%		29,845009 153,762482
%		31,744755 180,972809
%		35,762424 120,964607
%		36,387970 247,896637
%		55,057755 361,489319
%		68,768280 79,125710
%		81,975960 376,270142
%		85,647171 9,679164
%		85,550331 156,602875
%		93,725769 358,099304
%		96,850143 164,730087
%		98,921463 84,581444
%		106,181366 304,678925
%		151,405106 32,394726
%		165,007721 337,629395
%		169,029312 455,740326
%		196,235168 490,406952
%		273,637390 396,930542
%		330,090881 176,609726
%		340,721405 333,194855
%		357,478424 246,848099
%		359,969543 258,375793
%		365,264252 186,169479
%		388,325500 64,554695
%		391,604767 113,290527
%		397,104767 332,756470
%		405,068512 8,220188
%		414,124054 42,108952
%		429,869751 23,302017
%		449,831909 374,365356
%		469,924896 255,525391
%	Particles after non-particle discrimination (34 particles):
%		19,241302 28,562483
%		25,021961 412,271393
%		25,888346 65,143150
%		29,845009 153,762482
%		31,744755 180,972809
%		35,762424 120,964607
%		36,387970 247,896637
%		55,057755 361,489319
%		68,768280 79,125710
%		81,975960 376,270142
%		85,647171 9,679164
%		85,550331 156,602875
%		93,725769 358,099304
%		96,850143 164,730087
%		98,921463 84,581444
%		106,181366 304,678925
%		151,405106 32,394726
%		165,007721 337,629395
%		169,029312 455,740326
%		196,235168 490,406952
%		273,637390 396,930542
%		330,090881 176,609726
%		340,721405 333,194855
%		357,478424 246,848099
%		359,969543 258,375793
%		365,264252 186,169479
%		388,325500 64,554695
%		391,604767 113,290527
%		397,104767 332,756470
%		405,068512 8,220188
%		414,124054 42,108952
%		429,869751 23,302017
%		449,831909 374,365356
%		469,924896 255,525391
% Frame 7:
%	38 particles found
%	Detected particle positions:
%		18,000000 22,000000
%		21,000000 29,000000
%		22,000000 137,000000
%		25,000000 413,000000
%		26,000000 67,000000
%		30,000000 154,000000
%		31,000000 181,000000
%		36,000000 120,000000
%		36,000000 247,000000
%		41,000000 442,000000
%		55,000000 361,000000
%		68,000000 57,000000
%		68,000000 79,000000
%		71,000000 35,000000
%		82,000000 377,000000
%		86,000000 10,000000
%		89,000000 476,000000
%		93,000000 358,000000
%		99,000000 85,000000
%		106,000000 305,000000
%		136,000000 50,000000
%		152,000000 32,000000
%		165,000000 337,000000
%		169,000000 455,000000
%		273,000000 397,000000
%		330,000000 176,000000
%		339,000000 210,000000
%		341,000000 333,000000
%		358,000000 247,000000
%		360,000000 258,000000
%		388,000000 64,000000
%		392,000000 114,000000
%		393,000000 349,000000
%		396,000000 333,000000
%		414,000000 42,000000
%		430,000000 23,000000
%		464,000000 112,000000
%		470,000000 255,000000
%	Particles after position refinement:
%		17,668123 22,380493
%		20,938145 29,105062
%		21,826080 136,663300
%		24,778324 412,552002
%		25,610725 66,775940
%		29,594242 153,947693
%		31,443602 180,834198
%		35,699089 120,080406
%		36,315643 247,472900
%		40,548428 442,278107
%		55,435387 361,415588
%		67,813049 57,467541
%		68,485085 78,720757
%		71,475533 35,016987
%		82,201981 376,583649
%		85,759048 9,930812
%		89,141457 476,462646
%		93,501366 358,143982
%		98,604805 84,726768
%		105,787743 305,012512
%		135,837784 50,250744
%		151,621231 32,200462
%		164,991608 336,918976
%		168,705978 455,368622
%		273,361267 397,231812
%		330,377716 176,077393
%		339,483795 209,850769
%		340,737122 332,998352
%		357,515198 246,824661
%		360,203339 258,312683
%		388,176361 64,430016
%		391,704926 114,472649
%		392,637482 349,058563
%		395,959290 332,908813
%		414,517731 42,188938
%		429,764313 23,100113
%		464,350006 112,233284
%		470,282135 255,445023
%	Particles after non-particle discrimination (37 particles):
%		17,668123 22,380493
%		20,938145 29,105062
%		21,826080 136,663300
%		24,778324 412,552002
%		25,610725 66,775940
%		29,594242 153,947693
%		31,443602 180,834198
%		35,699089 120,080406
%		36,315643 247,472900
%		40,548428 442,278107
%		55,435387 361,415588
%		67,813049 57,467541
%		68,485085 78,720757
%		71,475533 35,016987
%		82,201981 376,583649
%		85,759048 9,930812
%		89,141457 476,462646
%		93,501366 358,143982
%		98,604805 84,726768
%		105,787743 305,012512
%		135,837784 50,250744
%		151,621231 32,200462
%		164,991608 336,918976
%		168,705978 455,368622
%		273,361267 397,231812
%		330,377716 176,077393
%		339,483795 209,850769
%		340,737122 332,998352
%		357,515198 246,824661
%		360,203339 258,312683
%		388,176361 64,430016
%		391,704926 114,472649
%		392,637482 349,058563
%		395,959290 332,908813
%		414,517731 42,188938
%		464,350006 112,233284
%		470,282135 255,445023
% Frame 8:
%	38 particles found
%	Detected particle positions:
%		20,000000 27,000000
%		25,000000 412,000000
%		26,000000 69,000000
%		30,000000 154,000000
%		32,000000 181,000000
%		36,000000 119,000000
%		36,000000 248,000000
%		53,000000 385,000000
%		55,000000 362,000000
%		65,000000 52,000000
%		70,000000 80,000000
%		73,000000 34,000000
%		85,000000 157,000000
%		86,000000 9,000000
%		89,000000 477,000000
%		93,000000 358,000000
%		99,000000 85,000000
%		105,000000 305,000000
%		139,000000 462,000000
%		152,000000 32,000000
%		165,000000 335,000000
%		168,000000 43,000000
%		169,000000 455,000000
%		252,000000 36,000000
%		274,000000 398,000000
%		331,000000 176,000000
%		341,000000 333,000000
%		359,000000 245,000000
%		360,000000 258,000000
%		369,000000 97,000000
%		388,000000 64,000000
%		392,000000 114,000000
%		405,000000 9,000000
%		415,000000 42,000000
%		430,000000 23,000000
%		449,000000 374,000000
%		470,000000 256,000000
%		511,000000 217,000000
%	Particles after position refinement:
%		20,174070 27,413649
%		24,727932 412,359039
%		25,908253 68,777000
%		29,608526 154,013702
%		31,748446 181,016449
%		36,051167 119,202644
%		36,380089 247,745605
%		52,914951 384,508759
%		55,178661 361,605499
%		65,303085 52,172058
%		69,642097 80,339691
%		72,730095 34,751289
%		85,048065 157,346222
%		86,067719 9,430698
%		89,343925 477,150391
%		93,449966 358,330902
%		98,858665 84,638611
%		105,381767 304,608337
%		138,787613 461,986938
%		151,587875 32,017750
%		164,814209 335,191803
%		168,125092 42,703300
%		169,106949 455,401764
%		252,480209 35,498199
%		273,700562 397,587830
%		330,748230 175,714249
%		340,607269 332,926208
%		359,337067 244,920441
%		359,961700 258,209076
%		368,631439 96,619965
%		388,439087 64,418701
%		392,496582 114,104889
%		404,568909 8,707686
%		414,558990 42,075123
%		429,966461 23,159742
%		449,027222 374,283661
%		470,263092 255,595978
%		510,473267 217,404785
%	Particles after non-particle discrimination (37 particles):
%		20,174070 27,413649
%		24,727932 412,359039
%		25,908253 68,777000
%		29,608526 154,013702
%		31,748446 181,016449
%		36,051167 119,202644
%		36,380089 247,745605
%		52,914951 384,508759
%		55,178661 361,605499
%		65,303085 52,172058
%		69,642097 80,339691
%		72,730095 34,751289
%		85,048065 157,346222
%		86,067719 9,430698
%		89,343925 477,150391
%		93,449966 358,330902
%		98,858665 84,638611
%		105,381767 304,608337
%		138,787613 461,986938
%		151,587875 32,017750
%		164,814209 335,191803
%		168,125092 42,703300
%		169,106949 455,401764
%		252,480209 35,498199
%		273,700562 397,587830
%		330,748230 175,714249
%		340,607269 332,926208
%		359,337067 244,920441
%		359,961700 258,209076
%		368,631439 96,619965
%		392,496582 114,104889
%		404,568909 8,707686
%		414,558990 42,075123
%		429,966461 23,159742
%		449,027222 374,283661
%		470,263092 255,595978
%		510,473267 217,404785
% Frame 9:
%	40 particles found
%	Detected particle positions:
%		25,000000 28,000000
%		25,000000 412,000000
%		26,000000 69,000000
%		30,000000 154,000000
%		32,000000 181,000000
%		34,000000 121,000000
%		36,000000 248,000000
%		41,000000 442,000000
%		55,000000 362,000000
%		69,000000 80,000000
%		72,000000 36,000000
%		85,000000 157,000000
%		86,000000 10,000000
%		93,000000 358,000000
%		99,000000 85,000000
%		99,000000 144,000000
%		101,000000 172,000000
%		106,000000 304,000000
%		124,000000 442,000000
%		137,000000 108,000000
%		152,000000 32,000000
%		169,000000 455,000000
%		273,000000 397,000000
%		286,000000 40,000000
%		312,000000 1,000000
%		331,000000 176,000000
%		340,000000 333,000000
%		353,000000 243,000000
%		359,000000 245,000000
%		362,000000 254,000000
%		369,000000 97,000000
%		388,000000 64,000000
%		392,000000 111,000000
%		406,000000 9,000000
%		415,000000 42,000000
%		430,000000 23,000000
%		433,000000 18,000000
%		470,000000 255,000000
%		496,000000 295,000000
%		511,000000 218,000000
%	Particles after position refinement:
%		25,162159 27,847977
%		24,796230 412,488007
%		26,396198 69,062759
%		29,521437 153,925293
%		31,787519 180,817062
%		34,205349 120,586273
%		36,366833 247,935516
%		41,045658 442,168427
%		55,447956 361,674774
%		68,966537 80,459297
%		71,656479 36,295971
%		84,623039 157,098145
%		85,635933 9,785599
%		93,475105 358,283661
%		98,936066 84,673431
%		98,950874 143,833145
%		101,431793 172,137756
%		105,951920 303,802124
%		124,502098 442,421844
%		137,139725 108,277100
%		151,602356 32,112003
%		168,699203 455,279846
%		273,354004 397,228333
%		286,406006 39,735760
%		312,071899 1,119297
%		330,726227 175,745483
%		340,198364 333,114929
%		352,784576 243,471741
%		358,610931 245,256866
%		362,088196 254,115585
%		368,671906 96,840317
%		388,386658 64,296677
%		392,181152 110,898155
%		405,565765 9,203211
%		414,665070 41,730518
%		429,821716 23,240627
%		433,308289 17,384438
%		470,117859 255,079529
%		496,405518 294,575409
%		510,655334 217,668579
%	Particles after non-particle discrimination (38 particles):
%		25,162159 27,847977
%		24,796230 412,488007
%		26,396198 69,062759
%		29,521437 153,925293
%		31,787519 180,817062
%		34,205349 120,586273
%		36,366833 247,935516
%		41,045658 442,168427
%		55,447956 361,674774
%		68,966537 80,459297
%		71,656479 36,295971
%		84,623039 157,098145
%		85,635933 9,785599
%		93,475105 358,283661
%		98,936066 84,673431
%		98,950874 143,833145
%		101,431793 172,137756
%		105,951920 303,802124
%		124,502098 442,421844
%		137,139725 108,277100
%		151,602356 32,112003
%		168,699203 455,279846
%		273,354004 397,228333
%		286,406006 39,735760
%		312,071899 1,119297
%		330,726227 175,745483
%		340,198364 333,114929
%		352,784576 243,471741
%		358,610931 245,256866
%		368,671906 96,840317
%		388,386658 64,296677
%		392,181152 110,898155
%		405,565765 9,203211
%		414,665070 41,730518
%		433,308289 17,384438
%		470,117859 255,079529
%		496,405518 294,575409
%		510,655334 217,668579
% Frame 10:
%	35 particles found
%	Detected particle positions:
%		20,000000 138,000000
%		23,000000 29,000000
%		25,000000 412,000000
%		30,000000 154,000000
%		32,000000 181,000000
%		36,000000 248,000000
%		41,000000 442,000000
%		55,000000 362,000000
%		70,000000 78,000000
%		72,000000 35,000000
%		85,000000 10,000000
%		85,000000 157,000000
%		94,000000 358,000000
%		99,000000 84,000000
%		106,000000 303,000000
%		114,000000 464,000000
%		151,000000 32,000000
%		168,000000 43,000000
%		169,000000 455,000000
%		273,000000 397,000000
%		286,000000 40,000000
%		311,000000 1,000000
%		331,000000 176,000000
%		340,000000 333,000000
%		359,000000 245,000000
%		364,000000 193,000000
%		382,000000 109,000000
%		388,000000 65,000000
%		393,000000 112,000000
%		406,000000 9,000000
%		415,000000 42,000000
%		430,000000 23,000000
%		444,000000 62,000000
%		470,000000 255,000000
%		500,000000 293,000000
%	Particles after position refinement:
%		19,920120 137,729172
%		22,989017 28,701488
%		24,801500 412,456573
%		29,813902 154,329483
%		32,038460 181,190491
%		36,148846 248,415085
%		41,136894 442,499512
%		55,418133 361,904175
%		70,282990 78,346695
%		71,796417 35,486370
%		84,849388 10,371175
%		85,080292 157,280182
%		93,532639 358,054718
%		98,822517 84,439720
%		106,230141 303,001129
%		113,587593 463,713104
%		151,525970 32,043995
%		167,980988 42,678894
%		168,525681 455,336975
%		273,346588 397,233307
%		286,230072 39,564907
%		311,476624 1,453458
%		330,567688 175,792404
%		340,162781 332,893921
%		358,661377 245,068451
%		364,234833 193,362640
%		381,677032 108,615974
%		388,393066 64,575989
%		393,035309 112,316833
%		405,725220 8,589813
%		414,682678 42,009079
%		429,918091 23,072313
%		443,877319 62,220612
%		470,259308 255,296875
%		500,277039 293,214996
%	Particles after non-particle discrimination (34 particles):
%		19,920120 137,729172
%		22,989017 28,701488
%		24,801500 412,456573
%		29,813902 154,329483
%		32,038460 181,190491
%		36,148846 248,415085
%		41,136894 442,499512
%		55,418133 361,904175
%		70,282990 78,346695
%		71,796417 35,486370
%		84,849388 10,371175
%		85,080292 157,280182
%		93,532639 358,054718
%		98,822517 84,439720
%		106,230141 303,001129
%		113,587593 463,713104
%		151,525970 32,043995
%		167,980988 42,678894
%		168,525681 455,336975
%		273,346588 397,233307
%		286,230072 39,564907
%		311,476624 1,453458
%		330,567688 175,792404
%		340,162781 332,893921
%		358,661377 245,068451
%		364,234833 193,362640
%		381,677032 108,615974
%		388,393066 64,575989
%		393,035309 112,316833
%		405,725220 8,589813
%		414,682678 42,009079
%		443,877319 62,220612
%		470,259308 255,296875
%		500,277039 293,214996
% Frame 11:
%	41 particles found
%	Detected particle positions:
%		17,000000 28,000000
%		21,000000 135,000000
%		23,000000 28,000000
%		27,000000 70,000000
%		30,000000 131,000000
%		30,000000 154,000000
%		32,000000 181,000000
%		36,000000 248,000000
%		41,000000 443,000000
%		53,000000 385,000000
%		55,000000 362,000000
%		66,000000 51,000000
%		71,000000 80,000000
%		72,000000 35,000000
%		84,000000 157,000000
%		89,000000 477,000000
%		94,000000 358,000000
%		99,000000 85,000000
%		106,000000 303,000000
%		113,000000 69,000000
%		114,000000 464,000000
%		118,000000 142,000000
%		125,000000 468,000000
%		152,000000 32,000000
%		165,000000 334,000000
%		168,000000 455,000000
%		273,000000 397,000000
%		286,000000 39,000000
%		312,000000 0,000000
%		330,000000 175,000000
%		340,000000 333,000000
%		358,000000 246,000000
%		366,000000 198,000000
%		382,000000 109,000000
%		388,000000 65,000000
%		396,000000 333,000000
%		406,000000 9,000000
%		415,000000 42,000000
%		430,000000 23,000000
%		435,000000 18,000000
%		499,000000 294,000000
%	Particles after position refinement:
%		17,206076 28,420250
%		20,991014 135,449417
%		22,979750 27,635748
%		27,390697 69,898964
%		29,952486 131,110626
%		29,757450 154,229584
%		31,650156 181,250076
%		36,094139 248,483124
%		41,026615 442,534760
%		53,207550 384,567383
%		55,437344 361,850037
%		65,493927 51,516640
%		71,169861 79,993668
%		71,643280 35,364037
%		84,230797 157,082794
%		88,942848 477,131226
%		93,565186 358,199554
%		99,078072 84,573715
%		106,080643 302,770844
%		112,995209 69,418831
%		113,712753 463,713989
%		117,823677 142,405273
%		125,087349 467,911346
%		151,519638 32,170265
%		165,286224 333,603333
%		168,455490 455,399719
%		273,429688 396,913025
%		285,687347 38,783745
%		312,272491 0,772900
%		330,233887 175,171616
%		340,226746 332,890411
%		358,035370 246,004303
%		365,897339 198,114822
%		381,563904 109,094696
%		388,404144 64,533005
%		396,417328 333,280090
%		406,006775 9,229273
%		414,582764 42,092030
%		429,833923 23,130993
%		434,959747 17,957878
%		499,072998 293,649231
%	Particles after non-particle discrimination (41 particles):
%		17,206076 28,420250
%		20,991014 135,449417
%		22,979750 27,635748
%		27,390697 69,898964
%		29,952486 131,110626
%		29,757450 154,229584
%		31,650156 181,250076
%		36,094139 248,483124
%		41,026615 442,534760
%		53,207550 384,567383
%		55,437344 361,850037
%		65,493927 51,516640
%		71,169861 79,993668
%		71,643280 35,364037
%		84,230797 157,082794
%		88,942848 477,131226
%		93,565186 358,199554
%		99,078072 84,573715
%		106,080643 302,770844
%		112,995209 69,418831
%		113,712753 463,713989
%		117,823677 142,405273
%		125,087349 467,911346
%		151,519638 32,170265
%		165,286224 333,603333
%		168,455490 455,399719
%		273,429688 396,913025
%		285,687347 38,783745
%		312,272491 0,772900
%		330,233887 175,171616
%		340,226746 332,890411
%		358,035370 246,004303
%		365,897339 198,114822
%		381,563904 109,094696
%		388,404144 64,533005
%		396,417328 333,280090
%		406,006775 9,229273
%		414,582764 42,092030
%		429,833923 23,130993
%		434,959747 17,957878
%		499,072998 293,649231
% Frame 12:
%	38 particles found
%	Detected particle positions:
%		22,000000 29,000000
%		23,000000 136,000000
%		26,000000 68,000000
%		30,000000 154,000000
%		32,000000 83,000000
%		32,000000 181,000000
%		36,000000 249,000000
%		41,000000 442,000000
%		55,000000 362,000000
%		67,000000 52,000000
%		71,000000 80,000000
%		72,000000 36,000000
%		84,000000 157,000000
%		88,000000 61,000000
%		89,000000 477,000000
%		93,000000 358,000000
%		99,000000 84,000000
%		107,000000 304,000000
%		117,000000 234,000000
%		124,000000 442,000000
%		151,000000 32,000000
%		169,000000 455,000000
%		273,000000 397,000000
%		329,000000 175,000000
%		340,000000 333,000000
%		358,000000 246,000000
%		360,000000 258,000000
%		365,000000 199,000000
%		379,000000 262,000000
%		389,000000 64,000000
%		397,000000 333,000000
%		408,000000 12,000000
%		414,000000 42,000000
%		430,000000 23,000000
%		434,000000 18,000000
%		470,000000 255,000000
%		499,000000 294,000000
%		511,000000 218,000000
%	Particles after position refinement:
%		21,993639 29,140133
%		22,951975 136,348068
%		26,098204 68,019920
%		29,950842 154,095184
%		32,313450 82,953987
%		31,547712 181,071136
%		36,209473 248,746277
%		40,897240 442,167175
%		55,103050 362,171692
%		66,687027 51,855000
%		70,973183 79,500237
%		72,475914 35,611893
%		83,908829 157,147491
%		88,152138 61,452225
%		89,169708 477,061066
%		93,345787 358,101135
%		99,078072 84,464096
%		107,233734 304,474152
%		117,210121 233,965134
%		124,473343 441,867096
%		151,459473 32,173790
%		168,848007 455,350464
%		273,072723 397,324493
%		329,164673 175,185120
%		340,091095 332,562622
%		358,464935 246,006729
%		360,075226 257,962555
%		364,811523 198,884384
%		379,187836 262,327881
%		388,586792 64,298431
%		397,122437 332,944183
%		407,998047 11,779362
%		414,188171 42,199875
%		430,004150 23,221891
%		434,233063 17,991686
%		470,143921 255,413544
%		498,687225 293,486145
%		510,537231 217,905136
%	Particles after non-particle discrimination (37 particles):
%		21,993639 29,140133
%		22,951975 136,348068
%		26,098204 68,019920
%		29,950842 154,095184
%		32,313450 82,953987
%		31,547712 181,071136
%		36,209473 248,746277
%		40,897240 442,167175
%		55,103050 362,171692
%		66,687027 51,855000
%		70,973183 79,500237
%		72,475914 35,611893
%		83,908829 157,147491
%		88,152138 61,452225
%		89,169708 477,061066
%		93,345787 358,101135
%		107,233734 304,474152
%		117,210121 233,965134
%		124,473343 441,867096
%		151,459473 32,173790
%		168,848007 455,350464
%		273,072723 397,324493
%		329,164673 175,185120
%		340,091095 332,562622
%		358,464935 246,006729
%		360,075226 257,962555
%		364,811523 198,884384
%		379,187836 262,327881
%		388,586792 64,298431
%		397,122437 332,944183
%		407,998047 11,779362
%		414,188171 42,199875
%		430,004150 23,221891
%		434,233063 17,991686
%		470,143921 255,413544
%		498,687225 293,486145
%		510,537231 217,905136
% Frame 13:
%	35 particles found
%	Detected particle positions:
%		19,000000 29,000000
%		21,000000 137,000000
%		25,000000 29,000000
%		26,000000 69,000000
%		30,000000 154,000000
%		31,000000 181,000000
%		33,000000 84,000000
%		36,000000 248,000000
%		66,000000 52,000000
%		69,000000 80,000000
%		72,000000 36,000000
%		83,000000 157,000000
%		88,000000 62,000000
%		89,000000 477,000000
%		94,000000 358,000000
%		99,000000 85,000000
%		116,000000 237,000000
%		120,000000 149,000000
%		138,000000 110,000000
%		152,000000 32,000000
%		225,000000 54,000000
%		274,000000 397,000000
%		328,000000 175,000000
%		340,000000 333,000000
%		359,000000 245,000000
%		360,000000 258,000000
%		388,000000 65,000000
%		396,000000 333,000000
%		407,000000 13,000000
%		414,000000 42,000000
%		430,000000 23,000000
%		444,000000 62,000000
%		470,000000 256,000000
%		501,000000 293,000000
%		511,000000 217,000000
%	Particles after position refinement:
%		18,725069 29,041386
%		20,768543 137,428574
%		24,998327 29,362988
%		26,043261 69,387398
%		30,170534 154,343567
%		31,435202 181,127960
%		32,924313 83,712524
%		36,081879 248,354263
%		66,042015 52,115730
%		68,725449 80,071098
%		72,465576 35,625252
%		82,975060 156,831360
%		87,788109 61,504990
%		89,180092 477,068756
%		93,637169 358,220367
%		98,908348 84,574142
%		115,807465 236,679626
%		120,423042 149,081284
%		138,070465 109,672951
%		151,540070 32,326012
%		225,454926 54,187675
%		273,541870 397,277008
%		328,397034 174,788910
%		340,389069 332,904755
%		358,699188 244,664719
%		360,205750 257,999084
%		388,128876 64,556160
%		396,321930 333,297211
%		407,482635 12,962058
%		414,433228 42,187420
%		429,845062 23,192802
%		443,946320 61,664024
%		470,200104 255,564651
%		501,232513 292,825836
%		510,775269 217,382675
%	Particles after non-particle discrimination (34 particles):
%		18,725069 29,041386
%		20,768543 137,428574
%		24,998327 29,362988
%		26,043261 69,387398
%		30,170534 154,343567
%		31,435202 181,127960
%		32,924313 83,712524
%		36,081879 248,354263
%		66,042015 52,115730
%		68,725449 80,071098
%		72,465576 35,625252
%		82,975060 156,831360
%		87,788109 61,504990
%		89,180092 477,068756
%		93,637169 358,220367
%		115,807465 236,679626
%		120,423042 149,081284
%		138,070465 109,672951
%		151,540070 32,326012
%		225,454926 54,187675
%		273,541870 397,277008
%		328,397034 174,788910
%		340,389069 332,904755
%		358,699188 244,664719
%		360,205750 257,999084
%		388,128876 64,556160
%		396,321930 333,297211
%		407,482635 12,962058
%		414,433228 42,187420
%		429,845062 23,192802
%		443,946320 61,664024
%		470,200104 255,564651
%		501,232513 292,825836
%		510,775269 217,382675
% Frame 14:
%	38 particles found
%	Detected particle positions:
%		19,000000 28,000000
%		20,000000 137,000000
%		25,000000 413,000000
%		27,000000 69,000000
%		28,000000 29,000000
%		30,000000 154,000000
%		33,000000 84,000000
%		36,000000 249,000000
%		55,000000 362,000000
%		69,000000 80,000000
%		73,000000 35,000000
%		76,000000 51,000000
%		83,000000 157,000000
%		88,000000 61,000000
%		89,000000 477,000000
%		94,000000 358,000000
%		99,000000 85,000000
%		108,000000 305,000000
%		136,000000 50,000000
%		139,000000 109,000000
%		152,000000 32,000000
%		168,000000 456,000000
%		225,000000 54,000000
%		329,000000 174,000000
%		340,000000 333,000000
%		359,000000 245,000000
%		360,000000 258,000000
%		365,000000 199,000000
%		376,000000 262,000000
%		388,000000 64,000000
%		395,000000 110,000000
%		406,000000 98,000000
%		407,000000 13,000000
%		414,000000 42,000000
%		430,000000 23,000000
%		435,000000 18,000000
%		470,000000 255,000000
%		503,000000 292,000000
%	Particles after position refinement:
%		18,942848 27,741732
%		20,307669 137,161713
%		24,747442 412,605194
%		27,291203 69,355270
%		27,552900 28,808506
%		29,756594 154,063202
%		32,892712 83,433075
%		35,874607 248,602295
%		55,414791 361,608215
%		69,131783 79,993309
%		72,595932 34,719742
%		76,467216 50,994343
%		83,310127 156,789276
%		87,820305 61,428097
%		88,882568 476,669922
%		93,720886 358,324677
%		98,988167 84,840263
%		107,775841 305,229431
%		135,670166 50,328465
%		138,565369 109,239265
%		151,548691 32,442764
%		168,399643 455,600800
%		225,353775 54,191433
%		328,880127 174,364838
%		340,160797 332,946106
%		358,890869 245,080795
%		360,076721 257,989380
%		364,838867 199,316422
%		376,195435 262,414154
%		388,215851 64,395531
%		394,566772 109,930710
%		405,829315 98,106644
%		407,163544 13,254113
%		414,443512 42,152702
%		429,973450 23,138966
%		434,599182 17,844301
%		469,842194 255,476791
%		502,762451 292,011536
%	Particles after non-particle discrimination (37 particles):
%		18,942848 27,741732
%		20,307669 137,161713
%		24,747442 412,605194
%		27,291203 69,355270
%		27,552900 28,808506
%		29,756594 154,063202
%		32,892712 83,433075
%		35,874607 248,602295
%		55,414791 361,608215
%		69,131783 79,993309
%		72,595932 34,719742
%		76,467216 50,994343
%		83,310127 156,789276
%		87,820305 61,428097
%		88,882568 476,669922
%		93,720886 358,324677
%		107,775841 305,229431
%		135,670166 50,328465
%		138,565369 109,239265
%		151,548691 32,442764
%		168,399643 455,600800
%		225,353775 54,191433
%		328,880127 174,364838
%		340,160797 332,946106
%		358,890869 245,080795
%		360,076721 257,989380
%		364,838867 199,316422
%		376,195435 262,414154
%		388,215851 64,395531
%		394,566772 109,930710
%		405,829315 98,106644
%		407,163544 13,254113
%		414,443512 42,152702
%		429,973450 23,138966
%		434,599182 17,844301
%		469,842194 255,476791
%		502,762451 292,011536
% Frame 15:
%	39 particles found
%	Detected particle positions:
%		21,000000 137,000000
%		25,000000 413,000000
%		26,000000 67,000000
%		30,000000 154,000000
%		32,000000 83,000000
%		33,000000 33,000000
%		36,000000 249,000000
%		41,000000 442,000000
%		55,000000 362,000000
%		69,000000 79,000000
%		76,000000 51,000000
%		82,000000 377,000000
%		83,000000 157,000000
%		88,000000 61,000000
%		89,000000 477,000000
%		94,000000 358,000000
%		99,000000 85,000000
%		108,000000 305,000000
%		114,000000 464,000000
%		139,000000 137,000000
%		143,000000 111,000000
%		151,000000 32,000000
%		168,000000 43,000000
%		168,000000 455,000000
%		225,000000 54,000000
%		330,000000 175,000000
%		340,000000 333,000000
%		355,000000 323,000000
%		360,000000 244,000000
%		360,000000 258,000000
%		365,000000 197,000000
%		374,000000 263,000000
%		389,000000 64,000000
%		415,000000 42,000000
%		430,000000 23,000000
%		436,000000 18,000000
%		470,000000 255,000000
%		501,000000 291,000000
%		511,000000 218,000000
%	Particles after position refinement:
%		20,880503 136,672180
%		24,677166 412,736694
%		26,014799 67,068062
%		29,902922 154,224594
%		32,501770 83,123795
%		33,484818 33,364914
%		36,321678 248,931976
%		41,331257 442,193542
%		55,093903 361,620789
%		68,571030 78,947845
%		76,455971 50,816380
%		81,873314 376,518097
%		83,350510 156,970398
%		87,618500 61,443825
%		89,163185 476,646942
%		93,728630 358,077698
%		98,982880 84,538635
%		108,065056 305,412231
%		113,897018 463,544647
%		138,580811 136,695755
%		142,572601 110,829330
%		151,454559 32,145515
%		167,790024 42,693020
%		168,301956 455,503204
%		225,278137 54,249504
%		329,753143 175,105240
%		340,245911 332,795624
%		355,333588 323,173157
%		359,585175 244,489075
%		360,045837 257,953888
%		365,152893 197,037704
%		373,925110 262,996399
%		388,494141 64,409233
%		414,802338 41,998795
%		429,897858 23,222635
%		435,736694 18,268127
%		470,216492 255,018921
%		500,892761 291,284515
%		510,502411 217,719101
%	Particles after non-particle discrimination (38 particles):
%		20,880503 136,672180
%		24,677166 412,736694
%		26,014799 67,068062
%		29,902922 154,224594
%		32,501770 83,123795
%		33,484818 33,364914
%		36,321678 248,931976
%		41,331257 442,193542
%		55,093903 361,620789
%		68,571030 78,947845
%		76,455971 50,816380
%		81,873314 376,518097
%		83,350510 156,970398
%		87,618500 61,443825
%		89,163185 476,646942
%		93,728630 358,077698
%		108,065056 305,412231
%		113,897018 463,544647
%		138,580811 136,695755
%		142,572601 110,829330
%		151,454559 32,145515
%		167,790024 42,693020
%		168,301956 455,503204
%		225,278137 54,249504
%		329,753143 175,105240
%		340,245911 332,795624
%		355,333588 323,173157
%		359,585175 244,489075
%		360,045837 257,953888
%		365,152893 197,037704
%		373,925110 262,996399
%		388,494141 64,409233
%		414,802338 41,998795
%		429,897858 23,222635
%		435,736694 18,268127
%		470,216492 255,018921
%		500,892761 291,284515
%		510,502411 217,719101
% Frame 16:
%	41 particles found
%	Detected particle positions:
%		21,000000 137,000000
%		26,000000 67,000000
%		30,000000 154,000000
%		32,000000 32,000000
%		33,000000 83,000000
%		36,000000 249,000000
%		51,000000 133,000000
%		55,000000 362,000000
%		69,000000 79,000000
%		76,000000 51,000000
%		83,000000 157,000000
%		85,000000 474,000000
%		92,000000 206,000000
%		94,000000 358,000000
%		99,000000 85,000000
%		114,000000 464,000000
%		152,000000 32,000000
%		168,000000 43,000000
%		169,000000 455,000000
%		225,000000 54,000000
%		273,000000 397,000000
%		284,000000 37,000000
%		297,000000 486,000000
%		330,000000 175,000000
%		335,000000 181,000000
%		340,000000 333,000000
%		356,000000 323,000000
%		359,000000 245,000000
%		360,000000 258,000000
%		366,000000 196,000000
%		374,000000 348,000000
%		375,000000 262,000000
%		388,000000 65,000000
%		408,000000 11,000000
%		414,000000 42,000000
%		430,000000 23,000000
%		433,000000 16,000000
%		443,000000 64,000000
%		470,000000 255,000000
%		501,000000 291,000000
%		511,000000 218,000000
%	Particles after position refinement:
%		21,012411 137,058075
%		25,617502 66,693367
%		29,725393 154,218552
%		32,444088 32,408073
%		32,936207 83,250557
%		36,043976 248,915985
%		50,674011 132,903671
%		54,805775 361,614532
%		68,596725 78,578644
%		76,296852 51,055401
%		82,827141 156,711655
%		85,251457 474,212799
%		91,636383 205,760941
%		93,632652 358,229431
%		99,075287 84,641991
%		113,907112 464,389923
%		151,580429 31,822517
%		167,914307 42,777214
%		169,066971 455,432098
%		225,050613 54,148098
%		273,379761 397,189209
%		284,189087 36,768570
%		296,920593 485,532776
%		329,567505 175,427917
%		335,031097 181,091721
%		339,847992 333,056427
%		355,831024 322,576965
%		359,136078 244,652557
%		360,312317 258,020264
%		365,550903 196,208588
%		374,106750 347,940002
%		375,352570 261,828888
%		388,410187 64,787430
%		407,973083 11,489163
%		414,382965 42,115879
%		429,919922 22,992666
%		432,735718 16,180132
%		442,943115 64,159538
%		470,263611 255,238144
%		500,737823 290,962860
%		510,686127 218,308640
%	Particles after non-particle discrimination (40 particles):
%		21,012411 137,058075
%		25,617502 66,693367
%		29,725393 154,218552
%		32,444088 32,408073
%		32,936207 83,250557
%		36,043976 248,915985
%		50,674011 132,903671
%		54,805775 361,614532
%		68,596725 78,578644
%		76,296852 51,055401
%		82,827141 156,711655
%		85,251457 474,212799
%		91,636383 205,760941
%		93,632652 358,229431
%		113,907112 464,389923
%		151,580429 31,822517
%		167,914307 42,777214
%		169,066971 455,432098
%		225,050613 54,148098
%		273,379761 397,189209
%		284,189087 36,768570
%		296,920593 485,532776
%		329,567505 175,427917
%		335,031097 181,091721
%		339,847992 333,056427
%		355,831024 322,576965
%		359,136078 244,652557
%		360,312317 258,020264
%		365,550903 196,208588
%		374,106750 347,940002
%		375,352570 261,828888
%		388,410187 64,787430
%		407,973083 11,489163
%		414,382965 42,115879
%		429,919922 22,992666
%		432,735718 16,180132
%		442,943115 64,159538
%		470,263611 255,238144
%		500,737823 290,962860
%		510,686127 218,308640
% Frame 17:
%	42 particles found
%	Detected particle positions:
%		22,000000 135,000000
%		26,000000 66,000000
%		30,000000 154,000000
%		31,000000 181,000000
%		32,000000 33,000000
%		32,000000 82,000000
%		36,000000 249,000000
%		41,000000 443,000000
%		50,000000 132,000000
%		55,000000 362,000000
%		69,000000 80,000000
%		77,000000 51,000000
%		82,000000 376,000000
%		83,000000 157,000000
%		85,000000 474,000000
%		94,000000 358,000000
%		97,000000 146,000000
%		99,000000 85,000000
%		100,000000 168,000000
%		107,000000 302,000000
%		114,000000 464,000000
%		140,000000 109,000000
%		160,000000 91,000000
%		168,000000 43,000000
%		169,000000 456,000000
%		205,000000 76,000000
%		273,000000 397,000000
%		284,000000 36,000000
%		297,000000 485,000000
%		330,000000 175,000000
%		360,000000 244,000000
%		360,000000 258,000000
%		378,000000 262,000000
%		395,000000 110,000000
%		406,000000 10,000000
%		415,000000 42,000000
%		430,000000 23,000000
%		433,000000 17,000000
%		441,000000 64,000000
%		470,000000 255,000000
%		498,000000 292,000000
%		509,000000 218,000000
%	Particles after position refinement:
%		21,592354 135,471619
%		25,543659 65,768921
%		29,910231 154,193130
%		31,460396 181,009918
%		32,288689 32,607132
%		32,230923 82,167770
%		36,037628 248,811951
%		41,041897 442,529205
%		49,572773 131,677261
%		55,223656 361,903534
%		68,834801 79,805588
%		76,570312 50,908405
%		82,388939 376,411163
%		82,850372 156,509796
%		85,199471 473,734192
%		93,758316 358,295074
%		97,154999 145,782562
%		99,051529 84,661232
%		100,308899 168,224899
%		107,391464 302,293671
%		113,651329 463,853119
%		140,144760 109,149185
%		160,231705 90,640961
%		167,868912 42,703346
%		168,954041 455,654846
%		204,969086 75,812851
%		273,509827 397,263092
%		284,305511 36,267097
%		296,962524 485,279816
%		329,644196 174,722183
%		359,588623 243,825623
%		359,968933 258,276611
%		378,104218 262,202271
%		395,241516 109,572380
%		406,479156 9,615863
%		414,526703 42,047436
%		430,080994 22,876730
%		433,274719 16,819592
%		441,264038 64,139694
%		470,146576 255,176575
%		498,110352 292,328064
%		509,417297 217,631516
%	Particles after non-particle discrimination (42 particles):
%		21,592354 135,471619
%		25,543659 65,768921
%		29,910231 154,193130
%		31,460396 181,009918
%		32,288689 32,607132
%		32,230923 82,167770
%		36,037628 248,811951
%		41,041897 442,529205
%		49,572773 131,677261
%		55,223656 361,903534
%		68,834801 79,805588
%		76,570312 50,908405
%		82,388939 376,411163
%		82,850372 156,509796
%		85,199471 473,734192
%		93,758316 358,295074
%		97,154999 145,782562
%		99,051529 84,661232
%		100,308899 168,224899
%		107,391464 302,293671
%		113,651329 463,853119
%		140,144760 109,149185
%		160,231705 90,640961
%		167,868912 42,703346
%		168,954041 455,654846
%		204,969086 75,812851
%		273,509827 397,263092
%		284,305511 36,267097
%		296,962524 485,279816
%		329,644196 174,722183
%		359,588623 243,825623
%		359,968933 258,276611
%		378,104218 262,202271
%		395,241516 109,572380
%		406,479156 9,615863
%		414,526703 42,047436
%		430,080994 22,876730
%		433,274719 16,819592
%		441,264038 64,139694
%		470,146576 255,176575
%		498,110352 292,328064
%		509,417297 217,631516
% Frame 18:
%	37 particles found
%	Detected particle positions:
%		21,000000 135,000000
%		26,000000 68,000000
%		30,000000 154,000000
%		31,000000 32,000000
%		36,000000 249,000000
%		41,000000 443,000000
%		55,000000 362,000000
%		71,000000 81,000000
%		76,000000 51,000000
%		83,000000 157,000000
%		92,000000 206,000000
%		94,000000 358,000000
%		99,000000 84,000000
%		100,000000 168,000000
%		108,000000 302,000000
%		114,000000 463,000000
%		127,000000 147,000000
%		128,000000 345,000000
%		139,000000 110,000000
%		151,000000 32,000000
%		168,000000 43,000000
%		169,000000 455,000000
%		284,000000 36,000000
%		297,000000 485,000000
%		328,000000 174,000000
%		340,000000 333,000000
%		360,000000 242,000000
%		360,000000 258,000000
%		366,000000 197,000000
%		379,000000 262,000000
%		395,000000 110,000000
%		405,000000 98,000000
%		430,000000 23,000000
%		433,000000 16,000000
%		447,000000 374,000000
%		470,000000 255,000000
%		509,000000 218,000000
%	Particles after position refinement:
%		21,048496 135,952530
%		26,061398 67,679939
%		29,669277 154,167236
%		31,125124 32,261135
%		36,258102 248,897461
%		40,824657 442,585022
%		55,315338 361,801941
%		71,104454 80,710808
%		76,386337 51,480114
%		83,455429 156,849426
%		91,715240 205,873093
%		93,525818 358,060211
%		99,026070 84,473328
%		100,447670 168,175095
%		107,857063 302,114166
%		113,570427 463,435150
%		127,157722 146,602325
%		127,836159 345,412872
%		139,210327 109,744637
%		151,487106 32,369148
%		167,725754 42,587128
%		169,179535 455,386261
%		284,381653 36,259109
%		297,387360 485,058624
%		328,423889 173,716629
%		340,217560 332,823608
%		359,876465 242,155136
%		360,338654 258,395447
%		365,599396 196,804260
%		378,777130 262,366455
%		395,280426 110,134949
%		405,312164 98,309875
%		430,007996 22,879999
%		433,074127 16,392776
%		447,383270 374,427582
%		470,190857 255,249496
%		509,111633 218,199921
%	Particles after non-particle discrimination (36 particles):
%		21,048496 135,952530
%		26,061398 67,679939
%		29,669277 154,167236
%		31,125124 32,261135
%		36,258102 248,897461
%		40,824657 442,585022
%		55,315338 361,801941
%		71,104454 80,710808
%		76,386337 51,480114
%		83,455429 156,849426
%		91,715240 205,873093
%		93,525818 358,060211
%		100,447670 168,175095
%		107,857063 302,114166
%		113,570427 463,435150
%		127,157722 146,602325
%		127,836159 345,412872
%		139,210327 109,744637
%		151,487106 32,369148
%		167,725754 42,587128
%		169,179535 455,386261
%		284,381653 36,259109
%		297,387360 485,058624
%		328,423889 173,716629
%		340,217560 332,823608
%		359,876465 242,155136
%		360,338654 258,395447
%		365,599396 196,804260
%		378,777130 262,366455
%		395,280426 110,134949
%		405,312164 98,309875
%		430,007996 22,879999
%		433,074127 16,392776
%		447,383270 374,427582
%		470,190857 255,249496
%		509,111633 218,199921
% Frame 19:
%	34 particles found
%	Detected particle positions:
%		22,000000 138,000000
%		26,000000 66,000000
%		30,000000 131,000000
%		30,000000 154,000000
%		31,000000 32,000000
%		36,000000 248,000000
%		55,000000 362,000000
%		70,000000 78,000000
%		84,000000 157,000000
%		94,000000 358,000000
%		99,000000 84,000000
%		108,000000 302,000000
%		132,000000 60,000000
%		139,000000 109,000000
%		151,000000 32,000000
%		168,000000 43,000000
%		168,000000 456,000000
%		283,000000 35,000000
%		297,000000 485,000000
%		328,000000 173,000000
%		340,000000 333,000000
%		360,000000 242,000000
%		360,000000 258,000000
%		381,000000 263,000000
%		388,000000 65,000000
%		394,000000 107,000000
%		404,000000 11,000000
%		408,000000 97,000000
%		430,000000 23,000000
%		433,000000 16,000000
%		448,000000 374,000000
%		470,000000 255,000000
%		499,000000 293,000000
%		510,000000 218,000000
%	Particles after position refinement:
%		22,162731 137,683304
%		26,176039 66,433334
%		30,367483 131,170502
%		29,835295 154,106018
%		30,707676 32,265984
%		35,721184 248,411987
%		54,874981 361,682281
%		70,009766 78,353745
%		84,263901 157,173676
%		93,643639 358,081177
%		99,018272 84,350639
%		107,680756 302,071136
%		132,197662 60,427650
%		139,069748 109,467728
%		151,426224 32,257553
%		167,857208 42,578770
%		167,921188 455,622406
%		283,517761 34,853001
%		297,266083 484,576447
%		327,888184 173,043381
%		340,205902 332,979218
%		359,901947 241,614075
%		359,874115 258,295471
%		380,519806 262,650879
%		387,836609 64,581268
%		393,610077 107,016716
%		404,453125 11,263541
%		407,498138 96,745369
%		430,122467 23,090805
%		432,555328 16,092482
%		447,785614 374,314301
%		470,160980 255,202438
%		498,722382 292,777588
%		509,512207 218,151230
%	Particles after non-particle discrimination (34 particles):
%		22,162731 137,683304
%		26,176039 66,433334
%		30,367483 131,170502
%		29,835295 154,106018
%		30,707676 32,265984
%		35,721184 248,411987
%		54,874981 361,682281
%		70,009766 78,353745
%		84,263901 157,173676
%		93,643639 358,081177
%		99,018272 84,350639
%		107,680756 302,071136
%		132,197662 60,427650
%		139,069748 109,467728
%		151,426224 32,257553
%		167,857208 42,578770
%		167,921188 455,622406
%		283,517761 34,853001
%		297,266083 484,576447
%		327,888184 173,043381
%		340,205902 332,979218
%		359,901947 241,614075
%		359,874115 258,295471
%		380,519806 262,650879
%		387,836609 64,581268
%		393,610077 107,016716
%		404,453125 11,263541
%		407,498138 96,745369
%		430,122467 23,090805
%		432,555328 16,092482
%		447,785614 374,314301
%		470,160980 255,202438
%		498,722382 292,777588
%		509,512207 218,151230
% Frame 20:
%	42 particles found
%	Detected particle positions:
%		7,000000 118,000000
%		22,000000 139,000000
%		25,000000 412,000000
%		27,000000 70,000000
%		29,000000 172,000000
%		30,000000 131,000000
%		30,000000 154,000000
%		32,000000 181,000000
%		36,000000 248,000000
%		70,000000 78,000000
%		76,000000 51,000000
%		85,000000 157,000000
%		89,000000 477,000000
%		94,000000 358,000000
%		99,000000 84,000000
%		99,000000 144,000000
%		107,000000 421,000000
%		108,000000 302,000000
%		117,000000 142,000000
%		132,000000 60,000000
%		140,000000 110,000000
%		151,000000 32,000000
%		160,000000 91,000000
%		162,000000 325,000000
%		168,000000 43,000000
%		168,000000 456,000000
%		246,000000 436,000000
%		251,000000 414,000000
%		284,000000 36,000000
%		328,000000 174,000000
%		341,000000 333,000000
%		360,000000 242,000000
%		360,000000 258,000000
%		365,000000 187,000000
%		365,000000 216,000000
%		381,000000 263,000000
%		388,000000 65,000000
%		406,000000 14,000000
%		430,000000 23,000000
%		432,000000 15,000000
%		448,000000 374,000000
%		470,000000 255,000000
%	Particles after position refinement:
%		7,055974 117,679649
%		22,148619 138,520828
%		25,078609 412,402557
%		26,790596 70,401176
%		28,538757 171,886139
%		30,176260 130,992584
%		29,553938 154,209244
%		31,736963 180,851547
%		35,858288 248,366898
%		70,315475 77,833054
%		76,244263 51,285973
%		84,907730 157,261200
%		88,888329 477,041229
%		93,638412 358,284393
%		98,918617 84,185608
%		99,340996 144,019363
%		107,185715 420,748413
%		108,061874 302,033997
%		117,187782 141,872742
%		131,890472 59,621193
%		139,940598 110,416496
%		151,432816 32,137520
%		159,719772 90,614532
%		162,448196 325,124512
%		167,761185 42,806549
%		168,434875 455,640961
%		245,835739 436,345276
%		251,355713 413,858063
%		283,689972 35,669544
%		328,341400 174,015076
%		340,609192 332,605347
%		360,241821 241,653961
%		359,933105 258,262543
%		365,446594 187,318466
%		364,543427 215,462723
%		380,591400 262,991913
%		388,095276 64,514076
%		405,610992 13,583725
%		429,989441 23,098213
%		432,010498 15,404276
%		448,358612 374,145264
%		470,254242 255,247330
%	Particles after non-particle discrimination (42 particles):
%		7,055974 117,679649
%		22,148619 138,520828
%		25,078609 412,402557
%		26,790596 70,401176
%		28,538757 171,886139
%		30,176260 130,992584
%		29,553938 154,209244
%		31,736963 180,851547
%		35,858288 248,366898
%		70,315475 77,833054
%		76,244263 51,285973
%		84,907730 157,261200
%		88,888329 477,041229
%		93,638412 358,284393
%		98,918617 84,185608
%		99,340996 144,019363
%		107,185715 420,748413
%		108,061874 302,033997
%		117,187782 141,872742
%		131,890472 59,621193
%		139,940598 110,416496
%		151,432816 32,137520
%		159,719772 90,614532
%		162,448196 325,124512
%		167,761185 42,806549
%		168,434875 455,640961
%		245,835739 436,345276
%		251,355713 413,858063
%		283,689972 35,669544
%		328,341400 174,015076
%		340,609192 332,605347
%		360,241821 241,653961
%		359,933105 258,262543
%		365,446594 187,318466
%		364,543427 215,462723
%		380,591400 262,991913
%		388,095276 64,514076
%		405,610992 13,583725
%		429,989441 23,098213
%		432,010498 15,404276
%		448,358612 374,145264
%		470,254242 255,247330
% Frame 21:
%	42 particles found
%	Detected particle positions:
%		9,000000 119,000000
%		22,000000 141,000000
%		26,000000 68,000000
%		30,000000 131,000000
%		30,000000 154,000000
%		32,000000 181,000000
%		41,000000 442,000000
%		76,000000 51,000000
%		84,000000 157,000000
%		86,000000 470,000000
%		89,000000 477,000000
%		94,000000 358,000000
%		99,000000 84,000000
%		100,000000 146,000000
%		100,000000 168,000000
%		109,000000 304,000000
%		117,000000 235,000000
%		118,000000 142,000000
%		132,000000 59,000000
%		152,000000 32,000000
%		168,000000 43,000000
%		168,000000 456,000000
%		226,000000 54,000000
%		297,000000 485,000000
%		328,000000 174,000000
%		341,000000 333,000000
%		360,000000 243,000000
%		360,000000 258,000000
%		362,000000 323,000000
%		366,000000 187,000000
%		366,000000 214,000000
%		369,000000 97,000000
%		379,000000 263,000000
%		386,000000 102,000000
%		388,000000 65,000000
%		395,000000 111,000000
%		404,000000 12,000000
%		415,000000 41,000000
%		430,000000 23,000000
%		432,000000 15,000000
%		449,000000 374,000000
%		470,000000 255,000000
%	Particles after position refinement:
%		8,920230 118,511269
%		22,272985 141,010605
%		26,177933 68,056496
%		29,861395 130,744812
%		29,864199 154,004059
%		31,891275 180,716965
%		41,285088 442,551361
%		76,468346 50,853962
%		84,311157 156,902527
%		85,568954 470,179413
%		89,157867 477,220367
%		93,779724 358,075073
%		99,110664 84,373215
%		100,183006 145,556580
%		100,115295 168,038971
%		108,931969 304,011810
%		116,817314 235,087326
%		117,723282 142,520142
%		131,562241 59,328983
%		151,591492 32,143459
%		167,880905 42,629951
%		167,978058 455,601990
%		225,514008 54,175739
%		297,522705 484,547577
%		328,040863 174,276108
%		340,564148 332,898529
%		359,704071 243,303513
%		360,230743 258,240784
%		362,292328 323,275513
%		365,572174 186,804642
%		365,556488 213,983475
%		368,957153 96,713799
%		379,298187 263,148438
%		385,924255 102,229759
%		388,060791 64,691704
%		394,564850 110,494957
%		404,421661 11,817271
%		415,135712 41,158066
%		429,948364 23,187286
%		432,167511 15,272697
%		448,661407 374,399750
%		470,319305 255,410355
%	Particles after non-particle discrimination (42 particles):
%		8,920230 118,511269
%		22,272985 141,010605
%		26,177933 68,056496
%		29,861395 130,744812
%		29,864199 154,004059
%		31,891275 180,716965
%		41,285088 442,551361
%		76,468346 50,853962
%		84,311157 156,902527
%		85,568954 470,179413
%		89,157867 477,220367
%		93,779724 358,075073
%		99,110664 84,373215
%		100,183006 145,556580
%		100,115295 168,038971
%		108,931969 304,011810
%		116,817314 235,087326
%		117,723282 142,520142
%		131,562241 59,328983
%		151,591492 32,143459
%		167,880905 42,629951
%		167,978058 455,601990
%		225,514008 54,175739
%		297,522705 484,547577
%		328,040863 174,276108
%		340,564148 332,898529
%		359,704071 243,303513
%		360,230743 258,240784
%		362,292328 323,275513
%		365,572174 186,804642
%		365,556488 213,983475
%		368,957153 96,713799
%		379,298187 263,148438
%		385,924255 102,229759
%		388,060791 64,691704
%		394,564850 110,494957
%		404,421661 11,817271
%		415,135712 41,158066
%		429,948364 23,187286
%		432,167511 15,272697
%		448,661407 374,399750
%		470,319305 255,410355
% Frame 22:
%	40 particles found
%	Detected particle positions:
%		22,000000 141,000000
%		26,000000 68,000000
%		27,000000 346,000000
%		29,000000 29,000000
%		29,000000 153,000000
%		30,000000 131,000000
%		32,000000 181,000000
%		36,000000 249,000000
%		39,000000 216,000000
%		77,000000 51,000000
%		85,000000 157,000000
%		85,000000 474,000000
%		92,000000 206,000000
%		94,000000 358,000000
%		99,000000 84,000000
%		110,000000 305,000000
%		114,000000 464,000000
%		118,000000 142,000000
%		139,000000 110,000000
%		152,000000 32,000000
%		169,000000 456,000000
%		225,000000 54,000000
%		253,000000 36,000000
%		297,000000 485,000000
%		328,000000 174,000000
%		341,000000 333,000000
%		356,000000 324,000000
%		359,000000 245,000000
%		360,000000 258,000000
%		365,000000 212,000000
%		369,000000 97,000000
%		380,000000 263,000000
%		395,000000 111,000000
%		404,000000 11,000000
%		415,000000 41,000000
%		430,000000 23,000000
%		432,000000 14,000000
%		449,000000 375,000000
%		470,000000 255,000000
%		498,000000 293,000000
%	Particles after position refinement:
%		22,322067 140,983719
%		26,140835 67,753899
%		26,732920 345,764648
%		28,738577 29,129293
%		28,951344 152,714966
%		30,093359 130,900955
%		31,636242 180,821350
%		36,052841 248,688126
%		38,698215 215,483719
%		76,637413 51,240444
%		84,524223 157,168961
%		84,910858 474,324829
%		91,679420 205,961426
%		93,980865 358,125854
%		98,959000 84,457100
%		109,535759 304,601074
%		113,875076 463,523529
%		117,682556 142,339218
%		139,364807 109,649826
%		151,617310 32,422874
%		168,835541 455,545654
%		225,305252 53,852634
%		253,087341 36,224907
%		297,400482 484,942657
%		328,290680 173,765839
%		340,589203 333,071838
%		355,760376 323,928131
%		359,294189 244,894241
%		360,152344 258,212555
%		365,043793 211,842255
%		368,787750 96,600121
%		379,929718 263,195679
%		394,995239 111,156326
%		403,545654 10,678500
%		415,159180 41,155472
%		430,224304 23,109402
%		431,574005 14,418792
%		448,525787 374,634064
%		470,464386 255,276855
%		498,488892 292,827240
%	Particles after non-particle discrimination (40 particles):
%		22,322067 140,983719
%		26,140835 67,753899
%		26,732920 345,764648
%		28,738577 29,129293
%		28,951344 152,714966
%		30,093359 130,900955
%		31,636242 180,821350
%		36,052841 248,688126
%		38,698215 215,483719
%		76,637413 51,240444
%		84,524223 157,168961
%		84,910858 474,324829
%		91,679420 205,961426
%		93,980865 358,125854
%		98,959000 84,457100
%		109,535759 304,601074
%		113,875076 463,523529
%		117,682556 142,339218
%		139,364807 109,649826
%		151,617310 32,422874
%		168,835541 455,545654
%		225,305252 53,852634
%		253,087341 36,224907
%		297,400482 484,942657
%		328,290680 173,765839
%		340,589203 333,071838
%		355,760376 323,928131
%		359,294189 244,894241
%		360,152344 258,212555
%		365,043793 211,842255
%		368,787750 96,600121
%		379,929718 263,195679
%		394,995239 111,156326
%		403,545654 10,678500
%		415,159180 41,155472
%		430,224304 23,109402
%		431,574005 14,418792
%		448,525787 374,634064
%		470,464386 255,276855
%		498,488892 292,827240
% Frame 23:
%	39 particles found
%	Detected particle positions:
%		25,000000 142,000000
%		26,000000 68,000000
%		28,000000 29,000000
%		29,000000 153,000000
%		30,000000 131,000000
%		32,000000 181,000000
%		36,000000 248,000000
%		55,000000 362,000000
%		61,000000 481,000000
%		76,000000 51,000000
%		84,000000 157,000000
%		85,000000 474,000000
%		89,000000 156,000000
%		94,000000 358,000000
%		99,000000 85,000000
%		110,000000 304,000000
%		123,000000 147,000000
%		152,000000 32,000000
%		169,000000 455,000000
%		225,000000 54,000000
%		284,000000 35,000000
%		298,000000 485,000000
%		327,000000 172,000000
%		341,000000 333,000000
%		359,000000 245,000000
%		365,000000 211,000000
%		369,000000 96,000000
%		381,000000 263,000000
%		388,000000 64,000000
%		393,000000 109,000000
%		399,000000 332,000000
%		405,000000 12,000000
%		415,000000 41,000000
%		430,000000 23,000000
%		432,000000 16,000000
%		449,000000 375,000000
%		470,000000 255,000000
%		498,000000 293,000000
%		510,000000 218,000000
%	Particles after position refinement:
%		24,948637 141,997269
%		26,283487 67,912315
%		27,713375 28,834558
%		28,931999 153,046646
%		29,891424 131,177734
%		31,608334 181,072266
%		35,975056 248,152893
%		55,315304 362,336609
%		61,078922 480,744904
%		76,383873 50,941036
%		83,559875 156,947281
%		84,955063 474,096649
%		89,280746 155,696213
%		93,764053 358,243927
%		99,037094 84,576668
%		109,587845 304,381378
%		123,313889 146,618042
%		151,516891 32,094513
%		169,108612 455,394684
%		225,120316 54,067703
%		283,783173 35,089573
%		297,579559 484,554108
%		326,921204 172,033203
%		340,871429 332,803070
%		358,945526 245,339417
%		364,831909 211,437073
%		369,039795 96,497215
%		381,081696 262,812317
%		388,096283 64,337227
%		393,466705 109,439812
%		398,833710 332,241089
%		405,245056 12,322725
%		415,036530 41,194355
%		430,126099 23,221010
%		432,051575 15,584795
%		448,919250 374,611603
%		470,450165 255,339279
%		498,042694 292,615753
%		510,038422 218,016769
%	Particles after non-particle discrimination (38 particles):
%		24,948637 141,997269
%		26,283487 67,912315
%		27,713375 28,834558
%		28,931999 153,046646
%		29,891424 131,177734
%		31,608334 181,072266
%		35,975056 248,152893
%		55,315304 362,336609
%		61,078922 480,744904
%		76,383873 50,941036
%		83,559875 156,947281
%		84,955063 474,096649
%		89,280746 155,696213
%		93,764053 358,243927
%		99,037094 84,576668
%		109,587845 304,381378
%		123,313889 146,618042
%		151,516891 32,094513
%		169,108612 455,394684
%		225,120316 54,067703
%		283,783173 35,089573
%		297,579559 484,554108
%		326,921204 172,033203
%		340,871429 332,803070
%		358,945526 245,339417
%		364,831909 211,437073
%		369,039795 96,497215
%		381,081696 262,812317
%		388,096283 64,337227
%		393,466705 109,439812
%		398,833710 332,241089
%		405,245056 12,322725
%		415,036530 41,194355
%		432,051575 15,584795
%		448,919250 374,611603
%		470,450165 255,339279
%		498,042694 292,615753
%		510,038422 218,016769
% Frame 24:
%	41 particles found
%	Detected particle positions:
%		11,000000 118,000000
%		25,000000 142,000000
%		27,000000 28,000000
%		27,000000 73,000000
%		29,000000 153,000000
%		30,000000 131,000000
%		36,000000 249,000000
%		55,000000 362,000000
%		77,000000 50,000000
%		84,000000 157,000000
%		85,000000 474,000000
%		87,000000 469,000000
%		94,000000 358,000000
%		99,000000 85,000000
%		110,000000 304,000000
%		114,000000 464,000000
%		117,000000 237,000000
%		126,000000 146,000000
%		127,000000 345,000000
%		152,000000 32,000000
%		168,000000 43,000000
%		169,000000 456,000000
%		285,000000 37,000000
%		298,000000 485,000000
%		327,000000 172,000000
%		358,000000 246,000000
%		360,000000 259,000000
%		365,000000 215,000000
%		369,000000 97,000000
%		380,000000 263,000000
%		395,000000 110,000000
%		398,000000 332,000000
%		405,000000 12,000000
%		407,000000 97,000000
%		415,000000 42,000000
%		430,000000 23,000000
%		433,000000 17,000000
%		449,000000 375,000000
%		460,000000 82,000000
%		470,000000 255,000000
%		510,000000 218,000000
%	Particles after position refinement:
%		10,597597 118,450073
%		24,688475 141,530045
%		26,771814 28,417917
%		27,373280 72,853439
%		29,003630 152,950089
%		29,970810 130,857773
%		36,006989 248,500763
%		55,406670 362,366913
%		76,884399 50,019608
%		84,506508 157,285431
%		85,471497 474,212128
%		87,360626 468,601013
%		93,832863 358,293549
%		99,155411 84,532280
%		109,806267 304,472992
%		114,004776 463,578094
%		116,757042 236,579376
%		125,639893 146,014572
%		127,424049 344,952484
%		151,670776 32,182449
%		168,013733 42,653324
%		168,672485 455,677856
%		284,601654 37,001617
%		297,487152 484,655884
%		327,353607 171,726974
%		358,459106 245,609024
%		360,063293 258,516815
%		365,191559 215,217499
%		368,854095 96,970299
%		379,613068 262,534882
%		395,144806 110,006355
%		398,123260 332,343781
%		404,664276 11,841076
%		407,108612 97,193214
%		415,047455 41,533455
%		430,114655 23,000139
%		433,038574 16,584217
%		448,653198 374,837616
%		459,995087 82,296486
%		470,301727 255,196457
%		509,802551 218,063766
%	Particles after non-particle discrimination (40 particles):
%		10,597597 118,450073
%		24,688475 141,530045
%		26,771814 28,417917
%		27,373280 72,853439
%		29,003630 152,950089
%		29,970810 130,857773
%		36,006989 248,500763
%		55,406670 362,366913
%		76,884399 50,019608
%		84,506508 157,285431
%		85,471497 474,212128
%		87,360626 468,601013
%		93,832863 358,293549
%		109,806267 304,472992
%		114,004776 463,578094
%		116,757042 236,579376
%		125,639893 146,014572
%		127,424049 344,952484
%		151,670776 32,182449
%		168,013733 42,653324
%		168,672485 455,677856
%		284,601654 37,001617
%		297,487152 484,655884
%		327,353607 171,726974
%		358,459106 245,609024
%		360,063293 258,516815
%		365,191559 215,217499
%		368,854095 96,970299
%		379,613068 262,534882
%		395,144806 110,006355
%		398,123260 332,343781
%		404,664276 11,841076
%		407,108612 97,193214
%		415,047455 41,533455
%		430,114655 23,000139
%		433,038574 16,584217
%		448,653198 374,837616
%		459,995087 82,296486
%		470,301727 255,196457
%		509,802551 218,063766
% Frame 25:
%	38 particles found
%	Detected particle positions:
%		9,000000 119,000000
%		23,000000 141,000000
%		26,000000 70,000000
%		26,000000 136,000000
%		29,000000 153,000000
%		30,000000 131,000000
%		41,000000 442,000000
%		77,000000 50,000000
%		84,000000 157,000000
%		85,000000 474,000000
%		94,000000 358,000000
%		96,000000 165,000000
%		99,000000 84,000000
%		109,000000 304,000000
%		113,000000 69,000000
%		114,000000 464,000000
%		117,000000 237,000000
%		151,000000 32,000000
%		168,000000 43,000000
%		284,000000 37,000000
%		297,000000 485,000000
%		359,000000 246,000000
%		360,000000 258,000000
%		369,000000 97,000000
%		377,000000 262,000000
%		394,000000 107,000000
%		398,000000 332,000000
%		406,000000 13,000000
%		406,000000 98,000000
%		415,000000 42,000000
%		417,000000 314,000000
%		430,000000 23,000000
%		433,000000 16,000000
%		449,000000 375,000000
%		460,000000 81,000000
%		470,000000 255,000000
%		499,000000 292,000000
%		510,000000 218,000000
%	Particles after position refinement:
%		8,858223 118,829651
%		23,002295 140,591156
%		26,372463 70,038322
%		25,468609 135,963303
%		29,132296 152,772919
%		30,149500 130,949265
%		41,176636 442,409851
%		77,371887 49,807098
%		84,078011 156,957245
%		85,253410 474,343872
%		93,586235 358,261566
%		95,649162 165,113724
%		99,024345 84,446518
%		109,034012 304,391113
%		113,287666 69,365723
%		114,382339 463,871887
%		116,698608 236,634415
%		151,346191 31,949877
%		168,216202 42,655899
%		284,028564 36,606770
%		297,337463 484,745270
%		358,565338 245,587769
%		359,865753 257,889343
%		369,020630 96,612907
%		377,460052 262,372467
%		393,589203 107,101974
%		398,130859 332,291138
%		405,532379 12,776013
%		405,506866 98,354698
%		414,625336 41,930500
%		417,460144 314,055634
%		429,983917 22,982695
%		433,044647 16,254734
%		449,332733 374,676453
%		459,800262 81,016403
%		470,310974 255,469543
%		498,816833 292,476532
%		509,773529 218,185699
%	Particles after non-particle discrimination (37 particles):
%		8,858223 118,829651
%		23,002295 140,591156
%		26,372463 70,038322
%		25,468609 135,963303
%		29,132296 152,772919
%		30,149500 130,949265
%		41,176636 442,409851
%		77,371887 49,807098
%		84,078011 156,957245
%		85,253410 474,343872
%		93,586235 358,261566
%		95,649162 165,113724
%		109,034012 304,391113
%		113,287666 69,365723
%		114,382339 463,871887
%		116,698608 236,634415
%		151,346191 31,949877
%		168,216202 42,655899
%		284,028564 36,606770
%		297,337463 484,745270
%		358,565338 245,587769
%		359,865753 257,889343
%		369,020630 96,612907
%		377,460052 262,372467
%		393,589203 107,101974
%		398,130859 332,291138
%		405,532379 12,776013
%		405,506866 98,354698
%		414,625336 41,930500
%		417,460144 314,055634
%		429,983917 22,982695
%		433,044647 16,254734
%		449,332733 374,676453
%		459,800262 81,016403
%		470,310974 255,469543
%		498,816833 292,476532
%		509,773529 218,185699
% Frame 26:
%	39 particles found
%	Detected particle positions:
%		0,000000 47,000000
%		6,000000 117,000000
%		24,000000 137,000000
%		26,000000 69,000000
%		30,000000 131,000000
%		41,000000 443,000000
%		77,000000 48,000000
%		84,000000 157,000000
%		85,000000 418,000000
%		94,000000 358,000000
%		97,000000 168,000000
%		99,000000 84,000000
%		109,000000 304,000000
%		114,000000 464,000000
%		116,000000 71,000000
%		125,000000 442,000000
%		135,000000 462,000000
%		140,000000 110,000000
%		152,000000 33,000000
%		168,000000 43,000000
%		169,000000 455,000000
%		284,000000 36,000000
%		298,000000 485,000000
%		341,000000 333,000000
%		358,000000 246,000000
%		360,000000 258,000000
%		369,000000 97,000000
%		378,000000 263,000000
%		388,000000 65,000000
%		398,000000 332,000000
%		414,000000 42,000000
%		416,000000 315,000000
%		429,000000 23,000000
%		433,000000 17,000000
%		438,000000 69,000000
%		449,000000 375,000000
%		460,000000 83,000000
%		470,000000 255,000000
%		510,000000 218,000000
%	Particles after position refinement:
%		0,405818 46,535435
%		6,179539 117,172310
%		24,263000 136,691788
%		26,341509 68,812965
%		29,794357 130,827713
%		40,942970 442,513947
%		77,222816 48,482327
%		84,364159 156,966812
%		84,850174 418,086975
%		93,666306 358,189331
%		96,716431 167,625046
%		98,886230 84,365990
%		109,473885 303,747833
%		114,253960 463,587769
%		115,895020 70,654724
%		124,689522 441,927917
%		135,146942 461,692841
%		140,326157 110,231056
%		151,685608 32,538120
%		167,954636 42,801247
%		169,089584 455,264404
%		283,870087 35,669285
%		297,644562 484,679688
%		341,386536 332,594025
%		358,447235 246,371506
%		360,003143 258,113708
%		368,988251 96,680008
%		377,552429 262,712036
%		387,953796 64,834984
%		397,817505 331,750427
%		414,428375 42,041855
%		416,107971 314,926727
%		429,412567 23,173939
%		432,961090 16,600822
%		437,686676 68,823059
%		449,203857 374,582764
%		460,418793 82,832603
%		470,314117 255,126175
%		509,662292 217,815826
%	Particles after non-particle discrimination (37 particles):
%		0,405818 46,535435
%		6,179539 117,172310
%		26,341509 68,812965
%		29,794357 130,827713
%		40,942970 442,513947
%		77,222816 48,482327
%		84,364159 156,966812
%		84,850174 418,086975
%		93,666306 358,189331
%		96,716431 167,625046
%		109,473885 303,747833
%		114,253960 463,587769
%		115,895020 70,654724
%		124,689522 441,927917
%		135,146942 461,692841
%		140,326157 110,231056
%		151,685608 32,538120
%		167,954636 42,801247
%		169,089584 455,264404
%		283,870087 35,669285
%		297,644562 484,679688
%		341,386536 332,594025
%		358,447235 246,371506
%		360,003143 258,113708
%		368,988251 96,680008
%		377,552429 262,712036
%		387,953796 64,834984
%		397,817505 331,750427
%		414,428375 42,041855
%		416,107971 314,926727
%		429,412567 23,173939
%		432,961090 16,600822
%		437,686676 68,823059
%		449,203857 374,582764
%		460,418793 82,832603
%		470,314117 255,126175
%		509,662292 217,815826
% Frame 27:
%	36 particles found
%	Detected particle positions:
%		5,000000 117,000000
%		24,000000 138,000000
%		26,000000 66,000000
%		28,000000 171,000000
%		30,000000 131,000000
%		36,000000 120,000000
%		36,000000 249,000000
%		41,000000 442,000000
%		78,000000 48,000000
%		85,000000 157,000000
%		85,000000 475,000000
%		94,000000 358,000000
%		99,000000 85,000000
%		110,000000 304,000000
%		116,000000 71,000000
%		168,000000 43,000000
%		169,000000 455,000000
%		205,000000 75,000000
%		283,000000 35,000000
%		297,000000 485,000000
%		359,000000 245,000000
%		360,000000 258,000000
%		369,000000 97,000000
%		376,000000 262,000000
%		383,000000 109,000000
%		388,000000 65,000000
%		398,000000 332,000000
%		407,000000 15,000000
%		408,000000 97,000000
%		415,000000 42,000000
%		430,000000 23,000000
%		434,000000 18,000000
%		450,000000 374,000000
%		460,000000 81,000000
%		470,000000 255,000000
%		511,000000 218,000000
%	Particles after position refinement:
%		5,259964 117,205688
%		24,114262 137,501526
%		26,172144 66,394936
%		27,979923 171,198975
%		29,926781 131,164841
%		36,150387 119,974098
%		36,165432 248,533676
%		41,059101 442,420715
%		77,719597 48,445457
%		85,294601 157,126495
%		84,791893 474,277130
%		93,809578 358,202698
%		98,934532 84,510468
%		110,135384 303,830658
%		115,567993 70,682091
%		168,074509 42,836380
%		168,642487 455,409973
%		204,497314 75,363174
%		283,052887 35,083843
%		297,004608 485,225342
%		359,061859 245,209366
%		359,820831 258,118317
%		368,588898 96,555656
%		375,885925 262,281830
%		382,852325 108,658150
%		388,408905 64,484062
%		397,926758 331,798767
%		406,761932 14,949655
%		407,628326 96,644020
%		414,860382 41,761627
%		430,076691 23,285248
%		434,499725 17,624615
%		449,733002 374,263977
%		459,637604 81,152939
%		470,242279 255,383987
%		510,128265 218,249191
%	Particles after non-particle discrimination (35 particles):
%		5,259964 117,205688
%		26,172144 66,394936
%		27,979923 171,198975
%		29,926781 131,164841
%		36,150387 119,974098
%		36,165432 248,533676
%		41,059101 442,420715
%		77,719597 48,445457
%		85,294601 157,126495
%		84,791893 474,277130
%		93,809578 358,202698
%		98,934532 84,510468
%		110,135384 303,830658
%		115,567993 70,682091
%		168,074509 42,836380
%		168,642487 455,409973
%		204,497314 75,363174
%		283,052887 35,083843
%		297,004608 485,225342
%		359,061859 245,209366
%		359,820831 258,118317
%		368,588898 96,555656
%		375,885925 262,281830
%		382,852325 108,658150
%		388,408905 64,484062
%		397,926758 331,798767
%		406,761932 14,949655
%		407,628326 96,644020
%		414,860382 41,761627
%		430,076691 23,285248
%		434,499725 17,624615
%		449,733002 374,263977
%		459,637604 81,152939
%		470,242279 255,383987
%		510,128265 218,249191
% Frame 28:
%	38 particles found
%	Detected particle positions:
%		25,000000 140,000000
%		26,000000 65,000000
%		26,000000 135,000000
%		29,000000 171,000000
%		30,000000 131,000000
%		36,000000 120,000000
%		36,000000 249,000000
%		78,000000 48,000000
%		81,000000 471,000000
%		85,000000 418,000000
%		86,000000 474,000000
%		94,000000 358,000000
%		97,000000 137,000000
%		99,000000 85,000000
%		100,000000 21,000000
%		110,000000 304,000000
%		113,000000 70,000000
%		131,000000 144,000000
%		136,000000 467,000000
%		165,000000 327,000000
%		168,000000 43,000000
%		169,000000 455,000000
%		283,000000 35,000000
%		297,000000 485,000000
%		360,000000 258,000000
%		369,000000 97,000000
%		375,000000 262,000000
%		388,000000 64,000000
%		397,000000 331,000000
%		405,000000 13,000000
%		407,000000 97,000000
%		415,000000 42,000000
%		430,000000 23,000000
%		434,000000 17,000000
%		449,000000 375,000000
%		470,000000 255,000000
%		497,000000 293,000000
%		511,000000 218,000000
%	Particles after position refinement:
%		24,700264 139,443680
%		26,023230 65,340118
%		24,707327 139,290695
%		28,694094 170,934311
%		30,053955 131,007812
%		36,008629 120,033669
%		36,145016 248,534531
%		78,215584 47,922173
%		81,318764 470,940796
%		84,822868 418,182861
%		85,514267 474,105804
%		93,820496 358,217194
%		97,481148 136,768143
%		99,091171 84,538742
%		99,834915 20,739941
%		110,454689 304,004059
%		112,901871 69,585320
%		131,239136 143,674286
%		135,936188 467,438293
%		165,520279 327,214111
%		168,022964 42,627022
%		168,862213 455,393616
%		283,420715 35,080822
%		297,232635 485,105194
%		359,793213 258,060760
%		368,714050 96,832382
%		374,733063 261,952423
%		388,402527 64,467812
%		397,266541 331,459747
%		405,393097 12,920296
%		407,460541 96,835014
%		414,674103 41,957176
%		429,795807 23,096745
%		434,049408 17,225286
%		449,029266 374,578949
%		470,241394 255,133789
%		497,261475 293,172852
%		510,601135 218,017853
%	Particles after non-particle discrimination (38 particles):
%		24,700264 139,443680
%		26,023230 65,340118
%		24,707327 139,290695
%		28,694094 170,934311
%		30,053955 131,007812
%		36,008629 120,033669
%		36,145016 248,534531
%		78,215584 47,922173
%		81,318764 470,940796
%		84,822868 418,182861
%		85,514267 474,105804
%		93,820496 358,217194
%		97,481148 136,768143
%		99,091171 84,538742
%		99,834915 20,739941
%		110,454689 304,004059
%		112,901871 69,585320
%		131,239136 143,674286
%		135,936188 467,438293
%		165,520279 327,214111
%		168,022964 42,627022
%		168,862213 455,393616
%		283,420715 35,080822
%		297,232635 485,105194
%		359,793213 258,060760
%		368,714050 96,832382
%		374,733063 261,952423
%		388,402527 64,467812
%		397,266541 331,459747
%		405,393097 12,920296
%		407,460541 96,835014
%		414,674103 41,957176
%		429,795807 23,096745
%		434,049408 17,225286
%		449,029266 374,578949
%		470,241394 255,133789
%		497,261475 293,172852
%		510,601135 218,017853
% Frame 29:
%	39 particles found
%	Detected particle positions:
%		6,000000 395,000000
%		26,000000 136,000000
%		26,000000 142,000000
%		27,000000 67,000000
%		30,000000 131,000000
%		36,000000 249,000000
%		38,000000 215,000000
%		41,000000 442,000000
%		60,000000 481,000000
%		77,000000 49,000000
%		85,000000 157,000000
%		85,000000 474,000000
%		94,000000 358,000000
%		96,000000 165,000000
%		98,000000 137,000000
%		99,000000 84,000000
%		111,000000 303,000000
%		127,000000 465,000000
%		130,000000 144,000000
%		152,000000 32,000000
%		166,000000 327,000000
%		169,000000 455,000000
%		253,000000 36,000000
%		297,000000 485,000000
%		327,000000 172,000000
%		341,000000 333,000000
%		357,000000 251,000000
%		360,000000 258,000000
%		369,000000 97,000000
%		375,000000 263,000000
%		388,000000 64,000000
%		398,000000 332,000000
%		414,000000 42,000000
%		430,000000 23,000000
%		435,000000 18,000000
%		450,000000 374,000000
%		468,000000 263,000000
%		470,000000 255,000000
%		511,000000 218,000000
%	Particles after position refinement:
%		6,193245 395,283661
%		25,815533 136,261124
%		25,776352 141,642471
%		26,522648 67,175026
%		29,991144 131,089111
%		36,081730 248,790634
%		37,633499 214,786758
%		40,792179 442,315399
%		59,883701 480,572815
%		77,460136 48,615490
%		85,172905 156,548676
%		85,439873 474,382019
%		93,748543 358,243530
%		95,951485 165,457825
%		97,608032 136,750946
%		99,015701 84,445335
%		111,186958 303,187256
%		127,368347 464,668427
%		129,800095 143,906128
%		151,496231 32,198494
%		165,508072 326,663300
%		168,672302 455,380280
%		253,397964 35,844173
%		297,017853 484,947876
%		326,670532 171,936111
%		341,290649 332,739166
%		357,419128 250,916397
%		359,665955 258,075165
%		368,861298 96,743408
%		374,548401 262,542603
%		388,158508 64,452904
%		397,958588 332,026947
%		414,413727 41,979301
%		430,015381 22,896732
%		434,990021 17,867739
%		449,528015 374,239044
%		468,082062 262,723206
%		470,412109 255,161316
%		510,729797 218,022247
%	Particles after non-particle discrimination (38 particles):
%		6,193245 395,283661
%		25,815533 136,261124
%		25,776352 141,642471
%		26,522648 67,175026
%		29,991144 131,089111
%		36,081730 248,790634
%		37,633499 214,786758
%		40,792179 442,315399
%		59,883701 480,572815
%		77,460136 48,615490
%		85,172905 156,548676
%		85,439873 474,382019
%		93,748543 358,243530
%		95,951485 165,457825
%		97,608032 136,750946
%		99,015701 84,445335
%		111,186958 303,187256
%		127,368347 464,668427
%		129,800095 143,906128
%		151,496231 32,198494
%		165,508072 326,663300
%		168,672302 455,380280
%		253,397964 35,844173
%		297,017853 484,947876
%		326,670532 171,936111
%		341,290649 332,739166
%		357,419128 250,916397
%		359,665955 258,075165
%		368,861298 96,743408
%		374,548401 262,542603
%		388,158508 64,452904
%		397,958588 332,026947
%		414,413727 41,979301
%		430,015381 22,896732
%		434,990021 17,867739
%		449,528015 374,239044
%		468,082062 262,723206
%		470,412109 255,161316
% Frame 30:
%	36 particles found
%	Detected particle positions:
%		25,000000 140,000000
%		26,000000 67,000000
%		30,000000 131,000000
%		36,000000 249,000000
%		41,000000 443,000000
%		51,000000 133,000000
%		60,000000 480,000000
%		78,000000 49,000000
%		86,000000 157,000000
%		86,000000 474,000000
%		94,000000 358,000000
%		99,000000 84,000000
%		110,000000 304,000000
%		129,000000 144,000000
%		137,000000 108,000000
%		152,000000 32,000000
%		166,000000 326,000000
%		254,000000 36,000000
%		260,000000 426,000000
%		297,000000 485,000000
%		327,000000 172,000000
%		341,000000 333,000000
%		360,000000 258,000000
%		369,000000 97,000000
%		395,000000 109,000000
%		398,000000 332,000000
%		406,000000 8,000000
%		412,000000 314,000000
%		415,000000 42,000000
%		430,000000 23,000000
%		435,000000 18,000000
%		449,000000 375,000000
%		459,000000 79,000000
%		468,000000 262,000000
%		470,000000 255,000000
%		495,000000 292,000000
%	Particles after position refinement:
%		24,736938 140,011261
%		25,789316 66,583229
%		30,040354 131,145172
%		36,215034 248,552887
%		41,153324 442,657288
%		50,610924 133,301743
%		60,317966 480,365814
%		77,674919 48,664757
%		86,113235 157,367966
%		85,830162 474,193695
%		93,725769 358,174408
%		98,899773 84,486549
%		110,300568 304,247009
%		128,542343 143,733231
%		136,791992 108,288033
%		151,538910 32,332481
%		166,088974 325,854919
%		253,707077 35,854156
%		260,424774 426,155640
%		297,306061 484,746490
%		326,935303 172,219513
%		341,139374 332,858490
%		359,864166 257,973511
%		368,893555 96,842003
%		394,851410 109,209244
%		397,944977 332,038116
%		405,630005 8,419444
%		411,871704 313,613312
%		414,509033 41,844437
%		429,929901 23,380478
%		435,410553 18,228720
%		449,421600 374,542084
%		458,984650 78,663284
%		468,475281 262,370972
%		470,332031 255,361862
%		495,141388 291,825714
%	Particles after non-particle discrimination (34 particles):
%		24,736938 140,011261
%		25,789316 66,583229
%		30,040354 131,145172
%		36,215034 248,552887
%		41,153324 442,657288
%		50,610924 133,301743
%		60,317966 480,365814
%		77,674919 48,664757
%		86,113235 157,367966
%		85,830162 474,193695
%		93,725769 358,174408
%		110,300568 304,247009
%		128,542343 143,733231
%		136,791992 108,288033
%		151,538910 32,332481
%		166,088974 325,854919
%		253,707077 35,854156
%		260,424774 426,155640
%		297,306061 484,746490
%		326,935303 172,219513
%		341,139374 332,858490
%		359,864166 257,973511
%		368,893555 96,842003
%		394,851410 109,209244
%		405,630005 8,419444
%		411,871704 313,613312
%		414,509033 41,844437
%		429,929901 23,380478
%		435,410553 18,228720
%		449,421600 374,542084
%		458,984650 78,663284
%		468,475281 262,370972
%		470,332031 255,361862
%		495,141388 291,825714
% Trajectory linking (verbose output):
% Frame 0
%	Particle 0 (23,623373, 136,337341)
%		linked to particle 1 in frame 1
%		linked to particle 1 in frame 2
%	Particle 1 (25,460896, 62,138268)
%		linked to particle 2 in frame 1
%		linked to particle 2 in frame 2
%	Particle 2 (29,438412, 131,036316)
%		linked to particle 3 in frame 1
%		linked to particle 3 in frame 2
%	Particle 3 (29,613239, 154,022598)
%		linked to particle 4 in frame 1
%		linked to particle 4 in frame 2
%	Particle 4 (32,131645, 84,642151)
%		linked to particle -1 in frame 1
%		linked to particle -1 in frame 2
%	Particle 5 (33,132103, 118,509628)
%		linked to particle 5 in frame 1
%		linked to particle 5 in frame 2
%	Particle 6 (40,770039, 442,355225)
%		linked to particle -1 in frame 1
%		linked to particle -1 in frame 2
%	Particle 7 (55,129448, 361,456390)
%		linked to particle 8 in frame 1
%		linked to particle 7 in frame 2
%	Particle 8 (71,237274, 80,843811)
%		linked to particle 9 in frame 1
%		linked to particle 8 in frame 2
%	Particle 9 (72,486702, 33,578526)
%		linked to particle 10 in frame 1
%		linked to particle -1 in frame 2
%	Particle 10 (83,029205, 156,647552)
%		linked to particle 11 in frame 1
%		linked to particle 9 in frame 2
%	Particle 11 (85,861435, 9,824690)
%		linked to particle -1 in frame 1
%		linked to particle -1 in frame 2
%	Particle 12 (85,778954, 473,849274)
%		linked to particle -1 in frame 1
%		linked to particle -1 in frame 2
%	Particle 13 (93,460785, 358,230621)
%		linked to particle 12 in frame 1
%		linked to particle 10 in frame 2
%	Particle 14 (97,908150, 197,951721)
%		linked to particle 13 in frame 1
%		linked to particle 11 in frame 2
%	Particle 15 (99,004066, 84,535690)
%		linked to particle 14 in frame 1
%		linked to particle 12 in frame 2
%	Particle 16 (114,079002, 233,426407)
%		linked to particle -1 in frame 1
%		linked to particle -1 in frame 2
%	Particle 17 (151,745468, 31,967575)
%		linked to particle 20 in frame 1
%		linked to particle 15 in frame 2
%	Particle 18 (163,785690, 335,431091)
%		linked to particle 21 in frame 1
%		linked to particle 16 in frame 2
%	Particle 19 (196,538925, 490,134247)
%		linked to particle 23 in frame 1
%		linked to particle 18 in frame 2
%	Particle 20 (225,436386, 53,977276)
%		linked to particle -1 in frame 1
%		linked to particle 19 in frame 2
%	Particle 21 (250,209579, 414,796570)
%		linked to particle 24 in frame 1
%		linked to particle 20 in frame 2
%	Particle 22 (273,508484, 397,430573)
%		linked to particle 25 in frame 1
%		linked to particle 21 in frame 2
%	Particle 23 (311,829803, 1,371402)
%		linked to particle -1 in frame 1
%		linked to particle -1 in frame 2
%	Particle 24 (340,894196, 332,940369)
%		linked to particle 29 in frame 1
%		linked to particle 25 in frame 2
%	Particle 25 (359,632263, 242,842224)
%		linked to particle 30 in frame 1
%		linked to particle 26 in frame 2
%	Particle 26 (360,118256, 257,920593)
%		linked to particle -1 in frame 1
%		linked to particle -1 in frame 2
%	Particle 27 (364,267242, 201,631439)
%		linked to particle 31 in frame 1
%		linked to particle 27 in frame 2
%	Particle 28 (365,296448, 187,253555)
%		linked to particle -1 in frame 1
%		linked to particle -1 in frame 2
%	Particle 29 (368,735565, 96,393219)
%		linked to particle 32 in frame 1
%		linked to particle 28 in frame 2
%	Particle 30 (389,070374, 99,531693)
%		linked to particle -1 in frame 1
%		linked to particle 30 in frame 2
%	Particle 31 (400,999207, 5,086879)
%		linked to particle 34 in frame 1
%		linked to particle 31 in frame 2
%	Particle 32 (412,432587, 43,495708)
%		linked to particle 35 in frame 1
%		linked to particle 32 in frame 2
%	Particle 33 (449,162964, 374,715576)
%		linked to particle -1 in frame 1
%		linked to particle -1 in frame 2
%	Particle 34 (470,023132, 255,116333)
%		linked to particle 37 in frame 1
%		linked to particle 35 in frame 2
% Frame 1
%	Particle 0 (0,525810, 46,421291)
%		linked to particle -1 in frame 2
%		linked to particle -1 in frame 3
%	Particle 1 (23,642067, 136,442154)
%		linked to particle 1 in frame 2
%		linked to particle 0 in frame 3
%	Particle 2 (25,728886, 63,965786)
%		linked to particle 2 in frame 2
%		linked to particle 2 in frame 3
%	Particle 3 (29,894245, 131,158997)
%		linked to particle 3 in frame 2
%		linked to particle 3 in frame 3
%	Particle 4 (29,809538, 154,092834)
%		linked to particle 4 in frame 2
%		linked to particle 4 in frame 3
%	Particle 5 (33,443638, 120,526169)
%		linked to particle 5 in frame 2
%		linked to particle 5 in frame 3
%	Particle 6 (36,420731, 247,894440)
%		linked to particle 6 in frame 2
%		linked to particle 6 in frame 3
%	Particle 7 (52,731979, 384,350677)
%		linked to particle -1 in frame 2
%		linked to particle 7 in frame 3
%	Particle 8 (55,278145, 361,769531)
%		linked to particle 7 in frame 2
%		linked to particle 8 in frame 3
%	Particle 9 (71,089035, 80,008217)
%		linked to particle 8 in frame 2
%		linked to particle 9 in frame 3
%	Particle 10 (72,273788, 35,302570)
%		linked to particle -1 in frame 2
%		linked to particle -1 in frame 3
%	Particle 11 (83,061577, 156,078720)
%		linked to particle 9 in frame 2
%		linked to particle 11 in frame 3
%	Particle 12 (93,558578, 358,083984)
%		linked to particle 10 in frame 2
%		linked to particle 13 in frame 3
%	Particle 13 (96,908989, 197,871933)
%		linked to particle 11 in frame 2
%		linked to particle -1 in frame 3
%	Particle 14 (98,847137, 84,423164)
%		linked to particle 12 in frame 2
%		linked to particle -1 in frame 3
%	Particle 15 (113,569199, 463,106445)
%		linked to particle 13 in frame 2
%		linked to particle -1 in frame 3
%	Particle 16 (120,688644, 147,990112)
%		linked to particle -1 in frame 2
%		linked to particle -1 in frame 3
%	Particle 17 (123,254814, 467,662201)
%		linked to particle -1 in frame 2
%		linked to particle -1 in frame 3
%	Particle 18 (140,699219, 110,569733)
%		linked to particle -1 in frame 2
%		linked to particle -1 in frame 3
%	Particle 19 (145,424469, 131,518707)
%		linked to particle -1 in frame 2
%		linked to particle 14 in frame 3
%	Particle 20 (151,234360, 32,137146)
%		linked to particle 15 in frame 2
%		linked to particle 16 in frame 3
%	Particle 21 (165,370682, 333,617096)
%		linked to particle 16 in frame 2
%		linked to particle -1 in frame 3
%	Particle 22 (168,674911, 455,530029)
%		linked to particle 17 in frame 2
%		linked to particle 17 in frame 3
%	Particle 23 (196,258865, 490,243896)
%		linked to particle 18 in frame 2
%		linked to particle 18 in frame 3
%	Particle 24 (250,765732, 414,650513)
%		linked to particle 20 in frame 2
%		linked to particle 19 in frame 3
%	Particle 25 (273,294617, 397,320618)
%		linked to particle 21 in frame 2
%		linked to particle 20 in frame 3
%	Particle 26 (285,103485, 39,110004)
%		linked to particle 22 in frame 2
%		linked to particle 21 in frame 3
%	Particle 27 (296,766083, 485,546051)
%		linked to particle 23 in frame 2
%		linked to particle 23 in frame 3
%	Particle 28 (331,371643, 179,270889)
%		linked to particle 24 in frame 2
%		linked to particle 24 in frame 3
%	Particle 29 (340,503540, 333,024780)
%		linked to particle 25 in frame 2
%		linked to particle 25 in frame 3
%	Particle 30 (359,405029, 244,499985)
%		linked to particle 26 in frame 2
%		linked to particle -1 in frame 3
%	Particle 31 (363,449615, 204,751099)
%		linked to particle 27 in frame 2
%		linked to particle 27 in frame 3
%	Particle 32 (368,735901, 96,743614)
%		linked to particle 28 in frame 2
%		linked to particle 28 in frame 3
%	Particle 33 (388,528656, 64,249802)
%		linked to particle 29 in frame 2
%		linked to particle 29 in frame 3
%	Particle 34 (399,514282, 4,973269)
%		linked to particle 31 in frame 2
%		linked to particle 31 in frame 3
%	Particle 35 (413,278778, 42,873581)
%		linked to particle 32 in frame 2
%		linked to particle 32 in frame 3
%	Particle 36 (430,050385, 23,145344)
%		linked to particle -1 in frame 2
%		linked to particle 33 in frame 3
%	Particle 37 (470,299133, 255,437408)
%		linked to particle 35 in frame 2
%		linked to particle 36 in frame 3
%	Particle 38 (490,403168, 151,240524)
%		linked to particle -1 in frame 2
%		linked to particle -1 in frame 3
% Frame 2
%	Particle 0 (22,637617, 28,234982)
%		linked to particle -1 in frame 3
%		linked to particle 1 in frame 4
%	Particle 1 (23,502262, 136,548660)
%		linked to particle 0 in frame 3
%		linked to particle 2 in frame 4
%	Particle 2 (26,283251, 67,689835)
%		linked to particle 2 in frame 3
%		linked to particle 4 in frame 4
%	Particle 3 (29,929688, 130,967941)
%		linked to particle 3 in frame 3
%		linked to particle -1 in frame 4
%	Particle 4 (29,661259, 153,869507)
%		linked to particle 4 in frame 3
%		linked to particle 5 in frame 4
%	Particle 5 (34,592609, 120,971161)
%		linked to particle 5 in frame 3
%		linked to particle -1 in frame 4
%	Particle 6 (36,334141, 247,545807)
%		linked to particle 6 in frame 3
%		linked to particle 6 in frame 4
%	Particle 7 (55,274078, 361,501434)
%		linked to particle 8 in frame 3
%		linked to particle 8 in frame 4
%	Particle 8 (69,524559, 80,297035)
%		linked to particle 9 in frame 3
%		linked to particle 9 in frame 4
%	Particle 9 (83,011116, 156,435501)
%		linked to particle 11 in frame 3
%		linked to particle 10 in frame 4
%	Particle 10 (93,640106, 358,199738)
%		linked to particle 13 in frame 3
%		linked to particle 12 in frame 4
%	Particle 11 (95,124634, 196,875153)
%		linked to particle -1 in frame 3
%		linked to particle -1 in frame 4
%	Particle 12 (99,003632, 84,691360)
%		linked to particle -1 in frame 3
%		linked to particle -1 in frame 4
%	Particle 13 (113,349403, 463,418121)
%		linked to particle -1 in frame 3
%		linked to particle 14 in frame 4
%	Particle 14 (147,085464, 459,272552)
%		linked to particle 15 in frame 3
%		linked to particle -1 in frame 4
%	Particle 15 (151,440689, 32,054020)
%		linked to particle 16 in frame 3
%		linked to particle 16 in frame 4
%	Particle 16 (165,457550, 336,138855)
%		linked to particle -1 in frame 3
%		linked to particle 17 in frame 4
%	Particle 17 (168,765289, 455,628540)
%		linked to particle 17 in frame 3
%		linked to particle 18 in frame 4
%	Particle 18 (196,642853, 490,233551)
%		linked to particle 18 in frame 3
%		linked to particle 19 in frame 4
%	Particle 19 (225,413864, 53,865932)
%		linked to particle -1 in frame 3
%		linked to particle -1 in frame 4
%	Particle 20 (250,784927, 414,857758)
%		linked to particle 19 in frame 3
%		linked to particle 20 in frame 4
%	Particle 21 (273,515991, 397,058990)
%		linked to particle 20 in frame 3
%		linked to particle 21 in frame 4
%	Particle 22 (288,161285, 41,183739)
%		linked to particle 21 in frame 3
%		linked to particle 22 in frame 4
%	Particle 23 (296,103577, 485,423706)
%		linked to particle 23 in frame 3
%		linked to particle -1 in frame 4
%	Particle 24 (330,754761, 179,395050)
%		linked to particle 24 in frame 3
%		linked to particle 25 in frame 4
%	Particle 25 (340,235992, 332,948700)
%		linked to particle 25 in frame 3
%		linked to particle 26 in frame 4
%	Particle 26 (358,698395, 246,087936)
%		linked to particle -1 in frame 3
%		linked to particle -1 in frame 4
%	Particle 27 (365,005829, 198,075378)
%		linked to particle 27 in frame 3
%		linked to particle -1 in frame 4
%	Particle 28 (368,636902, 96,633286)
%		linked to particle 28 in frame 3
%		linked to particle -1 in frame 4
%	Particle 29 (388,192810, 64,553253)
%		linked to particle 29 in frame 3
%		linked to particle 27 in frame 4
%	Particle 30 (387,543976, 100,487175)
%		linked to particle -1 in frame 3
%		linked to particle 28 in frame 4
%	Particle 31 (401,782257, 5,809412)
%		linked to particle 31 in frame 3
%		linked to particle -1 in frame 4
%	Particle 32 (413,931488, 42,275875)
%		linked to particle 32 in frame 3
%		linked to particle -1 in frame 4
%	Particle 33 (463,583344, 115,988602)
%		linked to particle 35 in frame 3
%		linked to particle 32 in frame 4
%	Particle 34 (468,311829, 262,628021)
%		linked to particle -1 in frame 3
%		linked to particle -1 in frame 4
%	Particle 35 (469,960785, 255,365753)
%		linked to particle 36 in frame 3
%		linked to particle 33 in frame 4
% Frame 3
%	Particle 0 (21,564114, 135,508682)
%		linked to particle 2 in frame 4
%		linked to particle 1 in frame 5
%	Particle 1 (25,028591, 412,633331)
%		linked to particle 3 in frame 4
%		linked to particle 2 in frame 5
%	Particle 2 (26,559677, 68,072647)
%		linked to particle 4 in frame 4
%		linked to particle 3 in frame 5
%	Particle 3 (29,496859, 130,551346)
%		linked to particle -1 in frame 4
%		linked to particle -1 in frame 5
%	Particle 4 (29,782431, 153,782364)
%		linked to particle 5 in frame 4
%		linked to particle 4 in frame 5
%	Particle 5 (35,144020, 121,088333)
%		linked to particle -1 in frame 4
%		linked to particle 6 in frame 5
%	Particle 6 (36,265114, 247,694412)
%		linked to particle 6 in frame 4
%		linked to particle 7 in frame 5
%	Particle 7 (52,720879, 384,680878)
%		linked to particle 7 in frame 4
%		linked to particle -1 in frame 5
%	Particle 8 (55,417263, 361,528168)
%		linked to particle 8 in frame 4
%		linked to particle 8 in frame 5
%	Particle 9 (70,478920, 81,067680)
%		linked to particle 9 in frame 4
%		linked to particle 9 in frame 5
%	Particle 10 (82,047165, 376,376984)
%		linked to particle -1 in frame 4
%		linked to particle 10 in frame 5
%	Particle 11 (83,369270, 156,571121)
%		linked to particle 10 in frame 4
%		linked to particle 11 in frame 5
%	Particle 12 (88,823593, 476,436371)
%		linked to particle 11 in frame 4
%		linked to particle 13 in frame 5
%	Particle 13 (93,619675, 358,215790)
%		linked to particle 12 in frame 4
%		linked to particle 14 in frame 5
%	Particle 14 (145,160477, 131,553024)
%		linked to particle -1 in frame 4
%		linked to particle -1 in frame 5
%	Particle 15 (144,858566, 459,058777)
%		linked to particle -1 in frame 4
%		linked to particle 21 in frame 5
%	Particle 16 (151,529739, 32,096165)
%		linked to particle 16 in frame 4
%		linked to particle 22 in frame 5
%	Particle 17 (168,709946, 455,908936)
%		linked to particle 18 in frame 4
%		linked to particle 24 in frame 5
%	Particle 18 (196,537048, 490,245728)
%		linked to particle 19 in frame 4
%		linked to particle 25 in frame 5
%	Particle 19 (251,289169, 414,378296)
%		linked to particle 20 in frame 4
%		linked to particle -1 in frame 5
%	Particle 20 (273,528595, 397,366333)
%		linked to particle 21 in frame 4
%		linked to particle 26 in frame 5
%	Particle 21 (288,002563, 40,671143)
%		linked to particle 22 in frame 4
%		linked to particle -1 in frame 5
%	Particle 22 (287,882721, 90,065750)
%		linked to particle -1 in frame 4
%		linked to particle -1 in frame 5
%	Particle 23 (296,635559, 485,892426)
%		linked to particle -1 in frame 4
%		linked to particle -1 in frame 5
%	Particle 24 (330,808411, 179,706329)
%		linked to particle 25 in frame 4
%		linked to particle 27 in frame 5
%	Particle 25 (340,431519, 333,061188)
%		linked to particle 26 in frame 4
%		linked to particle 28 in frame 5
%	Particle 26 (356,265533, 323,861481)
%		linked to particle -1 in frame 4
%		linked to particle -1 in frame 5
%	Particle 27 (365,488068, 200,349640)
%		linked to particle -1 in frame 4
%		linked to particle 30 in frame 5
%	Particle 28 (369,086365, 96,690895)
%		linked to particle -1 in frame 4
%		linked to particle -1 in frame 5
%	Particle 29 (388,253510, 64,526344)
%		linked to particle 27 in frame 4
%		linked to particle 31 in frame 5
%	Particle 30 (393,729187, 113,181503)
%		linked to particle 28 in frame 4
%		linked to particle 32 in frame 5
%	Particle 31 (402,737366, 6,294384)
%		linked to particle -1 in frame 4
%		linked to particle 33 in frame 5
%	Particle 32 (414,164246, 42,170715)
%		linked to particle -1 in frame 4
%		linked to particle 34 in frame 5
%	Particle 33 (433,355988, 16,954092)
%		linked to particle -1 in frame 4
%		linked to particle 35 in frame 5
%	Particle 34 (449,523773, 374,195099)
%		linked to particle 31 in frame 4
%		linked to particle 36 in frame 5
%	Particle 35 (464,700195, 117,055916)
%		linked to particle 32 in frame 4
%		linked to particle -1 in frame 5
%	Particle 36 (470,047058, 255,183884)
%		linked to particle 33 in frame 4
%		linked to particle 37 in frame 5
% Frame 4
%	Particle 0 (18,107468, 21,083294)
%		linked to particle -1 in frame 5
%		linked to particle -1 in frame 6
%	Particle 1 (20,873928, 27,607342)
%		linked to particle 0 in frame 5
%		linked to particle 0 in frame 6
%	Particle 2 (23,464933, 137,158142)
%		linked to particle 1 in frame 5
%		linked to particle -1 in frame 6
%	Particle 3 (24,475380, 412,535400)
%		linked to particle 2 in frame 5
%		linked to particle 1 in frame 6
%	Particle 4 (26,244881, 69,046265)
%		linked to particle 3 in frame 5
%		linked to particle 2 in frame 6
%	Particle 5 (29,957001, 153,905075)
%		linked to particle 4 in frame 5
%		linked to particle 3 in frame 6
%	Particle 6 (36,244789, 247,348831)
%		linked to particle 7 in frame 5
%		linked to particle 6 in frame 6
%	Particle 7 (53,421604, 384,594452)
%		linked to particle -1 in frame 5
%		linked to particle -1 in frame 6
%	Particle 8 (55,007607, 361,586456)
%		linked to particle 8 in frame 5
%		linked to particle 7 in frame 6
%	Particle 9 (68,785172, 80,128906)
%		linked to particle 9 in frame 5
%		linked to particle 8 in frame 6
%	Particle 10 (84,240410, 156,300964)
%		linked to particle 11 in frame 5
%		linked to particle 11 in frame 6
%	Particle 11 (89,164207, 476,567322)
%		linked to particle 13 in frame 5
%		linked to particle -1 in frame 6
%	Particle 12 (93,614372, 358,188538)
%		linked to particle 14 in frame 5
%		linked to particle 12 in frame 6
%	Particle 13 (97,726891, 165,395660)
%		linked to particle 15 in frame 5
%		linked to particle 13 in frame 6
%	Particle 14 (113,612427, 463,462555)
%		linked to particle -1 in frame 5
%		linked to particle -1 in frame 6
%	Particle 15 (124,128860, 470,091187)
%		linked to particle -1 in frame 5
%		linked to particle -1 in frame 6
%	Particle 16 (151,429367, 32,220844)
%		linked to particle 22 in frame 5
%		linked to particle 16 in frame 6
%	Particle 17 (165,058136, 339,603241)
%		linked to particle 23 in frame 5
%		linked to particle 17 in frame 6
%	Particle 18 (168,265671, 455,321442)
%		linked to particle 24 in frame 5
%		linked to particle 18 in frame 6
%	Particle 19 (196,021439, 490,329163)
%		linked to particle 25 in frame 5
%		linked to particle 19 in frame 6
%	Particle 20 (251,743362, 414,107727)
%		linked to particle -1 in frame 5
%		linked to particle -1 in frame 6
%	Particle 21 (273,420929, 397,165710)
%		linked to particle 26 in frame 5
%		linked to particle 20 in frame 6
%	Particle 22 (288,583160, 41,114388)
%		linked to particle -1 in frame 5
%		linked to particle -1 in frame 6
%	Particle 23 (301,419922, 151,094254)
%		linked to particle -1 in frame 5
%		linked to particle -1 in frame 6
%	Particle 24 (312,253510, 0,504763)
%		linked to particle -1 in frame 5
%		linked to particle -1 in frame 6
%	Particle 25 (331,189575, 178,077057)
%		linked to particle 27 in frame 5
%		linked to particle 21 in frame 6
%	Particle 26 (340,423920, 333,050354)
%		linked to particle 28 in frame 5
%		linked to particle 22 in frame 6
%	Particle 27 (388,310638, 64,405869)
%		linked to particle 31 in frame 5
%		linked to particle 26 in frame 6
%	Particle 28 (394,200500, 111,697243)
%		linked to particle 32 in frame 5
%		linked to particle 27 in frame 6
%	Particle 29 (393,910950, 351,447662)
%		linked to particle -1 in frame 5
%		linked to particle 28 in frame 6
%	Particle 30 (421,391205, 226,563934)
%		linked to particle -1 in frame 5
%		linked to particle -1 in frame 6
%	Particle 31 (448,670868, 374,517365)
%		linked to particle 36 in frame 5
%		linked to particle 32 in frame 6
%	Particle 32 (465,139008, 116,490746)
%		linked to particle -1 in frame 5
%		linked to particle -1 in frame 6
%	Particle 33 (470,022552, 255,178757)
%		linked to particle 37 in frame 5
%		linked to particle 33 in frame 6
%	Particle 34 (493,345734, 292,095032)
%		linked to particle -1 in frame 5
%		linked to particle -1 in frame 6
% Frame 5
%	Particle 0 (19,686413, 27,709131)
%		linked to particle 0 in frame 6
%		linked to particle 1 in frame 7
%	Particle 1 (22,743774, 136,310287)
%		linked to particle -1 in frame 6
%		linked to particle 2 in frame 7
%	Particle 2 (24,862623, 412,239075)
%		linked to particle 1 in frame 6
%		linked to particle 3 in frame 7
%	Particle 3 (26,523090, 67,129425)
%		linked to particle 2 in frame 6
%		linked to particle 4 in frame 7
%	Particle 4 (29,625647, 153,862122)
%		linked to particle 3 in frame 6
%		linked to particle 5 in frame 7
%	Particle 5 (31,879789, 180,765305)
%		linked to particle 4 in frame 6
%		linked to particle 6 in frame 7
%	Particle 6 (36,504723, 120,462448)
%		linked to particle 5 in frame 6
%		linked to particle 7 in frame 7
%	Particle 7 (36,449051, 247,836868)
%		linked to particle 6 in frame 6
%		linked to particle 8 in frame 7
%	Particle 8 (55,170750, 361,340607)
%		linked to particle 7 in frame 6
%		linked to particle 10 in frame 7
%	Particle 9 (68,941597, 79,392410)
%		linked to particle 8 in frame 6
%		linked to particle 12 in frame 7
%	Particle 10 (82,303230, 376,597778)
%		linked to particle 9 in frame 6
%		linked to particle 14 in frame 7
%	Particle 11 (84,489334, 156,418137)
%		linked to particle 11 in frame 6
%		linked to particle -1 in frame 7
%	Particle 12 (85,803047, 9,829584)
%		linked to particle 10 in frame 6
%		linked to particle 15 in frame 7
%	Particle 13 (89,019753, 476,984375)
%		linked to particle -1 in frame 6
%		linked to particle 16 in frame 7
%	Particle 14 (93,521194, 358,199371)
%		linked to particle 12 in frame 6
%		linked to particle 17 in frame 7
%	Particle 15 (96,415909, 167,734894)
%		linked to particle 13 in frame 6
%		linked to particle -1 in frame 7
%	Particle 16 (97,396606, 136,610565)
%		linked to particle -1 in frame 6
%		linked to particle -1 in frame 7
%	Particle 17 (99,053024, 84,610458)
%		linked to particle 14 in frame 6
%		linked to particle 18 in frame 7
%	Particle 18 (99,682961, 144,344025)
%		linked to particle -1 in frame 6
%		linked to particle -1 in frame 7
%	Particle 19 (105,227646, 304,902649)
%		linked to particle 15 in frame 6
%		linked to particle 19 in frame 7
%	Particle 20 (134,574951, 107,214264)
%		linked to particle -1 in frame 6
%		linked to particle -1 in frame 7
%	Particle 21 (144,883499, 458,269897)
%		linked to particle -1 in frame 6
%		linked to particle -1 in frame 7
%	Particle 22 (151,635254, 32,186317)
%		linked to particle 16 in frame 6
%		linked to particle 21 in frame 7
%	Particle 23 (165,186417, 340,360016)
%		linked to particle 17 in frame 6
%		linked to particle 22 in frame 7
%	Particle 24 (168,822388, 455,497467)
%		linked to particle 18 in frame 6
%		linked to particle 23 in frame 7
%	Particle 25 (196,233170, 490,681274)
%		linked to particle 19 in frame 6
%		linked to particle -1 in frame 7
%	Particle 26 (273,673035, 397,048889)
%		linked to particle 20 in frame 6
%		linked to particle 24 in frame 7
%	Particle 27 (329,856964, 176,312469)
%		linked to particle 21 in frame 6
%		linked to particle 25 in frame 7
%	Particle 28 (340,713470, 332,842499)
%		linked to particle 22 in frame 6
%		linked to particle 27 in frame 7
%	Particle 29 (358,599365, 245,945206)
%		linked to particle 23 in frame 6
%		linked to particle 28 in frame 7
%	Particle 30 (365,742188, 186,325180)
%		linked to particle 25 in frame 6
%		linked to particle -1 in frame 7
%	Particle 31 (388,372650, 64,366142)
%		linked to particle 26 in frame 6
%		linked to particle 30 in frame 7
%	Particle 32 (391,297607, 112,083603)
%		linked to particle 27 in frame 6
%		linked to particle 31 in frame 7
%	Particle 33 (404,412567, 8,454038)
%		linked to particle 29 in frame 6
%		linked to particle -1 in frame 7
%	Particle 34 (414,740662, 41,629158)
%		linked to particle 30 in frame 6
%		linked to particle 34 in frame 7
%	Particle 35 (429,906708, 23,177683)
%		linked to particle 31 in frame 6
%		linked to particle -1 in frame 7
%	Particle 36 (449,735901, 374,262634)
%		linked to particle 32 in frame 6
%		linked to particle -1 in frame 7
%	Particle 37 (470,216614, 255,367355)
%		linked to particle 33 in frame 6
%		linked to particle 36 in frame 7
% Frame 6
%	Particle 0 (19,241302, 28,562483)
%		linked to particle 1 in frame 7
%		linked to particle 0 in frame 8
%	Particle 1 (25,021961, 412,271393)
%		linked to particle 3 in frame 7
%		linked to particle 1 in frame 8
%	Particle 2 (25,888346, 65,143150)
%		linked to particle 4 in frame 7
%		linked to particle 2 in frame 8
%	Particle 3 (29,845009, 153,762482)
%		linked to particle 5 in frame 7
%		linked to particle 3 in frame 8
%	Particle 4 (31,744755, 180,972809)
%		linked to particle 6 in frame 7
%		linked to particle 4 in frame 8
%	Particle 5 (35,762424, 120,964607)
%		linked to particle 7 in frame 7
%		linked to particle 5 in frame 8
%	Particle 6 (36,387970, 247,896637)
%		linked to particle 8 in frame 7
%		linked to particle 6 in frame 8
%	Particle 7 (55,057755, 361,489319)
%		linked to particle 10 in frame 7
%		linked to particle 8 in frame 8
%	Particle 8 (68,768280, 79,125710)
%		linked to particle 12 in frame 7
%		linked to particle 10 in frame 8
%	Particle 9 (81,975960, 376,270142)
%		linked to particle 14 in frame 7
%		linked to particle -1 in frame 8
%	Particle 10 (85,647171, 9,679164)
%		linked to particle 15 in frame 7
%		linked to particle 13 in frame 8
%	Particle 11 (85,550331, 156,602875)
%		linked to particle -1 in frame 7
%		linked to particle 12 in frame 8
%	Particle 12 (93,725769, 358,099304)
%		linked to particle 17 in frame 7
%		linked to particle 15 in frame 8
%	Particle 13 (96,850143, 164,730087)
%		linked to particle -1 in frame 7
%		linked to particle -1 in frame 8
%	Particle 14 (98,921463, 84,581444)
%		linked to particle 18 in frame 7
%		linked to particle 16 in frame 8
%	Particle 15 (106,181366, 304,678925)
%		linked to particle 19 in frame 7
%		linked to particle 17 in frame 8
%	Particle 16 (151,405106, 32,394726)
%		linked to particle 21 in frame 7
%		linked to particle 19 in frame 8
%	Particle 17 (165,007721, 337,629395)
%		linked to particle 22 in frame 7
%		linked to particle 20 in frame 8
%	Particle 18 (169,029312, 455,740326)
%		linked to particle 23 in frame 7
%		linked to particle 22 in frame 8
%	Particle 19 (196,235168, 490,406952)
%		linked to particle -1 in frame 7
%		linked to particle -1 in frame 8
%	Particle 20 (273,637390, 396,930542)
%		linked to particle 24 in frame 7
%		linked to particle 24 in frame 8
%	Particle 21 (330,090881, 176,609726)
%		linked to particle 25 in frame 7
%		linked to particle 25 in frame 8
%	Particle 22 (340,721405, 333,194855)
%		linked to particle 27 in frame 7
%		linked to particle 26 in frame 8
%	Particle 23 (357,478424, 246,848099)
%		linked to particle 28 in frame 7
%		linked to particle 27 in frame 8
%	Particle 24 (359,969543, 258,375793)
%		linked to particle 29 in frame 7
%		linked to particle 28 in frame 8
%	Particle 25 (365,264252, 186,169479)
%		linked to particle -1 in frame 7
%		linked to particle -1 in frame 8
%	Particle 26 (388,325500, 64,554695)
%		linked to particle 30 in frame 7
%		linked to particle -1 in frame 8
%	Particle 27 (391,604767, 113,290527)
%		linked to particle 31 in frame 7
%		linked to particle 30 in frame 8
%	Particle 28 (397,104767, 332,756470)
%		linked to particle 33 in frame 7
%		linked to particle -1 in frame 8
%	Particle 29 (405,068512, 8,220188)
%		linked to particle -1 in frame 7
%		linked to particle 31 in frame 8
%	Particle 30 (414,124054, 42,108952)
%		linked to particle 34 in frame 7
%		linked to particle 32 in frame 8
%	Particle 31 (429,869751, 23,302017)
%		linked to particle -1 in frame 7
%		linked to particle 33 in frame 8
%	Particle 32 (449,831909, 374,365356)
%		linked to particle -1 in frame 7
%		linked to particle 34 in frame 8
%	Particle 33 (469,924896, 255,525391)
%		linked to particle 36 in frame 7
%		linked to particle 35 in frame 8
% Frame 7
%	Particle 0 (17,668123, 22,380493)
%		linked to particle -1 in frame 8
%		linked to particle -1 in frame 9
%	Particle 1 (20,938145, 29,105062)
%		linked to particle 0 in frame 8
%		linked to particle 0 in frame 9
%	Particle 2 (21,826080, 136,663300)
%		linked to particle -1 in frame 8
%		linked to particle -1 in frame 9
%	Particle 3 (24,778324, 412,552002)
%		linked to particle 1 in frame 8
%		linked to particle 1 in frame 9
%	Particle 4 (25,610725, 66,775940)
%		linked to particle 2 in frame 8
%		linked to particle 2 in frame 9
%	Particle 5 (29,594242, 153,947693)
%		linked to particle 3 in frame 8
%		linked to particle 3 in frame 9
%	Particle 6 (31,443602, 180,834198)
%		linked to particle 4 in frame 8
%		linked to particle 4 in frame 9
%	Particle 7 (35,699089, 120,080406)
%		linked to particle 5 in frame 8
%		linked to particle 5 in frame 9
%	Particle 8 (36,315643, 247,472900)
%		linked to particle 6 in frame 8
%		linked to particle 6 in frame 9
%	Particle 9 (40,548428, 442,278107)
%		linked to particle -1 in frame 8
%		linked to particle 7 in frame 9
%	Particle 10 (55,435387, 361,415588)
%		linked to particle 8 in frame 8
%		linked to particle 8 in frame 9
%	Particle 11 (67,813049, 57,467541)
%		linked to particle 9 in frame 8
%		linked to particle -1 in frame 9
%	Particle 12 (68,485085, 78,720757)
%		linked to particle 10 in frame 8
%		linked to particle 9 in frame 9
%	Particle 13 (71,475533, 35,016987)
%		linked to particle 11 in frame 8
%		linked to particle 10 in frame 9
%	Particle 14 (82,201981, 376,583649)
%		linked to particle -1 in frame 8
%		linked to particle -1 in frame 9
%	Particle 15 (85,759048, 9,930812)
%		linked to particle 13 in frame 8
%		linked to particle 12 in frame 9
%	Particle 16 (89,141457, 476,462646)
%		linked to particle 14 in frame 8
%		linked to particle -1 in frame 9
%	Particle 17 (93,501366, 358,143982)
%		linked to particle 15 in frame 8
%		linked to particle 13 in frame 9
%	Particle 18 (98,604805, 84,726768)
%		linked to particle 16 in frame 8
%		linked to particle 14 in frame 9
%	Particle 19 (105,787743, 305,012512)
%		linked to particle 17 in frame 8
%		linked to particle 17 in frame 9
%	Particle 20 (135,837784, 50,250744)
%		linked to particle -1 in frame 8
%		linked to particle -1 in frame 9
%	Particle 21 (151,621231, 32,200462)
%		linked to particle 19 in frame 8
%		linked to particle 20 in frame 9
%	Particle 22 (164,991608, 336,918976)
%		linked to particle 20 in frame 8
%		linked to particle -1 in frame 9
%	Particle 23 (168,705978, 455,368622)
%		linked to particle 22 in frame 8
%		linked to particle 21 in frame 9
%	Particle 24 (273,361267, 397,231812)
%		linked to particle 24 in frame 8
%		linked to particle 22 in frame 9
%	Particle 25 (330,377716, 176,077393)
%		linked to particle 25 in frame 8
%		linked to particle 25 in frame 9
%	Particle 26 (339,483795, 209,850769)
%		linked to particle -1 in frame 8
%		linked to particle -1 in frame 9
%	Particle 27 (340,737122, 332,998352)
%		linked to particle 26 in frame 8
%		linked to particle 26 in frame 9
%	Particle 28 (357,515198, 246,824661)
%		linked to particle 27 in frame 8
%		linked to particle 27 in frame 9
%	Particle 29 (360,203339, 258,312683)
%		linked to particle 28 in frame 8
%		linked to particle 28 in frame 9
%	Particle 30 (388,176361, 64,430016)
%		linked to particle -1 in frame 8
%		linked to particle 30 in frame 9
%	Particle 31 (391,704926, 114,472649)
%		linked to particle 30 in frame 8
%		linked to particle 31 in frame 9
%	Particle 32 (392,637482, 349,058563)
%		linked to particle -1 in frame 8
%		linked to particle -1 in frame 9
%	Particle 33 (395,959290, 332,908813)
%		linked to particle -1 in frame 8
%		linked to particle -1 in frame 9
%	Particle 34 (414,517731, 42,188938)
%		linked to particle 32 in frame 8
%		linked to particle 33 in frame 9
%	Particle 35 (464,350006, 112,233284)
%		linked to particle -1 in frame 8
%		linked to particle -1 in frame 9
%	Particle 36 (470,282135, 255,445023)
%		linked to particle 35 in frame 8
%		linked to particle 35 in frame 9
% Frame 8
%	Particle 0 (20,174070, 27,413649)
%		linked to particle 0 in frame 9
%		linked to particle 1 in frame 10
%	Particle 1 (24,727932, 412,359039)
%		linked to particle 1 in frame 9
%		linked to particle 2 in frame 10
%	Particle 2 (25,908253, 68,777000)
%		linked to particle 2 in frame 9
%		linked to particle -1 in frame 10
%	Particle 3 (29,608526, 154,013702)
%		linked to particle 3 in frame 9
%		linked to particle 3 in frame 10
%	Particle 4 (31,748446, 181,016449)
%		linked to particle 4 in frame 9
%		linked to particle 4 in frame 10
%	Particle 5 (36,051167, 119,202644)
%		linked to particle 5 in frame 9
%		linked to particle -1 in frame 10
%	Particle 6 (36,380089, 247,745605)
%		linked to particle 6 in frame 9
%		linked to particle 5 in frame 10
%	Particle 7 (52,914951, 384,508759)
%		linked to particle -1 in frame 9
%		linked to particle -1 in frame 10
%	Particle 8 (55,178661, 361,605499)
%		linked to particle 8 in frame 9
%		linked to particle 7 in frame 10
%	Particle 9 (65,303085, 52,172058)
%		linked to particle -1 in frame 9
%		linked to particle -1 in frame 10
%	Particle 10 (69,642097, 80,339691)
%		linked to particle 9 in frame 9
%		linked to particle 8 in frame 10
%	Particle 11 (72,730095, 34,751289)
%		linked to particle 10 in frame 9
%		linked to particle 9 in frame 10
%	Particle 12 (85,048065, 157,346222)
%		linked to particle 11 in frame 9
%		linked to particle 11 in frame 10
%	Particle 13 (86,067719, 9,430698)
%		linked to particle 12 in frame 9
%		linked to particle 10 in frame 10
%	Particle 14 (89,343925, 477,150391)
%		linked to particle -1 in frame 9
%		linked to particle -1 in frame 10
%	Particle 15 (93,449966, 358,330902)
%		linked to particle 13 in frame 9
%		linked to particle 12 in frame 10
%	Particle 16 (98,858665, 84,638611)
%		linked to particle 14 in frame 9
%		linked to particle 13 in frame 10
%	Particle 17 (105,381767, 304,608337)
%		linked to particle 17 in frame 9
%		linked to particle 14 in frame 10
%	Particle 18 (138,787613, 461,986938)
%		linked to particle -1 in frame 9
%		linked to particle -1 in frame 10
%	Particle 19 (151,587875, 32,017750)
%		linked to particle 20 in frame 9
%		linked to particle 16 in frame 10
%	Particle 20 (164,814209, 335,191803)
%		linked to particle -1 in frame 9
%		linked to particle -1 in frame 10
%	Particle 21 (168,125092, 42,703300)
%		linked to particle -1 in frame 9
%		linked to particle 17 in frame 10
%	Particle 22 (169,106949, 455,401764)
%		linked to particle 21 in frame 9
%		linked to particle 18 in frame 10
%	Particle 23 (252,480209, 35,498199)
%		linked to particle -1 in frame 9
%		linked to particle -1 in frame 10
%	Particle 24 (273,700562, 397,587830)
%		linked to particle 22 in frame 9
%		linked to particle 19 in frame 10
%	Particle 25 (330,748230, 175,714249)
%		linked to particle 25 in frame 9
%		linked to particle 22 in frame 10
%	Particle 26 (340,607269, 332,926208)
%		linked to particle 26 in frame 9
%		linked to particle 23 in frame 10
%	Particle 27 (359,337067, 244,920441)
%		linked to particle 28 in frame 9
%		linked to particle 24 in frame 10
%	Particle 28 (359,961700, 258,209076)
%		linked to particle -1 in frame 9
%		linked to particle -1 in frame 10
%	Particle 29 (368,631439, 96,619965)
%		linked to particle 29 in frame 9
%		linked to particle 26 in frame 10
%	Particle 30 (392,496582, 114,104889)
%		linked to particle 31 in frame 9
%		linked to particle 28 in frame 10
%	Particle 31 (404,568909, 8,707686)
%		linked to particle 32 in frame 9
%		linked to particle 29 in frame 10
%	Particle 32 (414,558990, 42,075123)
%		linked to particle 33 in frame 9
%		linked to particle 30 in frame 10
%	Particle 33 (429,966461, 23,159742)
%		linked to particle 34 in frame 9
%		linked to particle -1 in frame 10
%	Particle 34 (449,027222, 374,283661)
%		linked to particle -1 in frame 9
%		linked to particle -1 in frame 10
%	Particle 35 (470,263092, 255,595978)
%		linked to particle 35 in frame 9
%		linked to particle 32 in frame 10
%	Particle 36 (510,473267, 217,404785)
%		linked to particle 37 in frame 9
%		linked to particle -1 in frame 10
% Frame 9
%	Particle 0 (25,162159, 27,847977)
%		linked to particle 1 in frame 10
%		linked to particle 2 in frame 11
%	Particle 1 (24,796230, 412,488007)
%		linked to particle 2 in frame 10
%		linked to particle -1 in frame 11
%	Particle 2 (26,396198, 69,062759)
%		linked to particle -1 in frame 10
%		linked to particle 3 in frame 11
%	Particle 3 (29,521437, 153,925293)
%		linked to particle 3 in frame 10
%		linked to particle 5 in frame 11
%	Particle 4 (31,787519, 180,817062)
%		linked to particle 4 in frame 10
%		linked to particle 6 in frame 11
%	Particle 5 (34,205349, 120,586273)
%		linked to particle -1 in frame 10
%		linked to particle 4 in frame 11
%	Particle 6 (36,366833, 247,935516)
%		linked to particle 5 in frame 10
%		linked to particle 7 in frame 11
%	Particle 7 (41,045658, 442,168427)
%		linked to particle 6 in frame 10
%		linked to particle 8 in frame 11
%	Particle 8 (55,447956, 361,674774)
%		linked to particle 7 in frame 10
%		linked to particle 10 in frame 11
%	Particle 9 (68,966537, 80,459297)
%		linked to particle 8 in frame 10
%		linked to particle 12 in frame 11
%	Particle 10 (71,656479, 36,295971)
%		linked to particle 9 in frame 10
%		linked to particle 13 in frame 11
%	Particle 11 (84,623039, 157,098145)
%		linked to particle 11 in frame 10
%		linked to particle 14 in frame 11
%	Particle 12 (85,635933, 9,785599)
%		linked to particle 10 in frame 10
%		linked to particle -1 in frame 11
%	Particle 13 (93,475105, 358,283661)
%		linked to particle 12 in frame 10
%		linked to particle 16 in frame 11
%	Particle 14 (98,936066, 84,673431)
%		linked to particle 13 in frame 10
%		linked to particle 17 in frame 11
%	Particle 15 (98,950874, 143,833145)
%		linked to particle -1 in frame 10
%		linked to particle 21 in frame 11
%	Particle 16 (101,431793, 172,137756)
%		linked to particle -1 in frame 10
%		linked to particle -1 in frame 11
%	Particle 17 (105,951920, 303,802124)
%		linked to particle 14 in frame 10
%		linked to particle 18 in frame 11
%	Particle 18 (124,502098, 442,421844)
%		linked to particle -1 in frame 10
%		linked to particle -1 in frame 11
%	Particle 19 (137,139725, 108,277100)
%		linked to particle -1 in frame 10
%		linked to particle -1 in frame 11
%	Particle 20 (151,602356, 32,112003)
%		linked to particle 16 in frame 10
%		linked to particle 23 in frame 11
%	Particle 21 (168,699203, 455,279846)
%		linked to particle 18 in frame 10
%		linked to particle 25 in frame 11
%	Particle 22 (273,354004, 397,228333)
%		linked to particle 19 in frame 10
%		linked to particle 26 in frame 11
%	Particle 23 (286,406006, 39,735760)
%		linked to particle 20 in frame 10
%		linked to particle 27 in frame 11
%	Particle 24 (312,071899, 1,119297)
%		linked to particle 21 in frame 10
%		linked to particle 28 in frame 11
%	Particle 25 (330,726227, 175,745483)
%		linked to particle 22 in frame 10
%		linked to particle 29 in frame 11
%	Particle 26 (340,198364, 333,114929)
%		linked to particle 23 in frame 10
%		linked to particle 30 in frame 11
%	Particle 27 (352,784576, 243,471741)
%		linked to particle -1 in frame 10
%		linked to particle -1 in frame 11
%	Particle 28 (358,610931, 245,256866)
%		linked to particle 24 in frame 10
%		linked to particle 31 in frame 11
%	Particle 29 (368,671906, 96,840317)
%		linked to particle -1 in frame 10
%		linked to particle -1 in frame 11
%	Particle 30 (388,386658, 64,296677)
%		linked to particle 27 in frame 10
%		linked to particle 34 in frame 11
%	Particle 31 (392,181152, 110,898155)
%		linked to particle 28 in frame 10
%		linked to particle 33 in frame 11
%	Particle 32 (405,565765, 9,203211)
%		linked to particle 29 in frame 10
%		linked to particle 36 in frame 11
%	Particle 33 (414,665070, 41,730518)
%		linked to particle 30 in frame 10
%		linked to particle 37 in frame 11
%	Particle 34 (433,308289, 17,384438)
%		linked to particle -1 in frame 10
%		linked to particle 39 in frame 11
%	Particle 35 (470,117859, 255,079529)
%		linked to particle 32 in frame 10
%		linked to particle -1 in frame 11
%	Particle 36 (496,405518, 294,575409)
%		linked to particle 33 in frame 10
%		linked to particle 40 in frame 11
%	Particle 37 (510,655334, 217,668579)
%		linked to particle -1 in frame 10
%		linked to particle -1 in frame 11
% Frame 10
%	Particle 0 (19,920120, 137,729172)
%		linked to particle 1 in frame 11
%		linked to particle 1 in frame 12
%	Particle 1 (22,989017, 28,701488)
%		linked to particle 2 in frame 11
%		linked to particle 0 in frame 12
%	Particle 2 (24,801500, 412,456573)
%		linked to particle -1 in frame 11
%		linked to particle -1 in frame 12
%	Particle 3 (29,813902, 154,329483)
%		linked to particle 5 in frame 11
%		linked to particle 3 in frame 12
%	Particle 4 (32,038460, 181,190491)
%		linked to particle 6 in frame 11
%		linked to particle 5 in frame 12
%	Particle 5 (36,148846, 248,415085)
%		linked to particle 7 in frame 11
%		linked to particle 6 in frame 12
%	Particle 6 (41,136894, 442,499512)
%		linked to particle 8 in frame 11
%		linked to particle 7 in frame 12
%	Particle 7 (55,418133, 361,904175)
%		linked to particle 10 in frame 11
%		linked to particle 8 in frame 12
%	Particle 8 (70,282990, 78,346695)
%		linked to particle 12 in frame 11
%		linked to particle 10 in frame 12
%	Particle 9 (71,796417, 35,486370)
%		linked to particle 13 in frame 11
%		linked to particle 11 in frame 12
%	Particle 10 (84,849388, 10,371175)
%		linked to particle -1 in frame 11
%		linked to particle -1 in frame 12
%	Particle 11 (85,080292, 157,280182)
%		linked to particle 14 in frame 11
%		linked to particle 12 in frame 12
%	Particle 12 (93,532639, 358,054718)
%		linked to particle 16 in frame 11
%		linked to particle 15 in frame 12
%	Particle 13 (98,822517, 84,439720)
%		linked to particle 17 in frame 11
%		linked to particle -1 in frame 12
%	Particle 14 (106,230141, 303,001129)
%		linked to particle 18 in frame 11
%		linked to particle 16 in frame 12
%	Particle 15 (113,587593, 463,713104)
%		linked to particle 20 in frame 11
%		linked to particle -1 in frame 12
%	Particle 16 (151,525970, 32,043995)
%		linked to particle 23 in frame 11
%		linked to particle 19 in frame 12
%	Particle 17 (167,980988, 42,678894)
%		linked to particle -1 in frame 11
%		linked to particle -1 in frame 12
%	Particle 18 (168,525681, 455,336975)
%		linked to particle 25 in frame 11
%		linked to particle 20 in frame 12
%	Particle 19 (273,346588, 397,233307)
%		linked to particle 26 in frame 11
%		linked to particle 21 in frame 12
%	Particle 20 (286,230072, 39,564907)
%		linked to particle 27 in frame 11
%		linked to particle -1 in frame 12
%	Particle 21 (311,476624, 1,453458)
%		linked to particle 28 in frame 11
%		linked to particle -1 in frame 12
%	Particle 22 (330,567688, 175,792404)
%		linked to particle 29 in frame 11
%		linked to particle 22 in frame 12
%	Particle 23 (340,162781, 332,893921)
%		linked to particle 30 in frame 11
%		linked to particle 23 in frame 12
%	Particle 24 (358,661377, 245,068451)
%		linked to particle 31 in frame 11
%		linked to particle 24 in frame 12
%	Particle 25 (364,234833, 193,362640)
%		linked to particle 32 in frame 11
%		linked to particle 26 in frame 12
%	Particle 26 (381,677032, 108,615974)
%		linked to particle 33 in frame 11
%		linked to particle -1 in frame 12
%	Particle 27 (388,393066, 64,575989)
%		linked to particle 34 in frame 11
%		linked to particle 28 in frame 12
%	Particle 28 (393,035309, 112,316833)
%		linked to particle -1 in frame 11
%		linked to particle -1 in frame 12
%	Particle 29 (405,725220, 8,589813)
%		linked to particle 36 in frame 11
%		linked to particle 30 in frame 12
%	Particle 30 (414,682678, 42,009079)
%		linked to particle 37 in frame 11
%		linked to particle 31 in frame 12
%	Particle 31 (443,877319, 62,220612)
%		linked to particle -1 in frame 11
%		linked to particle -1 in frame 12
%	Particle 32 (470,259308, 255,296875)
%		linked to particle -1 in frame 11
%		linked to particle 34 in frame 12
%	Particle 33 (500,277039, 293,214996)
%		linked to particle 40 in frame 11
%		linked to particle 35 in frame 12
% Frame 11
%	Particle 0 (17,206076, 28,420250)
%		linked to particle -1 in frame 12
%		linked to particle 0 in frame 13
%	Particle 1 (20,991014, 135,449417)
%		linked to particle 1 in frame 12
%		linked to particle 1 in frame 13
%	Particle 2 (22,979750, 27,635748)
%		linked to particle 0 in frame 12
%		linked to particle 2 in frame 13
%	Particle 3 (27,390697, 69,898964)
%		linked to particle 2 in frame 12
%		linked to particle 3 in frame 13
%	Particle 4 (29,952486, 131,110626)
%		linked to particle -1 in frame 12
%		linked to particle -1 in frame 13
%	Particle 5 (29,757450, 154,229584)
%		linked to particle 3 in frame 12
%		linked to particle 4 in frame 13
%	Particle 6 (31,650156, 181,250076)
%		linked to particle 5 in frame 12
%		linked to particle 5 in frame 13
%	Particle 7 (36,094139, 248,483124)
%		linked to particle 6 in frame 12
%		linked to particle 7 in frame 13
%	Particle 8 (41,026615, 442,534760)
%		linked to particle 7 in frame 12
%		linked to particle -1 in frame 13
%	Particle 9 (53,207550, 384,567383)
%		linked to particle -1 in frame 12
%		linked to particle -1 in frame 13
%	Particle 10 (55,437344, 361,850037)
%		linked to particle 8 in frame 12
%		linked to particle -1 in frame 13
%	Particle 11 (65,493927, 51,516640)
%		linked to particle 9 in frame 12
%		linked to particle 8 in frame 13
%	Particle 12 (71,169861, 79,993668)
%		linked to particle 10 in frame 12
%		linked to particle 9 in frame 13
%	Particle 13 (71,643280, 35,364037)
%		linked to particle 11 in frame 12
%		linked to particle 10 in frame 13
%	Particle 14 (84,230797, 157,082794)
%		linked to particle 12 in frame 12
%		linked to particle 11 in frame 13
%	Particle 15 (88,942848, 477,131226)
%		linked to particle 14 in frame 12
%		linked to particle 13 in frame 13
%	Particle 16 (93,565186, 358,199554)
%		linked to particle 15 in frame 12
%		linked to particle 14 in frame 13
%	Particle 17 (99,078072, 84,573715)
%		linked to particle -1 in frame 12
%		linked to particle -1 in frame 13
%	Particle 18 (106,080643, 302,770844)
%		linked to particle 16 in frame 12
%		linked to particle -1 in frame 13
%	Particle 19 (112,995209, 69,418831)
%		linked to particle -1 in frame 12
%		linked to particle -1 in frame 13
%	Particle 20 (113,712753, 463,713989)
%		linked to particle -1 in frame 12
%		linked to particle -1 in frame 13
%	Particle 21 (117,823677, 142,405273)
%		linked to particle -1 in frame 12
%		linked to particle 16 in frame 13
%	Particle 22 (125,087349, 467,911346)
%		linked to particle -1 in frame 12
%		linked to particle -1 in frame 13
%	Particle 23 (151,519638, 32,170265)
%		linked to particle 19 in frame 12
%		linked to particle 18 in frame 13
%	Particle 24 (165,286224, 333,603333)
%		linked to particle -1 in frame 12
%		linked to particle -1 in frame 13
%	Particle 25 (168,455490, 455,399719)
%		linked to particle 20 in frame 12
%		linked to particle -1 in frame 13
%	Particle 26 (273,429688, 396,913025)
%		linked to particle 21 in frame 12
%		linked to particle 20 in frame 13
%	Particle 27 (285,687347, 38,783745)
%		linked to particle -1 in frame 12
%		linked to particle -1 in frame 13
%	Particle 28 (312,272491, 0,772900)
%		linked to particle -1 in frame 12
%		linked to particle -1 in frame 13
%	Particle 29 (330,233887, 175,171616)
%		linked to particle 22 in frame 12
%		linked to particle 21 in frame 13
%	Particle 30 (340,226746, 332,890411)
%		linked to particle 23 in frame 12
%		linked to particle 22 in frame 13
%	Particle 31 (358,035370, 246,004303)
%		linked to particle 24 in frame 12
%		linked to particle 23 in frame 13
%	Particle 32 (365,897339, 198,114822)
%		linked to particle 26 in frame 12
%		linked to particle -1 in frame 13
%	Particle 33 (381,563904, 109,094696)
%		linked to particle -1 in frame 12
%		linked to particle -1 in frame 13
%	Particle 34 (388,404144, 64,533005)
%		linked to particle 28 in frame 12
%		linked to particle 25 in frame 13
%	Particle 35 (396,417328, 333,280090)
%		linked to particle 29 in frame 12
%		linked to particle 26 in frame 13
%	Particle 36 (406,006775, 9,229273)
%		linked to particle 30 in frame 12
%		linked to particle 27 in frame 13
%	Particle 37 (414,582764, 42,092030)
%		linked to particle 31 in frame 12
%		linked to particle 28 in frame 13
%	Particle 38 (429,833923, 23,130993)
%		linked to particle 32 in frame 12
%		linked to particle 29 in frame 13
%	Particle 39 (434,959747, 17,957878)
%		linked to particle 33 in frame 12
%		linked to particle -1 in frame 13
%	Particle 40 (499,072998, 293,649231)
%		linked to particle 35 in frame 12
%		linked to particle 32 in frame 13
% Frame 12
%	Particle 0 (21,993639, 29,140133)
%		linked to particle 2 in frame 13
%		linked to particle 0 in frame 14
%	Particle 1 (22,951975, 136,348068)
%		linked to particle 1 in frame 13
%		linked to particle 1 in frame 14
%	Particle 2 (26,098204, 68,019920)
%		linked to particle 3 in frame 13
%		linked to particle 3 in frame 14
%	Particle 3 (29,950842, 154,095184)
%		linked to particle 4 in frame 13
%		linked to particle 5 in frame 14
%	Particle 4 (32,313450, 82,953987)
%		linked to particle 6 in frame 13
%		linked to particle 6 in frame 14
%	Particle 5 (31,547712, 181,071136)
%		linked to particle 5 in frame 13
%		linked to particle -1 in frame 14
%	Particle 6 (36,209473, 248,746277)
%		linked to particle 7 in frame 13
%		linked to particle 7 in frame 14
%	Particle 7 (40,897240, 442,167175)
%		linked to particle -1 in frame 13
%		linked to particle -1 in frame 14
%	Particle 8 (55,103050, 362,171692)
%		linked to particle -1 in frame 13
%		linked to particle 8 in frame 14
%	Particle 9 (66,687027, 51,855000)
%		linked to particle 8 in frame 13
%		linked to particle 11 in frame 14
%	Particle 10 (70,973183, 79,500237)
%		linked to particle 9 in frame 13
%		linked to particle 9 in frame 14
%	Particle 11 (72,475914, 35,611893)
%		linked to particle 10 in frame 13
%		linked to particle 10 in frame 14
%	Particle 12 (83,908829, 157,147491)
%		linked to particle 11 in frame 13
%		linked to particle 12 in frame 14
%	Particle 13 (88,152138, 61,452225)
%		linked to particle 12 in frame 13
%		linked to particle 13 in frame 14
%	Particle 14 (89,169708, 477,061066)
%		linked to particle 13 in frame 13
%		linked to particle 14 in frame 14
%	Particle 15 (93,345787, 358,101135)
%		linked to particle 14 in frame 13
%		linked to particle 15 in frame 14
%	Particle 16 (107,233734, 304,474152)
%		linked to particle -1 in frame 13
%		linked to particle 16 in frame 14
%	Particle 17 (117,210121, 233,965134)
%		linked to particle 15 in frame 13
%		linked to particle -1 in frame 14
%	Particle 18 (124,473343, 441,867096)
%		linked to particle -1 in frame 13
%		linked to particle -1 in frame 14
%	Particle 19 (151,459473, 32,173790)
%		linked to particle 18 in frame 13
%		linked to particle 19 in frame 14
%	Particle 20 (168,848007, 455,350464)
%		linked to particle -1 in frame 13
%		linked to particle 20 in frame 14
%	Particle 21 (273,072723, 397,324493)
%		linked to particle 20 in frame 13
%		linked to particle -1 in frame 14
%	Particle 22 (329,164673, 175,185120)
%		linked to particle 21 in frame 13
%		linked to particle 22 in frame 14
%	Particle 23 (340,091095, 332,562622)
%		linked to particle 22 in frame 13
%		linked to particle 23 in frame 14
%	Particle 24 (358,464935, 246,006729)
%		linked to particle 23 in frame 13
%		linked to particle 24 in frame 14
%	Particle 25 (360,075226, 257,962555)
%		linked to particle 24 in frame 13
%		linked to particle 25 in frame 14
%	Particle 26 (364,811523, 198,884384)
%		linked to particle -1 in frame 13
%		linked to particle 26 in frame 14
%	Particle 27 (379,187836, 262,327881)
%		linked to particle -1 in frame 13
%		linked to particle 27 in frame 14
%	Particle 28 (388,586792, 64,298431)
%		linked to particle 25 in frame 13
%		linked to particle 28 in frame 14
%	Particle 29 (397,122437, 332,944183)
%		linked to particle 26 in frame 13
%		linked to particle -1 in frame 14
%	Particle 30 (407,998047, 11,779362)
%		linked to particle 27 in frame 13
%		linked to particle 31 in frame 14
%	Particle 31 (414,188171, 42,199875)
%		linked to particle 28 in frame 13
%		linked to particle 32 in frame 14
%	Particle 32 (430,004150, 23,221891)
%		linked to particle 29 in frame 13
%		linked to particle 33 in frame 14
%	Particle 33 (434,233063, 17,991686)
%		linked to particle -1 in frame 13
%		linked to particle 34 in frame 14
%	Particle 34 (470,143921, 255,413544)
%		linked to particle 31 in frame 13
%		linked to particle 35 in frame 14
%	Particle 35 (498,687225, 293,486145)
%		linked to particle 32 in frame 13
%		linked to particle 36 in frame 14
%	Particle 36 (510,537231, 217,905136)
%		linked to particle 33 in frame 13
%		linked to particle -1 in frame 14
% Frame 13
%	Particle 0 (18,725069, 29,041386)
%		linked to particle 0 in frame 14
%		linked to particle -1 in frame 15
%	Particle 1 (20,768543, 137,428574)
%		linked to particle 1 in frame 14
%		linked to particle 0 in frame 15
%	Particle 2 (24,998327, 29,362988)
%		linked to particle 4 in frame 14
%		linked to particle 5 in frame 15
%	Particle 3 (26,043261, 69,387398)
%		linked to particle 3 in frame 14
%		linked to particle 2 in frame 15
%	Particle 4 (30,170534, 154,343567)
%		linked to particle 5 in frame 14
%		linked to particle 3 in frame 15
%	Particle 5 (31,435202, 181,127960)
%		linked to particle -1 in frame 14
%		linked to particle -1 in frame 15
%	Particle 6 (32,924313, 83,712524)
%		linked to particle 6 in frame 14
%		linked to particle 4 in frame 15
%	Particle 7 (36,081879, 248,354263)
%		linked to particle 7 in frame 14
%		linked to particle 6 in frame 15
%	Particle 8 (66,042015, 52,115730)
%		linked to particle -1 in frame 14
%		linked to particle 10 in frame 15
%	Particle 9 (68,725449, 80,071098)
%		linked to particle 9 in frame 14
%		linked to particle 9 in frame 15
%	Particle 10 (72,465576, 35,625252)
%		linked to particle 10 in frame 14
%		linked to particle -1 in frame 15
%	Particle 11 (82,975060, 156,831360)
%		linked to particle 12 in frame 14
%		linked to particle 12 in frame 15
%	Particle 12 (87,788109, 61,504990)
%		linked to particle 13 in frame 14
%		linked to particle 13 in frame 15
%	Particle 13 (89,180092, 477,068756)
%		linked to particle 14 in frame 14
%		linked to particle 14 in frame 15
%	Particle 14 (93,637169, 358,220367)
%		linked to particle 15 in frame 14
%		linked to particle 15 in frame 15
%	Particle 15 (115,807465, 236,679626)
%		linked to particle -1 in frame 14
%		linked to particle -1 in frame 15
%	Particle 16 (120,423042, 149,081284)
%		linked to particle -1 in frame 14
%		linked to particle -1 in frame 15
%	Particle 17 (138,070465, 109,672951)
%		linked to particle 18 in frame 14
%		linked to particle 19 in frame 15
%	Particle 18 (151,540070, 32,326012)
%		linked to particle 19 in frame 14
%		linked to particle 20 in frame 15
%	Particle 19 (225,454926, 54,187675)
%		linked to particle 21 in frame 14
%		linked to particle 23 in frame 15
%	Particle 20 (273,541870, 397,277008)
%		linked to particle -1 in frame 14
%		linked to particle -1 in frame 15
%	Particle 21 (328,397034, 174,788910)
%		linked to particle 22 in frame 14
%		linked to particle 24 in frame 15
%	Particle 22 (340,389069, 332,904755)
%		linked to particle 23 in frame 14
%		linked to particle 25 in frame 15
%	Particle 23 (358,699188, 244,664719)
%		linked to particle 24 in frame 14
%		linked to particle 27 in frame 15
%	Particle 24 (360,205750, 257,999084)
%		linked to particle 25 in frame 14
%		linked to particle 28 in frame 15
%	Particle 25 (388,128876, 64,556160)
%		linked to particle 28 in frame 14
%		linked to particle 31 in frame 15
%	Particle 26 (396,321930, 333,297211)
%		linked to particle -1 in frame 14
%		linked to particle -1 in frame 15
%	Particle 27 (407,482635, 12,962058)
%		linked to particle 31 in frame 14
%		linked to particle -1 in frame 15
%	Particle 28 (414,433228, 42,187420)
%		linked to particle 32 in frame 14
%		linked to particle 32 in frame 15
%	Particle 29 (429,845062, 23,192802)
%		linked to particle 33 in frame 14
%		linked to particle 33 in frame 15
%	Particle 30 (443,946320, 61,664024)
%		linked to particle -1 in frame 14
%		linked to particle -1 in frame 15
%	Particle 31 (470,200104, 255,564651)
%		linked to particle 35 in frame 14
%		linked to particle 35 in frame 15
%	Particle 32 (501,232513, 292,825836)
%		linked to particle 36 in frame 14
%		linked to particle 36 in frame 15
%	Particle 33 (510,775269, 217,382675)
%		linked to particle -1 in frame 14
%		linked to particle 37 in frame 15
% Frame 14
%	Particle 0 (18,942848, 27,741732)
%		linked to particle -1 in frame 15
%		linked to particle -1 in frame 16
%	Particle 1 (20,307669, 137,161713)
%		linked to particle 0 in frame 15
%		linked to particle 0 in frame 16
%	Particle 2 (24,747442, 412,605194)
%		linked to particle 1 in frame 15
%		linked to particle -1 in frame 16
%	Particle 3 (27,291203, 69,355270)
%		linked to particle 2 in frame 15
%		linked to particle 1 in frame 16
%	Particle 4 (27,552900, 28,808506)
%		linked to particle 5 in frame 15
%		linked to particle 3 in frame 16
%	Particle 5 (29,756594, 154,063202)
%		linked to particle 3 in frame 15
%		linked to particle 2 in frame 16
%	Particle 6 (32,892712, 83,433075)
%		linked to particle 4 in frame 15
%		linked to particle 4 in frame 16
%	Particle 7 (35,874607, 248,602295)
%		linked to particle 6 in frame 15
%		linked to particle 5 in frame 16
%	Particle 8 (55,414791, 361,608215)
%		linked to particle 8 in frame 15
%		linked to particle 7 in frame 16
%	Particle 9 (69,131783, 79,993309)
%		linked to particle 9 in frame 15
%		linked to particle 8 in frame 16
%	Particle 10 (72,595932, 34,719742)
%		linked to particle -1 in frame 15
%		linked to particle -1 in frame 16
%	Particle 11 (76,467216, 50,994343)
%		linked to particle 10 in frame 15
%		linked to particle 9 in frame 16
%	Particle 12 (83,310127, 156,789276)
%		linked to particle 12 in frame 15
%		linked to particle 10 in frame 16
%	Particle 13 (87,820305, 61,428097)
%		linked to particle 13 in frame 15
%		linked to particle -1 in frame 16
%	Particle 14 (88,882568, 476,669922)
%		linked to particle 14 in frame 15
%		linked to particle 11 in frame 16
%	Particle 15 (93,720886, 358,324677)
%		linked to particle 15 in frame 15
%		linked to particle 13 in frame 16
%	Particle 16 (107,775841, 305,229431)
%		linked to particle 16 in frame 15
%		linked to particle -1 in frame 16
%	Particle 17 (135,670166, 50,328465)
%		linked to particle -1 in frame 15
%		linked to particle -1 in frame 16
%	Particle 18 (138,565369, 109,239265)
%		linked to particle 19 in frame 15
%		linked to particle -1 in frame 16
%	Particle 19 (151,548691, 32,442764)
%		linked to particle 20 in frame 15
%		linked to particle 15 in frame 16
%	Particle 20 (168,399643, 455,600800)
%		linked to particle 22 in frame 15
%		linked to particle 17 in frame 16
%	Particle 21 (225,353775, 54,191433)
%		linked to particle 23 in frame 15
%		linked to particle 18 in frame 16
%	Particle 22 (328,880127, 174,364838)
%		linked to particle 24 in frame 15
%		linked to particle 22 in frame 16
%	Particle 23 (340,160797, 332,946106)
%		linked to particle 25 in frame 15
%		linked to particle 24 in frame 16
%	Particle 24 (358,890869, 245,080795)
%		linked to particle 27 in frame 15
%		linked to particle 26 in frame 16
%	Particle 25 (360,076721, 257,989380)
%		linked to particle 28 in frame 15
%		linked to particle 27 in frame 16
%	Particle 26 (364,838867, 199,316422)
%		linked to particle 29 in frame 15
%		linked to particle 28 in frame 16
%	Particle 27 (376,195435, 262,414154)
%		linked to particle 30 in frame 15
%		linked to particle 30 in frame 16
%	Particle 28 (388,215851, 64,395531)
%		linked to particle 31 in frame 15
%		linked to particle 31 in frame 16
%	Particle 29 (394,566772, 109,930710)
%		linked to particle -1 in frame 15
%		linked to particle -1 in frame 16
%	Particle 30 (405,829315, 98,106644)
%		linked to particle -1 in frame 15
%		linked to particle -1 in frame 16
%	Particle 31 (407,163544, 13,254113)
%		linked to particle -1 in frame 15
%		linked to particle 32 in frame 16
%	Particle 32 (414,443512, 42,152702)
%		linked to particle 32 in frame 15
%		linked to particle 33 in frame 16
%	Particle 33 (429,973450, 23,138966)
%		linked to particle 33 in frame 15
%		linked to particle 34 in frame 16
%	Particle 34 (434,599182, 17,844301)
%		linked to particle 34 in frame 15
%		linked to particle 35 in frame 16
%	Particle 35 (469,842194, 255,476791)
%		linked to particle 35 in frame 15
%		linked to particle 37 in frame 16
%	Particle 36 (502,762451, 292,011536)
%		linked to particle 36 in frame 15
%		linked to particle 38 in frame 16
% Frame 15
%	Particle 0 (20,880503, 136,672180)
%		linked to particle 0 in frame 16
%		linked to particle 0 in frame 17
%	Particle 1 (24,677166, 412,736694)
%		linked to particle -1 in frame 16
%		linked to particle -1 in frame 17
%	Particle 2 (26,014799, 67,068062)
%		linked to particle 1 in frame 16
%		linked to particle 1 in frame 17
%	Particle 3 (29,902922, 154,224594)
%		linked to particle 2 in frame 16
%		linked to particle 2 in frame 17
%	Particle 4 (32,501770, 83,123795)
%		linked to particle 4 in frame 16
%		linked to particle 5 in frame 17
%	Particle 5 (33,484818, 33,364914)
%		linked to particle 3 in frame 16
%		linked to particle 4 in frame 17
%	Particle 6 (36,321678, 248,931976)
%		linked to particle 5 in frame 16
%		linked to particle 6 in frame 17
%	Particle 7 (41,331257, 442,193542)
%		linked to particle -1 in frame 16
%		linked to particle 7 in frame 17
%	Particle 8 (55,093903, 361,620789)
%		linked to particle 7 in frame 16
%		linked to particle 9 in frame 17
%	Particle 9 (68,571030, 78,947845)
%		linked to particle 8 in frame 16
%		linked to particle 10 in frame 17
%	Particle 10 (76,455971, 50,816380)
%		linked to particle 9 in frame 16
%		linked to particle 11 in frame 17
%	Particle 11 (81,873314, 376,518097)
%		linked to particle -1 in frame 16
%		linked to particle 12 in frame 17
%	Particle 12 (83,350510, 156,970398)
%		linked to particle 10 in frame 16
%		linked to particle 13 in frame 17
%	Particle 13 (87,618500, 61,443825)
%		linked to particle -1 in frame 16
%		linked to particle -1 in frame 17
%	Particle 14 (89,163185, 476,646942)
%		linked to particle 11 in frame 16
%		linked to particle 14 in frame 17
%	Particle 15 (93,728630, 358,077698)
%		linked to particle 13 in frame 16
%		linked to particle 15 in frame 17
%	Particle 16 (108,065056, 305,412231)
%		linked to particle -1 in frame 16
%		linked to particle 19 in frame 17
%	Particle 17 (113,897018, 463,544647)
%		linked to particle 14 in frame 16
%		linked to particle 20 in frame 17
%	Particle 18 (138,580811, 136,695755)
%		linked to particle -1 in frame 16
%		linked to particle -1 in frame 17
%	Particle 19 (142,572601, 110,829330)
%		linked to particle -1 in frame 16
%		linked to particle 21 in frame 17
%	Particle 20 (151,454559, 32,145515)
%		linked to particle 15 in frame 16
%		linked to particle -1 in frame 17
%	Particle 21 (167,790024, 42,693020)
%		linked to particle 16 in frame 16
%		linked to particle 23 in frame 17
%	Particle 22 (168,301956, 455,503204)
%		linked to particle 17 in frame 16
%		linked to particle 24 in frame 17
%	Particle 23 (225,278137, 54,249504)
%		linked to particle 18 in frame 16
%		linked to particle -1 in frame 17
%	Particle 24 (329,753143, 175,105240)
%		linked to particle 22 in frame 16
%		linked to particle 29 in frame 17
%	Particle 25 (340,245911, 332,795624)
%		linked to particle 24 in frame 16
%		linked to particle -1 in frame 17
%	Particle 26 (355,333588, 323,173157)
%		linked to particle 25 in frame 16
%		linked to particle -1 in frame 17
%	Particle 27 (359,585175, 244,489075)
%		linked to particle 26 in frame 16
%		linked to particle 30 in frame 17
%	Particle 28 (360,045837, 257,953888)
%		linked to particle 27 in frame 16
%		linked to particle 31 in frame 17
%	Particle 29 (365,152893, 197,037704)
%		linked to particle 28 in frame 16
%		linked to particle -1 in frame 17
%	Particle 30 (373,925110, 262,996399)
%		linked to particle 30 in frame 16
%		linked to particle 32 in frame 17
%	Particle 31 (388,494141, 64,409233)
%		linked to particle 31 in frame 16
%		linked to particle -1 in frame 17
%	Particle 32 (414,802338, 41,998795)
%		linked to particle 33 in frame 16
%		linked to particle 35 in frame 17
%	Particle 33 (429,897858, 23,222635)
%		linked to particle 34 in frame 16
%		linked to particle 36 in frame 17
%	Particle 34 (435,736694, 18,268127)
%		linked to particle 35 in frame 16
%		linked to particle 37 in frame 17
%	Particle 35 (470,216492, 255,018921)
%		linked to particle 37 in frame 16
%		linked to particle 39 in frame 17
%	Particle 36 (500,892761, 291,284515)
%		linked to particle 38 in frame 16
%		linked to particle 40 in frame 17
%	Particle 37 (510,502411, 217,719101)
%		linked to particle 39 in frame 16
%		linked to particle 41 in frame 17
% Frame 16
%	Particle 0 (21,012411, 137,058075)
%		linked to particle 0 in frame 17
%		linked to particle 0 in frame 18
%	Particle 1 (25,617502, 66,693367)
%		linked to particle 1 in frame 17
%		linked to particle 1 in frame 18
%	Particle 2 (29,725393, 154,218552)
%		linked to particle 2 in frame 17
%		linked to particle 2 in frame 18
%	Particle 3 (32,444088, 32,408073)
%		linked to particle 4 in frame 17
%		linked to particle 3 in frame 18
%	Particle 4 (32,936207, 83,250557)
%		linked to particle 5 in frame 17
%		linked to particle -1 in frame 18
%	Particle 5 (36,043976, 248,915985)
%		linked to particle 6 in frame 17
%		linked to particle 4 in frame 18
%	Particle 6 (50,674011, 132,903671)
%		linked to particle 8 in frame 17
%		linked to particle -1 in frame 18
%	Particle 7 (54,805775, 361,614532)
%		linked to particle 9 in frame 17
%		linked to particle 6 in frame 18
%	Particle 8 (68,596725, 78,578644)
%		linked to particle 10 in frame 17
%		linked to particle 7 in frame 18
%	Particle 9 (76,296852, 51,055401)
%		linked to particle 11 in frame 17
%		linked to particle 8 in frame 18
%	Particle 10 (82,827141, 156,711655)
%		linked to particle 13 in frame 17
%		linked to particle 9 in frame 18
%	Particle 11 (85,251457, 474,212799)
%		linked to particle 14 in frame 17
%		linked to particle -1 in frame 18
%	Particle 12 (91,636383, 205,760941)
%		linked to particle -1 in frame 17
%		linked to particle 10 in frame 18
%	Particle 13 (93,632652, 358,229431)
%		linked to particle 15 in frame 17
%		linked to particle 11 in frame 18
%	Particle 14 (113,907112, 464,389923)
%		linked to particle 20 in frame 17
%		linked to particle 14 in frame 18
%	Particle 15 (151,580429, 31,822517)
%		linked to particle -1 in frame 17
%		linked to particle 18 in frame 18
%	Particle 16 (167,914307, 42,777214)
%		linked to particle 23 in frame 17
%		linked to particle 19 in frame 18
%	Particle 17 (169,066971, 455,432098)
%		linked to particle 24 in frame 17
%		linked to particle 20 in frame 18
%	Particle 18 (225,050613, 54,148098)
%		linked to particle -1 in frame 17
%		linked to particle -1 in frame 18
%	Particle 19 (273,379761, 397,189209)
%		linked to particle 26 in frame 17
%		linked to particle -1 in frame 18
%	Particle 20 (284,189087, 36,768570)
%		linked to particle 27 in frame 17
%		linked to particle 21 in frame 18
%	Particle 21 (296,920593, 485,532776)
%		linked to particle 28 in frame 17
%		linked to particle 22 in frame 18
%	Particle 22 (329,567505, 175,427917)
%		linked to particle 29 in frame 17
%		linked to particle 23 in frame 18
%	Particle 23 (335,031097, 181,091721)
%		linked to particle -1 in frame 17
%		linked to particle -1 in frame 18
%	Particle 24 (339,847992, 333,056427)
%		linked to particle -1 in frame 17
%		linked to particle 24 in frame 18
%	Particle 25 (355,831024, 322,576965)
%		linked to particle -1 in frame 17
%		linked to particle -1 in frame 18
%	Particle 26 (359,136078, 244,652557)
%		linked to particle 30 in frame 17
%		linked to particle 25 in frame 18
%	Particle 27 (360,312317, 258,020264)
%		linked to particle 31 in frame 17
%		linked to particle 26 in frame 18
%	Particle 28 (365,550903, 196,208588)
%		linked to particle -1 in frame 17
%		linked to particle 27 in frame 18
%	Particle 29 (374,106750, 347,940002)
%		linked to particle -1 in frame 17
%		linked to particle -1 in frame 18
%	Particle 30 (375,352570, 261,828888)
%		linked to particle 32 in frame 17
%		linked to particle 28 in frame 18
%	Particle 31 (388,410187, 64,787430)
%		linked to particle -1 in frame 17
%		linked to particle -1 in frame 18
%	Particle 32 (407,973083, 11,489163)
%		linked to particle 34 in frame 17
%		linked to particle -1 in frame 18
%	Particle 33 (414,382965, 42,115879)
%		linked to particle 35 in frame 17
%		linked to particle -1 in frame 18
%	Particle 34 (429,919922, 22,992666)
%		linked to particle 36 in frame 17
%		linked to particle 31 in frame 18
%	Particle 35 (432,735718, 16,180132)
%		linked to particle 37 in frame 17
%		linked to particle 32 in frame 18
%	Particle 36 (442,943115, 64,159538)
%		linked to particle 38 in frame 17
%		linked to particle -1 in frame 18
%	Particle 37 (470,263611, 255,238144)
%		linked to particle 39 in frame 17
%		linked to particle 34 in frame 18
%	Particle 38 (500,737823, 290,962860)
%		linked to particle 40 in frame 17
%		linked to particle -1 in frame 18
%	Particle 39 (510,686127, 218,308640)
%		linked to particle 41 in frame 17
%		linked to particle 35 in frame 18
% Frame 17
%	Particle 0 (21,592354, 135,471619)
%		linked to particle 0 in frame 18
%		linked to particle 0 in frame 19
%	Particle 1 (25,543659, 65,768921)
%		linked to particle 1 in frame 18
%		linked to particle 1 in frame 19
%	Particle 2 (29,910231, 154,193130)
%		linked to particle 2 in frame 18
%		linked to particle 3 in frame 19
%	Particle 3 (31,460396, 181,009918)
%		linked to particle -1 in frame 18
%		linked to particle -1 in frame 19
%	Particle 4 (32,288689, 32,607132)
%		linked to particle 3 in frame 18
%		linked to particle 4 in frame 19
%	Particle 5 (32,230923, 82,167770)
%		linked to particle -1 in frame 18
%		linked to particle -1 in frame 19
%	Particle 6 (36,037628, 248,811951)
%		linked to particle 4 in frame 18
%		linked to particle 5 in frame 19
%	Particle 7 (41,041897, 442,529205)
%		linked to particle 5 in frame 18
%		linked to particle -1 in frame 19
%	Particle 8 (49,572773, 131,677261)
%		linked to particle -1 in frame 18
%		linked to particle 2 in frame 19
%	Particle 9 (55,223656, 361,903534)
%		linked to particle 6 in frame 18
%		linked to particle 6 in frame 19
%	Particle 10 (68,834801, 79,805588)
%		linked to particle 7 in frame 18
%		linked to particle 7 in frame 19
%	Particle 11 (76,570312, 50,908405)
%		linked to particle 8 in frame 18
%		linked to particle -1 in frame 19
%	Particle 12 (82,388939, 376,411163)
%		linked to particle -1 in frame 18
%		linked to particle -1 in frame 19
%	Particle 13 (82,850372, 156,509796)
%		linked to particle 9 in frame 18
%		linked to particle 8 in frame 19
%	Particle 14 (85,199471, 473,734192)
%		linked to particle -1 in frame 18
%		linked to particle -1 in frame 19
%	Particle 15 (93,758316, 358,295074)
%		linked to particle 11 in frame 18
%		linked to particle 9 in frame 19
%	Particle 16 (97,154999, 145,782562)
%		linked to particle -1 in frame 18
%		linked to particle -1 in frame 19
%	Particle 17 (99,051529, 84,661232)
%		linked to particle -1 in frame 18
%		linked to particle 10 in frame 19
%	Particle 18 (100,308899, 168,224899)
%		linked to particle 12 in frame 18
%		linked to particle -1 in frame 19
%	Particle 19 (107,391464, 302,293671)
%		linked to particle 13 in frame 18
%		linked to particle 11 in frame 19
%	Particle 20 (113,651329, 463,853119)
%		linked to particle 14 in frame 18
%		linked to particle -1 in frame 19
%	Particle 21 (140,144760, 109,149185)
%		linked to particle 17 in frame 18
%		linked to particle 13 in frame 19
%	Particle 22 (160,231705, 90,640961)
%		linked to particle -1 in frame 18
%		linked to particle -1 in frame 19
%	Particle 23 (167,868912, 42,703346)
%		linked to particle 19 in frame 18
%		linked to particle 15 in frame 19
%	Particle 24 (168,954041, 455,654846)
%		linked to particle 20 in frame 18
%		linked to particle 16 in frame 19
%	Particle 25 (204,969086, 75,812851)
%		linked to particle -1 in frame 18
%		linked to particle -1 in frame 19
%	Particle 26 (273,509827, 397,263092)
%		linked to particle -1 in frame 18
%		linked to particle -1 in frame 19
%	Particle 27 (284,305511, 36,267097)
%		linked to particle 21 in frame 18
%		linked to particle 17 in frame 19
%	Particle 28 (296,962524, 485,279816)
%		linked to particle 22 in frame 18
%		linked to particle 18 in frame 19
%	Particle 29 (329,644196, 174,722183)
%		linked to particle 23 in frame 18
%		linked to particle 19 in frame 19
%	Particle 30 (359,588623, 243,825623)
%		linked to particle 25 in frame 18
%		linked to particle 21 in frame 19
%	Particle 31 (359,968933, 258,276611)
%		linked to particle 26 in frame 18
%		linked to particle 22 in frame 19
%	Particle 32 (378,104218, 262,202271)
%		linked to particle 28 in frame 18
%		linked to particle 23 in frame 19
%	Particle 33 (395,241516, 109,572380)
%		linked to particle 29 in frame 18
%		linked to particle 25 in frame 19
%	Particle 34 (406,479156, 9,615863)
%		linked to particle -1 in frame 18
%		linked to particle 26 in frame 19
%	Particle 35 (414,526703, 42,047436)
%		linked to particle -1 in frame 18
%		linked to particle -1 in frame 19
%	Particle 36 (430,080994, 22,876730)
%		linked to particle 31 in frame 18
%		linked to particle 28 in frame 19
%	Particle 37 (433,274719, 16,819592)
%		linked to particle 32 in frame 18
%		linked to particle 29 in frame 19
%	Particle 38 (441,264038, 64,139694)
%		linked to particle -1 in frame 18
%		linked to particle -1 in frame 19
%	Particle 39 (470,146576, 255,176575)
%		linked to particle 34 in frame 18
%		linked to particle 31 in frame 19
%	Particle 40 (498,110352, 292,328064)
%		linked to particle -1 in frame 18
%		linked to particle 32 in frame 19
%	Particle 41 (509,417297, 217,631516)
%		linked to particle 35 in frame 18
%		linked to particle 33 in frame 19
% Frame 18
%	Particle 0 (21,048496, 135,952530)
%		linked to particle 0 in frame 19
%		linked to particle 1 in frame 20
%	Particle 1 (26,061398, 67,679939)
%		linked to particle 1 in frame 19
%		linked to particle 3 in frame 20
%	Particle 2 (29,669277, 154,167236)
%		linked to particle 3 in frame 19
%		linked to particle 6 in frame 20
%	Particle 3 (31,125124, 32,261135)
%		linked to particle 4 in frame 19
%		linked to particle -1 in frame 20
%	Particle 4 (36,258102, 248,897461)
%		linked to particle 5 in frame 19
%		linked to particle 8 in frame 20
%	Particle 5 (40,824657, 442,585022)
%		linked to particle -1 in frame 19
%		linked to particle -1 in frame 20
%	Particle 6 (55,315338, 361,801941)
%		linked to particle 6 in frame 19
%		linked to particle -1 in frame 20
%	Particle 7 (71,104454, 80,710808)
%		linked to particle 7 in frame 19
%		linked to particle 9 in frame 20
%	Particle 8 (76,386337, 51,480114)
%		linked to particle -1 in frame 19
%		linked to particle 10 in frame 20
%	Particle 9 (83,455429, 156,849426)
%		linked to particle 8 in frame 19
%		linked to particle 11 in frame 20
%	Particle 10 (91,715240, 205,873093)
%		linked to particle -1 in frame 19
%		linked to particle -1 in frame 20
%	Particle 11 (93,525818, 358,060211)
%		linked to particle 9 in frame 19
%		linked to particle 13 in frame 20
%	Particle 12 (100,447670, 168,175095)
%		linked to particle -1 in frame 19
%		linked to particle -1 in frame 20
%	Particle 13 (107,857063, 302,114166)
%		linked to particle 11 in frame 19
%		linked to particle 17 in frame 20
%	Particle 14 (113,570427, 463,435150)
%		linked to particle -1 in frame 19
%		linked to particle -1 in frame 20
%	Particle 15 (127,157722, 146,602325)
%		linked to particle -1 in frame 19
%		linked to particle 18 in frame 20
%	Particle 16 (127,836159, 345,412872)
%		linked to particle -1 in frame 19
%		linked to particle -1 in frame 20
%	Particle 17 (139,210327, 109,744637)
%		linked to particle 13 in frame 19
%		linked to particle 20 in frame 20
%	Particle 18 (151,487106, 32,369148)
%		linked to particle 14 in frame 19
%		linked to particle 21 in frame 20
%	Particle 19 (167,725754, 42,587128)
%		linked to particle 15 in frame 19
%		linked to particle 24 in frame 20
%	Particle 20 (169,179535, 455,386261)
%		linked to particle 16 in frame 19
%		linked to particle 25 in frame 20
%	Particle 21 (284,381653, 36,259109)
%		linked to particle 17 in frame 19
%		linked to particle 28 in frame 20
%	Particle 22 (297,387360, 485,058624)
%		linked to particle 18 in frame 19
%		linked to particle -1 in frame 20
%	Particle 23 (328,423889, 173,716629)
%		linked to particle 19 in frame 19
%		linked to particle 29 in frame 20
%	Particle 24 (340,217560, 332,823608)
%		linked to particle 20 in frame 19
%		linked to particle 30 in frame 20
%	Particle 25 (359,876465, 242,155136)
%		linked to particle 21 in frame 19
%		linked to particle 31 in frame 20
%	Particle 26 (360,338654, 258,395447)
%		linked to particle 22 in frame 19
%		linked to particle 32 in frame 20
%	Particle 27 (365,599396, 196,804260)
%		linked to particle -1 in frame 19
%		linked to particle 33 in frame 20
%	Particle 28 (378,777130, 262,366455)
%		linked to particle 23 in frame 19
%		linked to particle 35 in frame 20
%	Particle 29 (395,280426, 110,134949)
%		linked to particle 25 in frame 19
%		linked to particle -1 in frame 20
%	Particle 30 (405,312164, 98,309875)
%		linked to particle 27 in frame 19
%		linked to particle -1 in frame 20
%	Particle 31 (430,007996, 22,879999)
%		linked to particle 28 in frame 19
%		linked to particle 38 in frame 20
%	Particle 32 (433,074127, 16,392776)
%		linked to particle 29 in frame 19
%		linked to particle 39 in frame 20
%	Particle 33 (447,383270, 374,427582)
%		linked to particle 30 in frame 19
%		linked to particle 40 in frame 20
%	Particle 34 (470,190857, 255,249496)
%		linked to particle 31 in frame 19
%		linked to particle 41 in frame 20
%	Particle 35 (509,111633, 218,199921)
%		linked to particle 33 in frame 19
%		linked to particle -1 in frame 20
% Frame 19
%	Particle 0 (22,162731, 137,683304)
%		linked to particle 1 in frame 20
%		linked to particle 1 in frame 21
%	Particle 1 (26,176039, 66,433334)
%		linked to particle 3 in frame 20
%		linked to particle 2 in frame 21
%	Particle 2 (30,367483, 131,170502)
%		linked to particle 5 in frame 20
%		linked to particle 3 in frame 21
%	Particle 3 (29,835295, 154,106018)
%		linked to particle 6 in frame 20
%		linked to particle 4 in frame 21
%	Particle 4 (30,707676, 32,265984)
%		linked to particle -1 in frame 20
%		linked to particle -1 in frame 21
%	Particle 5 (35,721184, 248,411987)
%		linked to particle 8 in frame 20
%		linked to particle -1 in frame 21
%	Particle 6 (54,874981, 361,682281)
%		linked to particle -1 in frame 20
%		linked to particle -1 in frame 21
%	Particle 7 (70,009766, 78,353745)
%		linked to particle 9 in frame 20
%		linked to particle -1 in frame 21
%	Particle 8 (84,263901, 157,173676)
%		linked to particle 11 in frame 20
%		linked to particle 8 in frame 21
%	Particle 9 (93,643639, 358,081177)
%		linked to particle 13 in frame 20
%		linked to particle 11 in frame 21
%	Particle 10 (99,018272, 84,350639)
%		linked to particle 14 in frame 20
%		linked to particle 12 in frame 21
%	Particle 11 (107,680756, 302,071136)
%		linked to particle 17 in frame 20
%		linked to particle 15 in frame 21
%	Particle 12 (132,197662, 60,427650)
%		linked to particle 19 in frame 20
%		linked to particle 18 in frame 21
%	Particle 13 (139,069748, 109,467728)
%		linked to particle 20 in frame 20
%		linked to particle -1 in frame 21
%	Particle 14 (151,426224, 32,257553)
%		linked to particle 21 in frame 20
%		linked to particle 19 in frame 21
%	Particle 15 (167,857208, 42,578770)
%		linked to particle 24 in frame 20
%		linked to particle 20 in frame 21
%	Particle 16 (167,921188, 455,622406)
%		linked to particle 25 in frame 20
%		linked to particle 21 in frame 21
%	Particle 17 (283,517761, 34,853001)
%		linked to particle 28 in frame 20
%		linked to particle -1 in frame 21
%	Particle 18 (297,266083, 484,576447)
%		linked to particle -1 in frame 20
%		linked to particle 23 in frame 21
%	Particle 19 (327,888184, 173,043381)
%		linked to particle 29 in frame 20
%		linked to particle 24 in frame 21
%	Particle 20 (340,205902, 332,979218)
%		linked to particle 30 in frame 20
%		linked to particle 25 in frame 21
%	Particle 21 (359,901947, 241,614075)
%		linked to particle 31 in frame 20
%		linked to particle 26 in frame 21
%	Particle 22 (359,874115, 258,295471)
%		linked to particle 32 in frame 20
%		linked to particle 27 in frame 21
%	Particle 23 (380,519806, 262,650879)
%		linked to particle 35 in frame 20
%		linked to particle 32 in frame 21
%	Particle 24 (387,836609, 64,581268)
%		linked to particle 36 in frame 20
%		linked to particle 34 in frame 21
%	Particle 25 (393,610077, 107,016716)
%		linked to particle -1 in frame 20
%		linked to particle 35 in frame 21
%	Particle 26 (404,453125, 11,263541)
%		linked to particle 37 in frame 20
%		linked to particle 36 in frame 21
%	Particle 27 (407,498138, 96,745369)
%		linked to particle -1 in frame 20
%		linked to particle -1 in frame 21
%	Particle 28 (430,122467, 23,090805)
%		linked to particle 38 in frame 20
%		linked to particle 38 in frame 21
%	Particle 29 (432,555328, 16,092482)
%		linked to particle 39 in frame 20
%		linked to particle 39 in frame 21
%	Particle 30 (447,785614, 374,314301)
%		linked to particle 40 in frame 20
%		linked to particle 40 in frame 21
%	Particle 31 (470,160980, 255,202438)
%		linked to particle 41 in frame 20
%		linked to particle 41 in frame 21
%	Particle 32 (498,722382, 292,777588)
%		linked to particle -1 in frame 20
%		linked to particle -1 in frame 21
%	Particle 33 (509,512207, 218,151230)
%		linked to particle -1 in frame 20
%		linked to particle -1 in frame 21
% Frame 20
%	Particle 0 (7,055974, 117,679649)
%		linked to particle 0 in frame 21
%		linked to particle -1 in frame 22
%	Particle 1 (22,148619, 138,520828)
%		linked to particle 1 in frame 21
%		linked to particle 0 in frame 22
%	Particle 2 (25,078609, 412,402557)
%		linked to particle -1 in frame 21
%		linked to particle -1 in frame 22
%	Particle 3 (26,790596, 70,401176)
%		linked to particle 2 in frame 21
%		linked to particle 1 in frame 22
%	Particle 4 (28,538757, 171,886139)
%		linked to particle -1 in frame 21
%		linked to particle -1 in frame 22
%	Particle 5 (30,176260, 130,992584)
%		linked to particle 3 in frame 21
%		linked to particle 5 in frame 22
%	Particle 6 (29,553938, 154,209244)
%		linked to particle 4 in frame 21
%		linked to particle 4 in frame 22
%	Particle 7 (31,736963, 180,851547)
%		linked to particle 5 in frame 21
%		linked to particle 6 in frame 22
%	Particle 8 (35,858288, 248,366898)
%		linked to particle -1 in frame 21
%		linked to particle 7 in frame 22
%	Particle 9 (70,315475, 77,833054)
%		linked to particle -1 in frame 21
%		linked to particle -1 in frame 22
%	Particle 10 (76,244263, 51,285973)
%		linked to particle 7 in frame 21
%		linked to particle 9 in frame 22
%	Particle 11 (84,907730, 157,261200)
%		linked to particle 8 in frame 21
%		linked to particle 10 in frame 22
%	Particle 12 (88,888329, 477,041229)
%		linked to particle 10 in frame 21
%		linked to particle 11 in frame 22
%	Particle 13 (93,638412, 358,284393)
%		linked to particle 11 in frame 21
%		linked to particle 13 in frame 22
%	Particle 14 (98,918617, 84,185608)
%		linked to particle 12 in frame 21
%		linked to particle 14 in frame 22
%	Particle 15 (99,340996, 144,019363)
%		linked to particle 13 in frame 21
%		linked to particle -1 in frame 22
%	Particle 16 (107,185715, 420,748413)
%		linked to particle -1 in frame 21
%		linked to particle -1 in frame 22
%	Particle 17 (108,061874, 302,033997)
%		linked to particle 15 in frame 21
%		linked to particle 15 in frame 22
%	Particle 18 (117,187782, 141,872742)
%		linked to particle 17 in frame 21
%		linked to particle 17 in frame 22
%	Particle 19 (131,890472, 59,621193)
%		linked to particle 18 in frame 21
%		linked to particle -1 in frame 22
%	Particle 20 (139,940598, 110,416496)
%		linked to particle -1 in frame 21
%		linked to particle 18 in frame 22
%	Particle 21 (151,432816, 32,137520)
%		linked to particle 19 in frame 21
%		linked to particle 19 in frame 22
%	Particle 22 (159,719772, 90,614532)
%		linked to particle -1 in frame 21
%		linked to particle -1 in frame 22
%	Particle 23 (162,448196, 325,124512)
%		linked to particle -1 in frame 21
%		linked to particle -1 in frame 22
%	Particle 24 (167,761185, 42,806549)
%		linked to particle 20 in frame 21
%		linked to particle -1 in frame 22
%	Particle 25 (168,434875, 455,640961)
%		linked to particle 21 in frame 21
%		linked to particle 20 in frame 22
%	Particle 26 (245,835739, 436,345276)
%		linked to particle -1 in frame 21
%		linked to particle -1 in frame 22
%	Particle 27 (251,355713, 413,858063)
%		linked to particle -1 in frame 21
%		linked to particle -1 in frame 22
%	Particle 28 (283,689972, 35,669544)
%		linked to particle -1 in frame 21
%		linked to particle -1 in frame 22
%	Particle 29 (328,341400, 174,015076)
%		linked to particle 24 in frame 21
%		linked to particle 24 in frame 22
%	Particle 30 (340,609192, 332,605347)
%		linked to particle 25 in frame 21
%		linked to particle 25 in frame 22
%	Particle 31 (360,241821, 241,653961)
%		linked to particle 26 in frame 21
%		linked to particle 27 in frame 22
%	Particle 32 (359,933105, 258,262543)
%		linked to particle 27 in frame 21
%		linked to particle 28 in frame 22
%	Particle 33 (365,446594, 187,318466)
%		linked to particle 29 in frame 21
%		linked to particle -1 in frame 22
%	Particle 34 (364,543427, 215,462723)
%		linked to particle 30 in frame 21
%		linked to particle 29 in frame 22
%	Particle 35 (380,591400, 262,991913)
%		linked to particle 32 in frame 21
%		linked to particle 31 in frame 22
%	Particle 36 (388,095276, 64,514076)
%		linked to particle 34 in frame 21
%		linked to particle -1 in frame 22
%	Particle 37 (405,610992, 13,583725)
%		linked to particle 36 in frame 21
%		linked to particle 33 in frame 22
%	Particle 38 (429,989441, 23,098213)
%		linked to particle 38 in frame 21
%		linked to particle 35 in frame 22
%	Particle 39 (432,010498, 15,404276)
%		linked to particle 39 in frame 21
%		linked to particle 36 in frame 22
%	Particle 40 (448,358612, 374,145264)
%		linked to particle 40 in frame 21
%		linked to particle 37 in frame 22
%	Particle 41 (470,254242, 255,247330)
%		linked to particle 41 in frame 21
%		linked to particle 38 in frame 22
% Frame 21
%	Particle 0 (8,920230, 118,511269)
%		linked to particle -1 in frame 22
%		linked to particle -1 in frame 23
%	Particle 1 (22,272985, 141,010605)
%		linked to particle 0 in frame 22
%		linked to particle 0 in frame 23
%	Particle 2 (26,177933, 68,056496)
%		linked to particle 1 in frame 22
%		linked to particle 1 in frame 23
%	Particle 3 (29,861395, 130,744812)
%		linked to particle 5 in frame 22
%		linked to particle 4 in frame 23
%	Particle 4 (29,864199, 154,004059)
%		linked to particle 4 in frame 22
%		linked to particle 3 in frame 23
%	Particle 5 (31,891275, 180,716965)
%		linked to particle 6 in frame 22
%		linked to particle 5 in frame 23
%	Particle 6 (41,285088, 442,551361)
%		linked to particle -1 in frame 22
%		linked to particle -1 in frame 23
%	Particle 7 (76,468346, 50,853962)
%		linked to particle 9 in frame 22
%		linked to particle 9 in frame 23
%	Particle 8 (84,311157, 156,902527)
%		linked to particle 10 in frame 22
%		linked to particle 10 in frame 23
%	Particle 9 (85,568954, 470,179413)
%		linked to particle 11 in frame 22
%		linked to particle 11 in frame 23
%	Particle 10 (89,157867, 477,220367)
%		linked to particle -1 in frame 22
%		linked to particle -1 in frame 23
%	Particle 11 (93,779724, 358,075073)
%		linked to particle 13 in frame 22
%		linked to particle 13 in frame 23
%	Particle 12 (99,110664, 84,373215)
%		linked to particle 14 in frame 22
%		linked to particle 14 in frame 23
%	Particle 13 (100,183006, 145,556580)
%		linked to particle -1 in frame 22
%		linked to particle 12 in frame 23
%	Particle 14 (100,115295, 168,038971)
%		linked to particle -1 in frame 22
%		linked to particle -1 in frame 23
%	Particle 15 (108,931969, 304,011810)
%		linked to particle 15 in frame 22
%		linked to particle 15 in frame 23
%	Particle 16 (116,817314, 235,087326)
%		linked to particle -1 in frame 22
%		linked to particle -1 in frame 23
%	Particle 17 (117,723282, 142,520142)
%		linked to particle 17 in frame 22
%		linked to particle 16 in frame 23
%	Particle 18 (131,562241, 59,328983)
%		linked to particle -1 in frame 22
%		linked to particle -1 in frame 23
%	Particle 19 (151,591492, 32,143459)
%		linked to particle 19 in frame 22
%		linked to particle 17 in frame 23
%	Particle 20 (167,880905, 42,629951)
%		linked to particle -1 in frame 22
%		linked to particle -1 in frame 23
%	Particle 21 (167,978058, 455,601990)
%		linked to particle 20 in frame 22
%		linked to particle 18 in frame 23
%	Particle 22 (225,514008, 54,175739)
%		linked to particle 21 in frame 22
%		linked to particle 19 in frame 23
%	Particle 23 (297,522705, 484,547577)
%		linked to particle 23 in frame 22
%		linked to particle 21 in frame 23
%	Particle 24 (328,040863, 174,276108)
%		linked to particle 24 in frame 22
%		linked to particle 22 in frame 23
%	Particle 25 (340,564148, 332,898529)
%		linked to particle 25 in frame 22
%		linked to particle 23 in frame 23
%	Particle 26 (359,704071, 243,303513)
%		linked to particle 27 in frame 22
%		linked to particle 24 in frame 23
%	Particle 27 (360,230743, 258,240784)
%		linked to particle 28 in frame 22
%		linked to particle -1 in frame 23
%	Particle 28 (362,292328, 323,275513)
%		linked to particle 26 in frame 22
%		linked to particle -1 in frame 23
%	Particle 29 (365,572174, 186,804642)
%		linked to particle -1 in frame 22
%		linked to particle -1 in frame 23
%	Particle 30 (365,556488, 213,983475)
%		linked to particle 29 in frame 22
%		linked to particle 25 in frame 23
%	Particle 31 (368,957153, 96,713799)
%		linked to particle 30 in frame 22
%		linked to particle 26 in frame 23
%	Particle 32 (379,298187, 263,148438)
%		linked to particle 31 in frame 22
%		linked to particle 27 in frame 23
%	Particle 33 (385,924255, 102,229759)
%		linked to particle -1 in frame 22
%		linked to particle -1 in frame 23
%	Particle 34 (388,060791, 64,691704)
%		linked to particle -1 in frame 22
%		linked to particle 28 in frame 23
%	Particle 35 (394,564850, 110,494957)
%		linked to particle 32 in frame 22
%		linked to particle 29 in frame 23
%	Particle 36 (404,421661, 11,817271)
%		linked to particle 33 in frame 22
%		linked to particle 31 in frame 23
%	Particle 37 (415,135712, 41,158066)
%		linked to particle 34 in frame 22
%		linked to particle 32 in frame 23
%	Particle 38 (429,948364, 23,187286)
%		linked to particle 35 in frame 22
%		linked to particle -1 in frame 23
%	Particle 39 (432,167511, 15,272697)
%		linked to particle 36 in frame 22
%		linked to particle 33 in frame 23
%	Particle 40 (448,661407, 374,399750)
%		linked to particle 37 in frame 22
%		linked to particle 34 in frame 23
%	Particle 41 (470,319305, 255,410355)
%		linked to particle 38 in frame 22
%		linked to particle 35 in frame 23
% Frame 22
%	Particle 0 (22,322067, 140,983719)
%		linked to particle 0 in frame 23
%		linked to particle 1 in frame 24
%	Particle 1 (26,140835, 67,753899)
%		linked to particle 1 in frame 23
%		linked to particle 3 in frame 24
%	Particle 2 (26,732920, 345,764648)
%		linked to particle -1 in frame 23
%		linked to particle -1 in frame 24
%	Particle 3 (28,738577, 29,129293)
%		linked to particle 2 in frame 23
%		linked to particle 2 in frame 24
%	Particle 4 (28,951344, 152,714966)
%		linked to particle 3 in frame 23
%		linked to particle 4 in frame 24
%	Particle 5 (30,093359, 130,900955)
%		linked to particle 4 in frame 23
%		linked to particle 5 in frame 24
%	Particle 6 (31,636242, 180,821350)
%		linked to particle 5 in frame 23
%		linked to particle -1 in frame 24
%	Particle 7 (36,052841, 248,688126)
%		linked to particle 6 in frame 23
%		linked to particle 6 in frame 24
%	Particle 8 (38,698215, 215,483719)
%		linked to particle -1 in frame 23
%		linked to particle -1 in frame 24
%	Particle 9 (76,637413, 51,240444)
%		linked to particle 9 in frame 23
%		linked to particle 8 in frame 24
%	Particle 10 (84,524223, 157,168961)
%		linked to particle 10 in frame 23
%		linked to particle 9 in frame 24
%	Particle 11 (84,910858, 474,324829)
%		linked to particle 11 in frame 23
%		linked to particle 10 in frame 24
%	Particle 12 (91,679420, 205,961426)
%		linked to particle -1 in frame 23
%		linked to particle -1 in frame 24
%	Particle 13 (93,980865, 358,125854)
%		linked to particle 13 in frame 23
%		linked to particle 12 in frame 24
%	Particle 14 (98,959000, 84,457100)
%		linked to particle 14 in frame 23
%		linked to particle -1 in frame 24
%	Particle 15 (109,535759, 304,601074)
%		linked to particle 15 in frame 23
%		linked to particle 13 in frame 24
%	Particle 16 (113,875076, 463,523529)
%		linked to particle -1 in frame 23
%		linked to particle 14 in frame 24
%	Particle 17 (117,682556, 142,339218)
%		linked to particle 16 in frame 23
%		linked to particle 16 in frame 24
%	Particle 18 (139,364807, 109,649826)
%		linked to particle -1 in frame 23
%		linked to particle -1 in frame 24
%	Particle 19 (151,617310, 32,422874)
%		linked to particle 17 in frame 23
%		linked to particle 18 in frame 24
%	Particle 20 (168,835541, 455,545654)
%		linked to particle 18 in frame 23
%		linked to particle 20 in frame 24
%	Particle 21 (225,305252, 53,852634)
%		linked to particle 19 in frame 23
%		linked to particle -1 in frame 24
%	Particle 22 (253,087341, 36,224907)
%		linked to particle -1 in frame 23
%		linked to particle -1 in frame 24
%	Particle 23 (297,400482, 484,942657)
%		linked to particle 21 in frame 23
%		linked to particle 22 in frame 24
%	Particle 24 (328,290680, 173,765839)
%		linked to particle 22 in frame 23
%		linked to particle 23 in frame 24
%	Particle 25 (340,589203, 333,071838)
%		linked to particle 23 in frame 23
%		linked to particle -1 in frame 24
%	Particle 26 (355,760376, 323,928131)
%		linked to particle -1 in frame 23
%		linked to particle -1 in frame 24
%	Particle 27 (359,294189, 244,894241)
%		linked to particle 24 in frame 23
%		linked to particle 24 in frame 24
%	Particle 28 (360,152344, 258,212555)
%		linked to particle -1 in frame 23
%		linked to particle 25 in frame 24
%	Particle 29 (365,043793, 211,842255)
%		linked to particle 25 in frame 23
%		linked to particle 26 in frame 24
%	Particle 30 (368,787750, 96,600121)
%		linked to particle 26 in frame 23
%		linked to particle 27 in frame 24
%	Particle 31 (379,929718, 263,195679)
%		linked to particle 27 in frame 23
%		linked to particle 28 in frame 24
%	Particle 32 (394,995239, 111,156326)
%		linked to particle 29 in frame 23
%		linked to particle 29 in frame 24
%	Particle 33 (403,545654, 10,678500)
%		linked to particle 31 in frame 23
%		linked to particle 31 in frame 24
%	Particle 34 (415,159180, 41,155472)
%		linked to particle 32 in frame 23
%		linked to particle 33 in frame 24
%	Particle 35 (430,224304, 23,109402)
%		linked to particle -1 in frame 23
%		linked to particle 34 in frame 24
%	Particle 36 (431,574005, 14,418792)
%		linked to particle 33 in frame 23
%		linked to particle 35 in frame 24
%	Particle 37 (448,525787, 374,634064)
%		linked to particle 34 in frame 23
%		linked to particle 36 in frame 24
%	Particle 38 (470,464386, 255,276855)
%		linked to particle 35 in frame 23
%		linked to particle 38 in frame 24
%	Particle 39 (498,488892, 292,827240)
%		linked to particle 36 in frame 23
%		linked to particle -1 in frame 24
% Frame 23
%	Particle 0 (24,948637, 141,997269)
%		linked to particle 1 in frame 24
%		linked to particle 1 in frame 25
%	Particle 1 (26,283487, 67,912315)
%		linked to particle 3 in frame 24
%		linked to particle 2 in frame 25
%	Particle 2 (27,713375, 28,834558)
%		linked to particle 2 in frame 24
%		linked to particle -1 in frame 25
%	Particle 3 (28,931999, 153,046646)
%		linked to particle 4 in frame 24
%		linked to particle 4 in frame 25
%	Particle 4 (29,891424, 131,177734)
%		linked to particle 5 in frame 24
%		linked to particle 5 in frame 25
%	Particle 5 (31,608334, 181,072266)
%		linked to particle -1 in frame 24
%		linked to particle -1 in frame 25
%	Particle 6 (35,975056, 248,152893)
%		linked to particle 6 in frame 24
%		linked to particle -1 in frame 25
%	Particle 7 (55,315304, 362,336609)
%		linked to particle 7 in frame 24
%		linked to particle -1 in frame 25
%	Particle 8 (61,078922, 480,744904)
%		linked to particle -1 in frame 24
%		linked to particle -1 in frame 25
%	Particle 9 (76,383873, 50,941036)
%		linked to particle 8 in frame 24
%		linked to particle 7 in frame 25
%	Particle 10 (83,559875, 156,947281)
%		linked to particle 9 in frame 24
%		linked to particle 8 in frame 25
%	Particle 11 (84,955063, 474,096649)
%		linked to particle 10 in frame 24
%		linked to particle 9 in frame 25
%	Particle 12 (89,280746, 155,696213)
%		linked to particle -1 in frame 24
%		linked to particle 11 in frame 25
%	Particle 13 (93,764053, 358,243927)
%		linked to particle 12 in frame 24
%		linked to particle 10 in frame 25
%	Particle 14 (99,037094, 84,576668)
%		linked to particle -1 in frame 24
%		linked to particle -1 in frame 25
%	Particle 15 (109,587845, 304,381378)
%		linked to particle 13 in frame 24
%		linked to particle 12 in frame 25
%	Particle 16 (123,313889, 146,618042)
%		linked to particle 16 in frame 24
%		linked to particle -1 in frame 25
%	Particle 17 (151,516891, 32,094513)
%		linked to particle 18 in frame 24
%		linked to particle 16 in frame 25
%	Particle 18 (169,108612, 455,394684)
%		linked to particle 20 in frame 24
%		linked to particle -1 in frame 25
%	Particle 19 (225,120316, 54,067703)
%		linked to particle -1 in frame 24
%		linked to particle -1 in frame 25
%	Particle 20 (283,783173, 35,089573)
%		linked to particle 21 in frame 24
%		linked to particle 18 in frame 25
%	Particle 21 (297,579559, 484,554108)
%		linked to particle 22 in frame 24
%		linked to particle 19 in frame 25
%	Particle 22 (326,921204, 172,033203)
%		linked to particle 23 in frame 24
%		linked to particle -1 in frame 25
%	Particle 23 (340,871429, 332,803070)
%		linked to particle -1 in frame 24
%		linked to particle -1 in frame 25
%	Particle 24 (358,945526, 245,339417)
%		linked to particle 24 in frame 24
%		linked to particle 20 in frame 25
%	Particle 25 (364,831909, 211,437073)
%		linked to particle 26 in frame 24
%		linked to particle -1 in frame 25
%	Particle 26 (369,039795, 96,497215)
%		linked to particle 27 in frame 24
%		linked to particle 22 in frame 25
%	Particle 27 (381,081696, 262,812317)
%		linked to particle 28 in frame 24
%		linked to particle 23 in frame 25
%	Particle 28 (388,096283, 64,337227)
%		linked to particle -1 in frame 24
%		linked to particle -1 in frame 25
%	Particle 29 (393,466705, 109,439812)
%		linked to particle 29 in frame 24
%		linked to particle 24 in frame 25
%	Particle 30 (398,833710, 332,241089)
%		linked to particle 30 in frame 24
%		linked to particle 25 in frame 25
%	Particle 31 (405,245056, 12,322725)
%		linked to particle 31 in frame 24
%		linked to particle 26 in frame 25
%	Particle 32 (415,036530, 41,194355)
%		linked to particle 33 in frame 24
%		linked to particle 28 in frame 25
%	Particle 33 (432,051575, 15,584795)
%		linked to particle 35 in frame 24
%		linked to particle 31 in frame 25
%	Particle 34 (448,919250, 374,611603)
%		linked to particle 36 in frame 24
%		linked to particle 32 in frame 25
%	Particle 35 (470,450165, 255,339279)
%		linked to particle 38 in frame 24
%		linked to particle 34 in frame 25
%	Particle 36 (498,042694, 292,615753)
%		linked to particle -1 in frame 24
%		linked to particle 35 in frame 25
%	Particle 37 (510,038422, 218,016769)
%		linked to particle 39 in frame 24
%		linked to particle 36 in frame 25
% Frame 24
%	Particle 0 (10,597597, 118,450073)
%		linked to particle 0 in frame 25
%		linked to particle 1 in frame 26
%	Particle 1 (24,688475, 141,530045)
%		linked to particle 1 in frame 25
%		linked to particle -1 in frame 26
%	Particle 2 (26,771814, 28,417917)
%		linked to particle -1 in frame 25
%		linked to particle -1 in frame 26
%	Particle 3 (27,373280, 72,853439)
%		linked to particle 2 in frame 25
%		linked to particle 2 in frame 26
%	Particle 4 (29,003630, 152,950089)
%		linked to particle 4 in frame 25
%		linked to particle -1 in frame 26
%	Particle 5 (29,970810, 130,857773)
%		linked to particle 5 in frame 25
%		linked to particle 3 in frame 26
%	Particle 6 (36,006989, 248,500763)
%		linked to particle -1 in frame 25
%		linked to particle -1 in frame 26
%	Particle 7 (55,406670, 362,366913)
%		linked to particle -1 in frame 25
%		linked to particle -1 in frame 26
%	Particle 8 (76,884399, 50,019608)
%		linked to particle 7 in frame 25
%		linked to particle 5 in frame 26
%	Particle 9 (84,506508, 157,285431)
%		linked to particle 8 in frame 25
%		linked to particle 6 in frame 26
%	Particle 10 (85,471497, 474,212128)
%		linked to particle 9 in frame 25
%		linked to particle -1 in frame 26
%	Particle 11 (87,360626, 468,601013)
%		linked to particle -1 in frame 25
%		linked to particle -1 in frame 26
%	Particle 12 (93,832863, 358,293549)
%		linked to particle 10 in frame 25
%		linked to particle 8 in frame 26
%	Particle 13 (109,806267, 304,472992)
%		linked to particle 12 in frame 25
%		linked to particle 10 in frame 26
%	Particle 14 (114,004776, 463,578094)
%		linked to particle 14 in frame 25
%		linked to particle 11 in frame 26
%	Particle 15 (116,757042, 236,579376)
%		linked to particle 15 in frame 25
%		linked to particle -1 in frame 26
%	Particle 16 (125,639893, 146,014572)
%		linked to particle -1 in frame 25
%		linked to particle -1 in frame 26
%	Particle 17 (127,424049, 344,952484)
%		linked to particle -1 in frame 25
%		linked to particle -1 in frame 26
%	Particle 18 (151,670776, 32,182449)
%		linked to particle 16 in frame 25
%		linked to particle 16 in frame 26
%	Particle 19 (168,013733, 42,653324)
%		linked to particle 17 in frame 25
%		linked to particle 17 in frame 26
%	Particle 20 (168,672485, 455,677856)
%		linked to particle -1 in frame 25
%		linked to particle 18 in frame 26
%	Particle 21 (284,601654, 37,001617)
%		linked to particle 18 in frame 25
%		linked to particle 19 in frame 26
%	Particle 22 (297,487152, 484,655884)
%		linked to particle 19 in frame 25
%		linked to particle 20 in frame 26
%	Particle 23 (327,353607, 171,726974)
%		linked to particle -1 in frame 25
%		linked to particle -1 in frame 26
%	Particle 24 (358,459106, 245,609024)
%		linked to particle 20 in frame 25
%		linked to particle 22 in frame 26
%	Particle 25 (360,063293, 258,516815)
%		linked to particle 21 in frame 25
%		linked to particle 23 in frame 26
%	Particle 26 (365,191559, 215,217499)
%		linked to particle -1 in frame 25
%		linked to particle -1 in frame 26
%	Particle 27 (368,854095, 96,970299)
%		linked to particle 22 in frame 25
%		linked to particle 24 in frame 26
%	Particle 28 (379,613068, 262,534882)
%		linked to particle 23 in frame 25
%		linked to particle 25 in frame 26
%	Particle 29 (395,144806, 110,006355)
%		linked to particle 24 in frame 25
%		linked to particle -1 in frame 26
%	Particle 30 (398,123260, 332,343781)
%		linked to particle 25 in frame 25
%		linked to particle 27 in frame 26
%	Particle 31 (404,664276, 11,841076)
%		linked to particle 26 in frame 25
%		linked to particle -1 in frame 26
%	Particle 32 (407,108612, 97,193214)
%		linked to particle 27 in frame 25
%		linked to particle -1 in frame 26
%	Particle 33 (415,047455, 41,533455)
%		linked to particle 28 in frame 25
%		linked to particle 28 in frame 26
%	Particle 34 (430,114655, 23,000139)
%		linked to particle 30 in frame 25
%		linked to particle 30 in frame 26
%	Particle 35 (433,038574, 16,584217)
%		linked to particle 31 in frame 25
%		linked to particle 31 in frame 26
%	Particle 36 (448,653198, 374,837616)
%		linked to particle 32 in frame 25
%		linked to particle 33 in frame 26
%	Particle 37 (459,995087, 82,296486)
%		linked to particle 33 in frame 25
%		linked to particle 34 in frame 26
%	Particle 38 (470,301727, 255,196457)
%		linked to particle 34 in frame 25
%		linked to particle 35 in frame 26
%	Particle 39 (509,802551, 218,063766)
%		linked to particle 36 in frame 25
%		linked to particle 36 in frame 26
% Frame 25
%	Particle 0 (8,858223, 118,829651)
%		linked to particle 1 in frame 26
%		linked to particle 0 in frame 27
%	Particle 1 (23,002295, 140,591156)
%		linked to particle -1 in frame 26
%		linked to particle -1 in frame 27
%	Particle 2 (26,372463, 70,038322)
%		linked to particle 2 in frame 26
%		linked to particle 1 in frame 27
%	Particle 3 (25,468609, 135,963303)
%		linked to particle -1 in frame 26
%		linked to particle 3 in frame 27
%	Particle 4 (29,132296, 152,772919)
%		linked to particle -1 in frame 26
%		linked to particle 2 in frame 27
%	Particle 5 (30,149500, 130,949265)
%		linked to particle 3 in frame 26
%		linked to particle 4 in frame 27
%	Particle 6 (41,176636, 442,409851)
%		linked to particle 4 in frame 26
%		linked to particle 6 in frame 27
%	Particle 7 (77,371887, 49,807098)
%		linked to particle 5 in frame 26
%		linked to particle 7 in frame 27
%	Particle 8 (84,078011, 156,957245)
%		linked to particle 6 in frame 26
%		linked to particle 8 in frame 27
%	Particle 9 (85,253410, 474,343872)
%		linked to particle -1 in frame 26
%		linked to particle 9 in frame 27
%	Particle 10 (93,586235, 358,261566)
%		linked to particle 8 in frame 26
%		linked to particle 10 in frame 27
%	Particle 11 (95,649162, 165,113724)
%		linked to particle 9 in frame 26
%		linked to particle -1 in frame 27
%	Particle 12 (109,034012, 304,391113)
%		linked to particle 10 in frame 26
%		linked to particle 12 in frame 27
%	Particle 13 (113,287666, 69,365723)
%		linked to particle 12 in frame 26
%		linked to particle 13 in frame 27
%	Particle 14 (114,382339, 463,871887)
%		linked to particle 11 in frame 26
%		linked to particle -1 in frame 27
%	Particle 15 (116,698608, 236,634415)
%		linked to particle -1 in frame 26
%		linked to particle -1 in frame 27
%	Particle 16 (151,346191, 31,949877)
%		linked to particle 16 in frame 26
%		linked to particle -1 in frame 27
%	Particle 17 (168,216202, 42,655899)
%		linked to particle 17 in frame 26
%		linked to particle 14 in frame 27
%	Particle 18 (284,028564, 36,606770)
%		linked to particle 19 in frame 26
%		linked to particle 17 in frame 27
%	Particle 19 (297,337463, 484,745270)
%		linked to particle 20 in frame 26
%		linked to particle 18 in frame 27
%	Particle 20 (358,565338, 245,587769)
%		linked to particle 22 in frame 26
%		linked to particle 19 in frame 27
%	Particle 21 (359,865753, 257,889343)
%		linked to particle 23 in frame 26
%		linked to particle 20 in frame 27
%	Particle 22 (369,020630, 96,612907)
%		linked to particle 24 in frame 26
%		linked to particle 21 in frame 27
%	Particle 23 (377,460052, 262,372467)
%		linked to particle 25 in frame 26
%		linked to particle 22 in frame 27
%	Particle 24 (393,589203, 107,101974)
%		linked to particle -1 in frame 26
%		linked to particle 23 in frame 27
%	Particle 25 (398,130859, 332,291138)
%		linked to particle 27 in frame 26
%		linked to particle 25 in frame 27
%	Particle 26 (405,532379, 12,776013)
%		linked to particle -1 in frame 26
%		linked to particle 26 in frame 27
%	Particle 27 (405,506866, 98,354698)
%		linked to particle -1 in frame 26
%		linked to particle 27 in frame 27
%	Particle 28 (414,625336, 41,930500)
%		linked to particle 28 in frame 26
%		linked to particle 28 in frame 27
%	Particle 29 (417,460144, 314,055634)
%		linked to particle 29 in frame 26
%		linked to particle -1 in frame 27
%	Particle 30 (429,983917, 22,982695)
%		linked to particle 30 in frame 26
%		linked to particle 29 in frame 27
%	Particle 31 (433,044647, 16,254734)
%		linked to particle 31 in frame 26
%		linked to particle 30 in frame 27
%	Particle 32 (449,332733, 374,676453)
%		linked to particle 33 in frame 26
%		linked to particle 31 in frame 27
%	Particle 33 (459,800262, 81,016403)
%		linked to particle 34 in frame 26
%		linked to particle 32 in frame 27
%	Particle 34 (470,310974, 255,469543)
%		linked to particle 35 in frame 26
%		linked to particle 33 in frame 27
%	Particle 35 (498,816833, 292,476532)
%		linked to particle -1 in frame 26
%		linked to particle -1 in frame 27
%	Particle 36 (509,773529, 218,185699)
%		linked to particle 36 in frame 26
%		linked to particle 34 in frame 27
% Frame 26
%	Particle 0 (0,405818, 46,535435)
%		linked to particle -1 in frame 27
%		linked to particle -1 in frame 28
%	Particle 1 (6,179539, 117,172310)
%		linked to particle 0 in frame 27
%		linked to particle -1 in frame 28
%	Particle 2 (26,341509, 68,812965)
%		linked to particle 1 in frame 27
%		linked to particle 1 in frame 28
%	Particle 3 (29,794357, 130,827713)
%		linked to particle 3 in frame 27
%		linked to particle 4 in frame 28
%	Particle 4 (40,942970, 442,513947)
%		linked to particle 6 in frame 27
%		linked to particle -1 in frame 28
%	Particle 5 (77,222816, 48,482327)
%		linked to particle 7 in frame 27
%		linked to particle 7 in frame 28
%	Particle 6 (84,364159, 156,966812)
%		linked to particle 8 in frame 27
%		linked to particle -1 in frame 28
%	Particle 7 (84,850174, 418,086975)
%		linked to particle -1 in frame 27
%		linked to particle 9 in frame 28
%	Particle 8 (93,666306, 358,189331)
%		linked to particle 10 in frame 27
%		linked to particle 11 in frame 28
%	Particle 9 (96,716431, 167,625046)
%		linked to particle -1 in frame 27
%		linked to particle -1 in frame 28
%	Particle 10 (109,473885, 303,747833)
%		linked to particle 12 in frame 27
%		linked to particle 15 in frame 28
%	Particle 11 (114,253960, 463,587769)
%		linked to particle -1 in frame 27
%		linked to particle -1 in frame 28
%	Particle 12 (115,895020, 70,654724)
%		linked to particle 13 in frame 27
%		linked to particle 16 in frame 28
%	Particle 13 (124,689522, 441,927917)
%		linked to particle -1 in frame 27
%		linked to particle -1 in frame 28
%	Particle 14 (135,146942, 461,692841)
%		linked to particle -1 in frame 27
%		linked to particle 18 in frame 28
%	Particle 15 (140,326157, 110,231056)
%		linked to particle -1 in frame 27
%		linked to particle -1 in frame 28
%	Particle 16 (151,685608, 32,538120)
%		linked to particle -1 in frame 27
%		linked to particle -1 in frame 28
%	Particle 17 (167,954636, 42,801247)
%		linked to particle 14 in frame 27
%		linked to particle 20 in frame 28
%	Particle 18 (169,089584, 455,264404)
%		linked to particle 15 in frame 27
%		linked to particle 21 in frame 28
%	Particle 19 (283,870087, 35,669285)
%		linked to particle 17 in frame 27
%		linked to particle 22 in frame 28
%	Particle 20 (297,644562, 484,679688)
%		linked to particle 18 in frame 27
%		linked to particle 23 in frame 28
%	Particle 21 (341,386536, 332,594025)
%		linked to particle -1 in frame 27
%		linked to particle -1 in frame 28
%	Particle 22 (358,447235, 246,371506)
%		linked to particle 19 in frame 27
%		linked to particle -1 in frame 28
%	Particle 23 (360,003143, 258,113708)
%		linked to particle 20 in frame 27
%		linked to particle 24 in frame 28
%	Particle 24 (368,988251, 96,680008)
%		linked to particle 21 in frame 27
%		linked to particle 25 in frame 28
%	Particle 25 (377,552429, 262,712036)
%		linked to particle 22 in frame 27
%		linked to particle 26 in frame 28
%	Particle 26 (387,953796, 64,834984)
%		linked to particle 24 in frame 27
%		linked to particle 27 in frame 28
%	Particle 27 (397,817505, 331,750427)
%		linked to particle 25 in frame 27
%		linked to particle 28 in frame 28
%	Particle 28 (414,428375, 42,041855)
%		linked to particle 28 in frame 27
%		linked to particle 31 in frame 28
%	Particle 29 (416,107971, 314,926727)
%		linked to particle -1 in frame 27
%		linked to particle -1 in frame 28
%	Particle 30 (429,412567, 23,173939)
%		linked to particle 29 in frame 27
%		linked to particle 32 in frame 28
%	Particle 31 (432,961090, 16,600822)
%		linked to particle 30 in frame 27
%		linked to particle 33 in frame 28
%	Particle 32 (437,686676, 68,823059)
%		linked to particle -1 in frame 27
%		linked to particle -1 in frame 28
%	Particle 33 (449,203857, 374,582764)
%		linked to particle 31 in frame 27
%		linked to particle 34 in frame 28
%	Particle 34 (460,418793, 82,832603)
%		linked to particle 32 in frame 27
%		linked to particle -1 in frame 28
%	Particle 35 (470,314117, 255,126175)
%		linked to particle 33 in frame 27
%		linked to particle 35 in frame 28
%	Particle 36 (509,662292, 217,815826)
%		linked to particle 34 in frame 27
%		linked to particle 37 in frame 28
% Frame 27
%	Particle 0 (5,259964, 117,205688)
%		linked to particle -1 in frame 28
%		linked to particle -1 in frame 29
%	Particle 1 (26,172144, 66,394936)
%		linked to particle 1 in frame 28
%		linked to particle 3 in frame 29
%	Particle 2 (27,979923, 171,198975)
%		linked to particle 3 in frame 28
%		linked to particle -1 in frame 29
%	Particle 3 (29,926781, 131,164841)
%		linked to particle 4 in frame 28
%		linked to particle 1 in frame 29
%	Particle 4 (36,150387, 119,974098)
%		linked to particle 5 in frame 28
%		linked to particle 4 in frame 29
%	Particle 5 (36,165432, 248,533676)
%		linked to particle 6 in frame 28
%		linked to particle 5 in frame 29
%	Particle 6 (41,059101, 442,420715)
%		linked to particle -1 in frame 28
%		linked to particle 7 in frame 29
%	Particle 7 (77,719597, 48,445457)
%		linked to particle 7 in frame 28
%		linked to particle 9 in frame 29
%	Particle 8 (85,294601, 157,126495)
%		linked to particle -1 in frame 28
%		linked to particle 10 in frame 29
%	Particle 9 (84,791893, 474,277130)
%		linked to particle 10 in frame 28
%		linked to particle 11 in frame 29
%	Particle 10 (93,809578, 358,202698)
%		linked to particle 11 in frame 28
%		linked to particle 12 in frame 29
%	Particle 11 (98,934532, 84,510468)
%		linked to particle 13 in frame 28
%		linked to particle 15 in frame 29
%	Particle 12 (110,135384, 303,830658)
%		linked to particle 15 in frame 28
%		linked to particle 16 in frame 29
%	Particle 13 (115,567993, 70,682091)
%		linked to particle 16 in frame 28
%		linked to particle -1 in frame 29
%	Particle 14 (168,074509, 42,836380)
%		linked to particle 20 in frame 28
%		linked to particle 19 in frame 29
%	Particle 15 (168,642487, 455,409973)
%		linked to particle 21 in frame 28
%		linked to particle 21 in frame 29
%	Particle 16 (204,497314, 75,363174)
%		linked to particle -1 in frame 28
%		linked to particle -1 in frame 29
%	Particle 17 (283,052887, 35,083843)
%		linked to particle 22 in frame 28
%		linked to particle -1 in frame 29
%	Particle 18 (297,004608, 485,225342)
%		linked to particle 23 in frame 28
%		linked to particle 23 in frame 29
%	Particle 19 (359,061859, 245,209366)
%		linked to particle -1 in frame 28
%		linked to particle 26 in frame 29
%	Particle 20 (359,820831, 258,118317)
%		linked to particle 24 in frame 28
%		linked to particle 27 in frame 29
%	Particle 21 (368,588898, 96,555656)
%		linked to particle 25 in frame 28
%		linked to particle 28 in frame 29
%	Particle 22 (375,885925, 262,281830)
%		linked to particle 26 in frame 28
%		linked to particle 29 in frame 29
%	Particle 23 (382,852325, 108,658150)
%		linked to particle -1 in frame 28
%		linked to particle -1 in frame 29
%	Particle 24 (388,408905, 64,484062)
%		linked to particle 27 in frame 28
%		linked to particle 30 in frame 29
%	Particle 25 (397,926758, 331,798767)
%		linked to particle 28 in frame 28
%		linked to particle 31 in frame 29
%	Particle 26 (406,761932, 14,949655)
%		linked to particle 29 in frame 28
%		linked to particle -1 in frame 29
%	Particle 27 (407,628326, 96,644020)
%		linked to particle 30 in frame 28
%		linked to particle -1 in frame 29
%	Particle 28 (414,860382, 41,761627)
%		linked to particle 31 in frame 28
%		linked to particle 32 in frame 29
%	Particle 29 (430,076691, 23,285248)
%		linked to particle 32 in frame 28
%		linked to particle 33 in frame 29
%	Particle 30 (434,499725, 17,624615)
%		linked to particle 33 in frame 28
%		linked to particle 34 in frame 29
%	Particle 31 (449,733002, 374,263977)
%		linked to particle 34 in frame 28
%		linked to particle 35 in frame 29
%	Particle 32 (459,637604, 81,152939)
%		linked to particle -1 in frame 28
%		linked to particle -1 in frame 29
%	Particle 33 (470,242279, 255,383987)
%		linked to particle 35 in frame 28
%		linked to particle 37 in frame 29
%	Particle 34 (510,128265, 218,249191)
%		linked to particle 37 in frame 28
%		linked to particle -1 in frame 29
% Frame 28
%	Particle 0 (24,700264, 139,443680)
%		linked to particle 2 in frame 29
%		linked to particle 0 in frame 30
%	Particle 1 (26,023230, 65,340118)
%		linked to particle 3 in frame 29
%		linked to particle 1 in frame 30
%	Particle 2 (24,707327, 139,290695)
%		linked to particle 1 in frame 29
%		linked to particle -1 in frame 30
%	Particle 3 (28,694094, 170,934311)
%		linked to particle -1 in frame 29
%		linked to particle -1 in frame 30
%	Particle 4 (30,053955, 131,007812)
%		linked to particle 4 in frame 29
%		linked to particle 2 in frame 30
%	Particle 5 (36,008629, 120,033669)
%		linked to particle -1 in frame 29
%		linked to particle 5 in frame 30
%	Particle 6 (36,145016, 248,534531)
%		linked to particle 5 in frame 29
%		linked to particle 3 in frame 30
%	Particle 7 (78,215584, 47,922173)
%		linked to particle 9 in frame 29
%		linked to particle 7 in frame 30
%	Particle 8 (81,318764, 470,940796)
%		linked to particle -1 in frame 29
%		linked to particle -1 in frame 30
%	Particle 9 (84,822868, 418,182861)
%		linked to particle -1 in frame 29
%		linked to particle -1 in frame 30
%	Particle 10 (85,514267, 474,105804)
%		linked to particle 11 in frame 29
%		linked to particle 9 in frame 30
%	Particle 11 (93,820496, 358,217194)
%		linked to particle 12 in frame 29
%		linked to particle 10 in frame 30
%	Particle 12 (97,481148, 136,768143)
%		linked to particle 14 in frame 29
%		linked to particle -1 in frame 30
%	Particle 13 (99,091171, 84,538742)
%		linked to particle 15 in frame 29
%		linked to particle -1 in frame 30
%	Particle 14 (99,834915, 20,739941)
%		linked to particle -1 in frame 29
%		linked to particle -1 in frame 30
%	Particle 15 (110,454689, 304,004059)
%		linked to particle 16 in frame 29
%		linked to particle 11 in frame 30
%	Particle 16 (112,901871, 69,585320)
%		linked to particle -1 in frame 29
%		linked to particle -1 in frame 30
%	Particle 17 (131,239136, 143,674286)
%		linked to particle 18 in frame 29
%		linked to particle 12 in frame 30
%	Particle 18 (135,936188, 467,438293)
%		linked to particle 17 in frame 29
%		linked to particle -1 in frame 30
%	Particle 19 (165,520279, 327,214111)
%		linked to particle 20 in frame 29
%		linked to particle 15 in frame 30
%	Particle 20 (168,022964, 42,627022)
%		linked to particle -1 in frame 29
%		linked to particle 14 in frame 30
%	Particle 21 (168,862213, 455,393616)
%		linked to particle 21 in frame 29
%		linked to particle -1 in frame 30
%	Particle 22 (283,420715, 35,080822)
%		linked to particle -1 in frame 29
%		linked to particle -1 in frame 30
%	Particle 23 (297,232635, 485,105194)
%		linked to particle 23 in frame 29
%		linked to particle 18 in frame 30
%	Particle 24 (359,793213, 258,060760)
%		linked to particle 27 in frame 29
%		linked to particle 21 in frame 30
%	Particle 25 (368,714050, 96,832382)
%		linked to particle 28 in frame 29
%		linked to particle 22 in frame 30
%	Particle 26 (374,733063, 261,952423)
%		linked to particle 29 in frame 29
%		linked to particle -1 in frame 30
%	Particle 27 (388,402527, 64,467812)
%		linked to particle 30 in frame 29
%		linked to particle -1 in frame 30
%	Particle 28 (397,266541, 331,459747)
%		linked to particle 31 in frame 29
%		linked to particle -1 in frame 30
%	Particle 29 (405,393097, 12,920296)
%		linked to particle -1 in frame 29
%		linked to particle 24 in frame 30
%	Particle 30 (407,460541, 96,835014)
%		linked to particle -1 in frame 29
%		linked to particle 23 in frame 30
%	Particle 31 (414,674103, 41,957176)
%		linked to particle 32 in frame 29
%		linked to particle 26 in frame 30
%	Particle 32 (429,795807, 23,096745)
%		linked to particle 33 in frame 29
%		linked to particle 27 in frame 30
%	Particle 33 (434,049408, 17,225286)
%		linked to particle 34 in frame 29
%		linked to particle 28 in frame 30
%	Particle 34 (449,029266, 374,578949)
%		linked to particle 35 in frame 29
%		linked to particle 29 in frame 30
%	Particle 35 (470,241394, 255,133789)
%		linked to particle 37 in frame 29
%		linked to particle 32 in frame 30
%	Particle 36 (497,261475, 293,172852)
%		linked to particle -1 in frame 29
%		linked to particle 33 in frame 30
%	Particle 37 (510,601135, 218,017853)
%		linked to particle -1 in frame 29
%		linked to particle -1 in frame 30
% Frame 29
%	Particle 0 (6,193245, 395,283661)
%		linked to particle -1 in frame 30
%		linked to particle -1 in frame 31
%	Particle 1 (25,815533, 136,261124)
%		linked to particle -1 in frame 30
%		linked to particle -1 in frame 31
%	Particle 2 (25,776352, 141,642471)
%		linked to particle 0 in frame 30
%		linked to particle -1 in frame 31
%	Particle 3 (26,522648, 67,175026)
%		linked to particle 1 in frame 30
%		linked to particle -1 in frame 31
%	Particle 4 (29,991144, 131,089111)
%		linked to particle 2 in frame 30
%		linked to particle -1 in frame 31
%	Particle 5 (36,081730, 248,790634)
%		linked to particle 3 in frame 30
%		linked to particle -1 in frame 31
%	Particle 6 (37,633499, 214,786758)
%		linked to particle -1 in frame 30
%		linked to particle -1 in frame 31
%	Particle 7 (40,792179, 442,315399)
%		linked to particle 4 in frame 30
%		linked to particle -1 in frame 31
%	Particle 8 (59,883701, 480,572815)
%		linked to particle 6 in frame 30
%		linked to particle -1 in frame 31
%	Particle 9 (77,460136, 48,615490)
%		linked to particle 7 in frame 30
%		linked to particle -1 in frame 31
%	Particle 10 (85,172905, 156,548676)
%		linked to particle 8 in frame 30
%		linked to particle -1 in frame 31
%	Particle 11 (85,439873, 474,382019)
%		linked to particle 9 in frame 30
%		linked to particle -1 in frame 31
%	Particle 12 (93,748543, 358,243530)
%		linked to particle 10 in frame 30
%		linked to particle -1 in frame 31
%	Particle 13 (95,951485, 165,457825)
%		linked to particle -1 in frame 30
%		linked to particle -1 in frame 31
%	Particle 14 (97,608032, 136,750946)
%		linked to particle -1 in frame 30
%		linked to particle -1 in frame 31
%	Particle 15 (99,015701, 84,445335)
%		linked to particle -1 in frame 30
%		linked to particle -1 in frame 31
%	Particle 16 (111,186958, 303,187256)
%		linked to particle 11 in frame 30
%		linked to particle -1 in frame 31
%	Particle 17 (127,368347, 464,668427)
%		linked to particle -1 in frame 30
%		linked to particle -1 in frame 31
%	Particle 18 (129,800095, 143,906128)
%		linked to particle 12 in frame 30
%		linked to particle -1 in frame 31
%	Particle 19 (151,496231, 32,198494)
%		linked to particle 14 in frame 30
%		linked to particle -1 in frame 31
%	Particle 20 (165,508072, 326,663300)
%		linked to particle 15 in frame 30
%		linked to particle -1 in frame 31
%	Particle 21 (168,672302, 455,380280)
%		linked to particle -1 in frame 30
%		linked to particle -1 in frame 31
%	Particle 22 (253,397964, 35,844173)
%		linked to particle 16 in frame 30
%		linked to particle -1 in frame 31
%	Particle 23 (297,017853, 484,947876)
%		linked to particle 18 in frame 30
%		linked to particle -1 in frame 31
%	Particle 24 (326,670532, 171,936111)
%		linked to particle 19 in frame 30
%		linked to particle -1 in frame 31
%	Particle 25 (341,290649, 332,739166)
%		linked to particle 20 in frame 30
%		linked to particle -1 in frame 31
%	Particle 26 (357,419128, 250,916397)
%		linked to particle -1 in frame 30
%		linked to particle -1 in frame 31
%	Particle 27 (359,665955, 258,075165)
%		linked to particle 21 in frame 30
%		linked to particle -1 in frame 31
%	Particle 28 (368,861298, 96,743408)
%		linked to particle 22 in frame 30
%		linked to particle -1 in frame 31
%	Particle 29 (374,548401, 262,542603)
%		linked to particle -1 in frame 30
%		linked to particle -1 in frame 31
%	Particle 30 (388,158508, 64,452904)
%		linked to particle -1 in frame 30
%		linked to particle -1 in frame 31
%	Particle 31 (397,958588, 332,026947)
%		linked to particle -1 in frame 30
%		linked to particle -1 in frame 31
%	Particle 32 (414,413727, 41,979301)
%		linked to particle 26 in frame 30
%		linked to particle -1 in frame 31
%	Particle 33 (430,015381, 22,896732)
%		linked to particle 27 in frame 30
%		linked to particle -1 in frame 31
%	Particle 34 (434,990021, 17,867739)
%		linked to particle 28 in frame 30
%		linked to particle -1 in frame 31
%	Particle 35 (449,528015, 374,239044)
%		linked to particle 29 in frame 30
%		linked to particle -1 in frame 31
%	Particle 36 (468,082062, 262,723206)
%		linked to particle 31 in frame 30
%		linked to particle -1 in frame 31
%	Particle 37 (470,412109, 255,161316)
%		linked to particle 32 in frame 30
%		linked to particle -1 in frame 31
% Frame 30
%	Particle 0 (24,736938, 140,011261)
%		linked to particle -1 in frame 31
%		linked to particle -1 in frame 32
%	Particle 1 (25,789316, 66,583229)
%		linked to particle -1 in frame 31
%		linked to particle -1 in frame 32
%	Particle 2 (30,040354, 131,145172)
%		linked to particle -1 in frame 31
%		linked to particle -1 in frame 32
%	Particle 3 (36,215034, 248,552887)
%		linked to particle -1 in frame 31
%		linked to particle -1 in frame 32
%	Particle 4 (41,153324, 442,657288)
%		linked to particle -1 in frame 31
%		linked to particle -1 in frame 32
%	Particle 5 (50,610924, 133,301743)
%		linked to particle -1 in frame 31
%		linked to particle -1 in frame 32
%	Particle 6 (60,317966, 480,365814)
%		linked to particle -1 in frame 31
%		linked to particle -1 in frame 32
%	Particle 7 (77,674919, 48,664757)
%		linked to particle -1 in frame 31
%		linked to particle -1 in frame 32
%	Particle 8 (86,113235, 157,367966)
%		linked to particle -1 in frame 31
%		linked to particle -1 in frame 32
%	Particle 9 (85,830162, 474,193695)
%		linked to particle -1 in frame 31
%		linked to particle -1 in frame 32
%	Particle 10 (93,725769, 358,174408)
%		linked to particle -1 in frame 31
%		linked to particle -1 in frame 32
%	Particle 11 (110,300568, 304,247009)
%		linked to particle -1 in frame 31
%		linked to particle -1 in frame 32
%	Particle 12 (128,542343, 143,733231)
%		linked to particle -1 in frame 31
%		linked to particle -1 in frame 32
%	Particle 13 (136,791992, 108,288033)
%		linked to particle -1 in frame 31
%		linked to particle -1 in frame 32
%	Particle 14 (151,538910, 32,332481)
%		linked to particle -1 in frame 31
%		linked to particle -1 in frame 32
%	Particle 15 (166,088974, 325,854919)
%		linked to particle -1 in frame 31
%		linked to particle -1 in frame 32
%	Particle 16 (253,707077, 35,854156)
%		linked to particle -1 in frame 31
%		linked to particle -1 in frame 32
%	Particle 17 (260,424774, 426,155640)
%		linked to particle -1 in frame 31
%		linked to particle -1 in frame 32
%	Particle 18 (297,306061, 484,746490)
%		linked to particle -1 in frame 31
%		linked to particle -1 in frame 32
%	Particle 19 (326,935303, 172,219513)
%		linked to particle -1 in frame 31
%		linked to particle -1 in frame 32
%	Particle 20 (341,139374, 332,858490)
%		linked to particle -1 in frame 31
%		linked to particle -1 in frame 32
%	Particle 21 (359,864166, 257,973511)
%		linked to particle -1 in frame 31
%		linked to particle -1 in frame 32
%	Particle 22 (368,893555, 96,842003)
%		linked to particle -1 in frame 31
%		linked to particle -1 in frame 32
%	Particle 23 (394,851410, 109,209244)
%		linked to particle -1 in frame 31
%		linked to particle -1 in frame 32
%	Particle 24 (405,630005, 8,419444)
%		linked to particle -1 in frame 31
%		linked to particle -1 in frame 32
%	Particle 25 (411,871704, 313,613312)
%		linked to particle -1 in frame 31
%		linked to particle -1 in frame 32
%	Particle 26 (414,509033, 41,844437)
%		linked to particle -1 in frame 31
%		linked to particle -1 in frame 32
%	Particle 27 (429,929901, 23,380478)
%		linked to particle -1 in frame 31
%		linked to particle -1 in frame 32
%	Particle 28 (435,410553, 18,228720)
%		linked to particle -1 in frame 31
%		linked to particle -1 in frame 32
%	Particle 29 (449,421600, 374,542084)
%		linked to particle -1 in frame 31
%		linked to particle -1 in frame 32
%	Particle 30 (458,984650, 78,663284)
%		linked to particle -1 in frame 31
%		linked to particle -1 in frame 32
%	Particle 31 (468,475281, 262,370972)
%		linked to particle -1 in frame 31
%		linked to particle -1 in frame 32
%	Particle 32 (470,332031, 255,361862)
%		linked to particle -1 in frame 31
%		linked to particle -1 in frame 32
%	Particle 33 (495,141388, 291,825714)
%		linked to particle -1 in frame 31
%		linked to particle -1 in frame 32

%% Trajectories:
%%	 1st column: frame number
%%	 2nd column: x coordinate top-down
%%	 3rd column: y coordinate left-right
%%	 4th column: zero-order intensity moment m0
%%	 5th column: second-order intensity moment m2
%%	 6th column: non-particle discrimination score

%% Trajectory 1
0 23,623373 136,337341 0,722222 2,066233 334,671265
1 23,642067 136,442154 0,904539 2,127489 331,086945
2 23,502262 136,548660 1,009252 2,169964 241,194733
3 21,564114 135,508682 0,930211 2,262764 212,055084
4 23,464933 137,158142 0,849098 2,049749 279,189026
5 22,743774 136,310287 0,975312 2,025903 256,672211
7 21,826080 136,663300 0,573534 1,994080 313,761169

%% Trajectory 2
0 25,460896 62,138268 1,976658 2,047067 33,661812
1 25,728886 63,965786 1,707609 1,925051 47,799217
2 26,283251 67,689835 1,606512 2,094179 55,430119
3 26,559677 68,072647 1,567476 1,998614 67,340858
4 26,244881 69,046265 1,395304 1,941342 98,843102
5 26,523090 67,129425 1,872404 1,993897 40,313255
6 25,888346 65,143150 1,937908 1,856519 49,070663
7 25,610725 66,775940 1,485805 1,927791 71,933952
8 25,908253 68,777000 1,724288 1,881942 66,259064
9 26,396198 69,062759 1,808613 1,945424 44,431999
11 27,390697 69,898964 0,948224 1,919067 275,895782
12 26,098204 68,019920 1,674290 1,891745 62,936703
13 26,043261 69,387398 1,852291 1,943700 85,731026
14 27,291203 69,355270 1,945309 2,099743 100,718216
15 26,014799 67,068062 1,740816 1,879652 105,278496
16 25,617502 66,693367 1,704538 1,995058 110,489037
17 25,543659 65,768921 1,231811 2,120452 230,987549
18 26,061398 67,679939 1,301447 2,148845 130,723862
19 26,176039 66,433334 1,733187 1,968961 36,692558
20 26,790596 70,401176 1,685920 1,978164 76,157272
21 26,177933 68,056496 1,484389 1,983738 93,259071
22 26,140835 67,753899 1,663747 1,918040 66,115082
23 26,283487 67,912315 1,761386 1,954555 105,478661
24 27,373280 72,853439 1,764007 1,957991 79,076637
25 26,372463 70,038322 1,677610 1,909419 93,218102
26 26,341509 68,812965 1,537796 1,949515 94,981377
27 26,172144 66,394936 1,835271 2,000686 85,274261
28 26,023230 65,340118 2,092115 1,888387 49,790543
29 26,522648 67,175026 1,886375 2,081379 79,091522
30 25,789316 66,583229 1,818641 1,989469 66,532677

%% Trajectory 3
0 29,438412 131,036316 0,974034 1,929008 320,751495
1 29,894245 131,158997 2,056319 1,914744 28,198734
2 29,929688 130,967941 0,858036 1,854098 328,733490
3 29,496859 130,551346 0,562747 2,213698 271,110840

%% Trajectory 4
0 29,613239 154,022598 0,901046 1,890024 333,715454
1 29,809538 154,092834 1,027468 1,841104 257,764282
2 29,661259 153,869507 1,059753 1,914774 255,901917
3 29,782431 153,782364 0,616456 1,864606 334,545074
4 29,957001 153,905075 0,753398 1,837603 267,242432
5 29,625647 153,862122 0,977709 1,953607 254,604370
6 29,845009 153,762482 0,773285 1,862935 223,456512
7 29,594242 153,947693 0,992128 1,906738 233,401871
8 29,608526 154,013702 0,708229 1,876807 283,683838
9 29,521437 153,925293 0,616139 2,014165 305,754852
10 29,813902 154,329483 0,693123 1,879426 251,957169
11 29,757450 154,229584 1,376274 1,938746 92,462563
12 29,950842 154,095184 2,657156 1,943964 30,726097
13 30,170534 154,343567 2,341912 1,968629 74,991608
14 29,756594 154,063202 2,224597 1,887369 76,632484
15 29,902922 154,224594 0,809963 1,839338 258,769501
16 29,725393 154,218552 0,762739 1,920856 329,942963
17 29,910231 154,193130 1,028323 1,840578 273,993500
18 29,669277 154,167236 0,625155 1,856053 321,134216
19 29,835295 154,106018 1,045458 1,860964 226,262024
20 29,553938 154,209244 0,473581 1,986120 351,473053
21 29,864199 154,004059 3,577774 1,969255 23,057533
22 28,951344 152,714966 3,768761 1,982643 18,575047
23 28,931999 153,046646 1,954433 1,848454 79,065392
24 29,003630 152,950089 1,467130 1,849489 156,068008
25 29,132296 152,772919 1,087268 1,854689 222,966507
27 27,979923 171,198975 0,431500 1,852104 208,651016
28 28,694094 170,934311 0,520034 1,872635 266,736511

%% Trajectory 5
0 33,132103 118,509628 0,776573 2,048787 347,000610
1 33,443638 120,526169 0,901869 2,151414 322,190094
2 34,592609 120,971161 0,845770 1,909943 348,551331
3 35,144020 121,088333 0,423040 1,932824 289,720154
5 36,504723 120,462448 0,635877 2,362962 177,745529
6 35,762424 120,964607 0,877375 1,945436 224,475525
7 35,699089 120,080406 0,539458 1,908147 297,905426
8 36,051167 119,202644 0,621936 1,870646 281,754700
9 34,205349 120,586273 0,631268 1,983694 313,768127
11 29,952486 131,110626 0,633025 1,855309 319,899567

%% Trajectory 6
0 55,129448 361,456390 0,864867 1,932975 348,851471
1 55,278145 361,769531 0,919755 1,923736 339,023468
2 55,274078 361,501434 0,677402 2,057756 349,803711
3 55,417263 361,528168 0,673263 2,104159 334,975464
4 55,007607 361,586456 0,676683 1,920152 292,074005
5 55,170750 361,340607 0,548732 1,894483 300,460114
6 55,057755 361,489319 0,686970 1,987193 223,067703
7 55,435387 361,415588 0,685557 2,054675 316,201752
8 55,178661 361,605499 0,670532 2,013699 297,667023
9 55,447956 361,674774 0,817920 2,028922 332,602936
10 55,418133 361,904175 0,707486 1,898189 259,122223
11 55,437344 361,850037 0,838633 1,935265 323,214294
12 55,103050 362,171692 0,678429 1,836450 247,562119
14 55,414791 361,608215 0,678149 2,061309 287,645142
15 55,093903 361,620789 0,549786 1,946210 225,144058
16 54,805775 361,614532 0,543573 1,927215 269,218292
17 55,223656 361,903534 0,644211 1,944957 342,526642
18 55,315338 361,801941 0,652345 2,012618 352,252655
19 54,874981 361,682281 0,573784 1,805632 242,382584

%% Trajectory 7
0 71,237274 80,843811 0,912111 1,893815 332,224243
1 71,089035 80,008217 0,822205 1,874938 353,586761
2 69,524559 80,297035 1,018139 2,105726 261,890778
3 70,478920 81,067680 0,714703 2,028369 349,518097
4 68,785172 80,128906 0,919909 2,013238 261,797729
5 68,941597 79,392410 1,301649 1,953463 111,836647
6 68,768280 79,125710 1,306814 1,849421 122,184959
7 68,485085 78,720757 1,058110 2,039750 209,732880
8 69,642097 80,339691 1,087087 2,060719 188,015427
9 68,966537 80,459297 0,919668 1,960034 312,197968
10 70,282990 78,346695 1,162656 1,939619 209,737015
11 71,169861 79,993668 0,823053 1,871032 312,340820
12 70,973183 79,500237 1,116570 2,019564 169,701981
13 68,725449 80,071098 1,073721 1,869036 190,900345
14 69,131783 79,993309 0,946191 1,913824 280,065125
15 68,571030 78,947845 1,094078 1,940322 237,939468
16 68,596725 78,578644 1,192369 2,104008 222,641602
17 68,834801 79,805588 1,150578 1,847462 233,304138
18 71,104454 80,710808 0,904343 1,905338 295,080261
19 70,009766 78,353745 1,081120 1,919590 227,342529
20 70,315475 77,833054 0,615650 1,884324 396,193848

%% Trajectory 8
0 72,486702 33,578526 0,617935 2,146786 273,393433
1 72,273788 35,302570 0,729662 2,093653 376,260803

%% Trajectory 9
0 83,029205 156,647552 0,634164 1,874823 298,877686
1 83,061577 156,078720 0,944830 1,890637 317,950623
2 83,011116 156,435501 0,745980 1,951652 368,649353
3 83,369270 156,571121 0,546191 2,041006 335,107788
4 84,240410 156,300964 0,910736 1,927240 257,279388
5 84,489334 156,418137 0,701786 2,114197 312,815552
6 85,550331 156,602875 0,812065 2,089930 209,124481
8 85,048065 157,346222 0,738862 1,907520 287,110840
9 84,623039 157,098145 0,626107 1,875750 302,703491
10 85,080292 157,280182 0,530302 1,878676 205,343842
11 84,230797 157,082794 0,532209 1,877410 297,857178
12 83,908829 157,147491 0,792662 1,814517 226,946640
13 82,975060 156,831360 0,697927 1,777196 184,791092
14 83,310127 156,789276 0,558360 2,048340 245,557022
15 83,350510 156,970398 0,657137 1,862161 247,188980
16 82,827141 156,711655 0,555342 1,834455 258,366791
17 82,850372 156,509796 0,765623 2,092672 345,045837
18 83,455429 156,849426 0,748165 1,980887 352,508759
19 84,263901 157,173676 0,620773 1,834377 268,539307
20 84,907730 157,261200 0,750610 1,858887 393,551056
21 84,311157 156,902527 0,905952 1,871226 327,257568
22 84,524223 157,168961 0,582010 1,953758 325,008972
23 83,559875 156,947281 0,717527 1,877871 290,499176
24 84,506508 157,285431 0,544142 2,092204 277,388336
25 84,078011 156,957245 0,760244 1,818232 305,541840
26 84,364159 156,966812 0,558057 1,874132 313,944092
27 85,294601 157,126495 0,451850 1,865179 218,614746
29 85,172905 156,548676 0,903328 1,972908 246,078461
30 86,113235 157,367966 0,657773 1,924661 276,082611

%% Trajectory 10
0 93,460785 358,230621 0,561836 2,062898 271,408203
1 93,558578 358,083984 1,837953 1,979732 42,295269
2 93,640106 358,199738 2,030549 2,003042 42,321106
3 93,619675 358,215790 1,953999 2,004355 19,564560
4 93,614372 358,188538 2,193152 2,036597 27,720406
5 93,521194 358,199371 2,041740 2,077742 36,272720
6 93,725769 358,099304 2,005683 1,915270 48,336163
7 93,501366 358,143982 2,020094 2,034001 62,648087
8 93,449966 358,330902 2,142163 2,084535 33,470173
9 93,475105 358,283661 1,998802 2,109571 48,201813
10 93,532639 358,054718 2,080971 2,013706 57,980671
11 93,565186 358,199554 2,155925 2,003416 44,080982
12 93,345787 358,101135 2,317026 2,029297 61,449982
13 93,637169 358,220367 2,481323 2,068040 56,475613
14 93,720886 358,324677 2,373465 2,047366 62,652893
15 93,728630 358,077698 1,769983 1,915534 107,194977
16 93,632652 358,229431 1,447151 1,990156 156,311813
17 93,758316 358,295074 1,378308 1,944367 176,245728
18 93,525818 358,060211 1,350858 1,997637 119,284607
19 93,643639 358,081177 1,374819 1,949821 116,568146
20 93,638412 358,284393 1,476590 2,030217 118,083031
21 93,779724 358,075073 1,541622 1,880372 71,625992
22 93,980865 358,125854 1,401355 1,877543 98,354774
23 93,764053 358,243927 0,927230 1,874511 253,470520
24 93,832863 358,293549 0,905643 1,870044 324,073730
25 93,586235 358,261566 0,802087 1,975314 332,948517
26 93,666306 358,189331 0,726486 1,934294 351,009064
27 93,809578 358,202698 2,096671 1,929125 60,105156
28 93,820496 358,217194 2,244495 1,959445 35,558159
29 93,748543 358,243530 1,886687 2,003313 81,213005
30 93,725769 358,174408 2,316409 2,003539 31,005972

%% Trajectory 11
0 97,908150 197,951721 0,930385 1,804474 294,997314
1 96,908989 197,871933 0,827971 1,829756 330,571686
2 95,124634 196,875153 0,646435 1,877306 343,674194

%% Trajectory 12
0 99,004066 84,535690 0,852275 1,973114 353,572510
1 98,847137 84,423164 1,043436 1,974809 279,534790
2 99,003632 84,691360 1,215570 1,853481 163,797516

%% Trajectory 13
0 151,745468 31,967575 0,634542 1,848145 290,122009
1 151,234360 32,137146 0,707791 1,812363 325,709808
2 151,440689 32,054020 0,762264 1,938253 366,895508
3 151,529739 32,096165 0,461552 2,187576 251,747681
4 151,429367 32,220844 0,731944 2,016418 298,225555
5 151,635254 32,186317 0,488566 1,982279 287,465179
6 151,405106 32,394726 0,660508 2,036171 211,980148
7 151,621231 32,200462 0,671275 1,991420 324,517517
8 151,587875 32,017750 0,618056 2,075854 284,905090
9 151,602356 32,112003 0,693578 2,025388 326,616089
10 151,525970 32,043995 0,759244 2,202580 230,281265
11 151,519638 32,170265 0,970339 2,151787 251,852417
12 151,459473 32,173790 0,996494 2,033005 204,452423
13 151,540070 32,326012 0,651156 2,073590 213,744308
14 151,548691 32,442764 0,634049 2,276374 196,021790
15 151,454559 32,145515 0,812062 1,986399 290,442322
16 151,580429 31,822517 0,678342 1,955228 319,919861
18 151,487106 32,369148 0,671810 2,085157 340,866669
19 151,426224 32,257553 0,685553 2,009623 317,218658
20 151,432816 32,137520 0,791646 2,020639 412,064606
21 151,591492 32,143459 0,898275 1,966456 355,376312
22 151,617310 32,422874 0,685633 2,062747 335,851440
23 151,516891 32,094513 0,827957 1,972048 286,736359
24 151,670776 32,182449 1,070770 1,884616 288,957642
25 151,346191 31,949877 0,885901 1,921383 310,568451
26 151,685608 32,538120 0,793327 2,097217 328,237610

%% Trajectory 14
0 163,785690 335,431091 0,776513 1,939552 351,980652
1 165,370682 333,617096 0,593348 2,079084 345,971252
2 165,457550 336,138855 0,818147 2,045184 352,673035
4 165,058136 339,603241 0,611775 1,944903 287,574341
5 165,186417 340,360016 0,618813 1,924188 324,181519
6 165,007721 337,629395 0,766628 1,885355 226,898849
7 164,991608 336,918976 0,970392 1,897297 240,471558
8 164,814209 335,191803 0,500955 1,830056 245,111298

%% Trajectory 15
0 196,538925 490,134247 0,899222 2,150239 303,003876
1 196,258865 490,243896 0,476690 1,918849 281,300842
2 196,642853 490,233551 0,973244 2,053967 297,472626
3 196,537048 490,245728 0,849963 2,191854 268,890411
4 196,021439 490,329163 0,874869 1,989456 274,823212
5 196,233170 490,681274 0,490484 1,935572 285,592926
6 196,235168 490,406952 0,937857 1,982362 214,667465

%% Trajectory 16
0 225,436386 53,977276 1,230484 2,358381 119,529030
2 225,413864 53,865932 0,498756 2,152219 247,102081

%% Trajectory 17
0 250,209579 414,796570 1,502071 1,936073 117,157784
1 250,765732 414,650513 1,596520 2,031548 54,703575
2 250,784927 414,857758 1,618830 1,889606 55,406750
3 251,289169 414,378296 1,414363 2,072947 98,683434
4 251,743362 414,107727 1,626333 1,925580 53,251945

%% Trajectory 18
0 273,508484 397,430573 0,660299 2,264057 228,599655
1 273,294617 397,320618 0,644594 2,107351 356,635406
2 273,515991 397,058990 0,803014 2,161688 307,318024
3 273,528595 397,366333 0,668371 2,267862 252,567932
4 273,420929 397,165710 0,563697 1,936047 275,343109
5 273,673035 397,048889 0,888482 1,924282 288,356140
6 273,637390 396,930542 0,777822 1,961001 230,619919
7 273,361267 397,231812 0,695565 2,027356 320,752869
8 273,700562 397,587830 0,738370 2,059617 287,766602
9 273,354004 397,228333 0,925591 2,004630 311,217407
10 273,346588 397,233307 0,728418 2,001158 274,297272
11 273,429688 396,913025 0,796986 2,008228 340,171051
12 273,072723 397,324493 0,811717 1,887396 241,667664
13 273,541870 397,277008 0,758973 2,136271 228,962418

%% Trajectory 19
0 340,894196 332,940369 1,187776 1,918264 226,776657
1 340,503540 333,024780 0,996837 2,048871 305,166412
2 340,235992 332,948700 1,168772 1,930074 198,825241
3 340,431519 333,061188 1,114618 1,994738 193,897964
4 340,423920 333,050354 1,489488 2,019520 80,156136
5 340,713470 332,842499 0,973527 1,878270 242,735443
6 340,721405 333,194855 1,358079 1,898396 117,860893
7 340,737122 332,998352 1,098325 1,889386 186,408386
8 340,607269 332,926208 1,248568 1,956096 146,676239
9 340,198364 333,114929 1,065817 1,878847 235,930847
10 340,162781 332,893921 1,194730 1,900551 191,160385
11 340,226746 332,890411 1,385078 1,964106 91,689346
12 340,091095 332,562622 0,545642 1,965418 250,896301
13 340,389069 332,904755 1,299155 1,955904 135,618240
14 340,160797 332,946106 0,927924 1,969308 292,718262
15 340,245911 332,795624 1,119629 1,968450 233,954041
16 339,847992 333,056427 0,583697 1,878536 280,506989
18 340,217560 332,823608 0,399175 1,856830 235,549500
19 340,205902 332,979218 0,609960 1,995400 298,504028
20 340,609192 332,605347 0,485108 1,989675 358,375519
21 340,564148 332,898529 0,588230 1,913845 371,363556
22 340,589203 333,071838 0,745363 2,034897 336,225952
23 340,871429 332,803070 0,522701 1,784160 217,888901

%% Trajectory 20
0 359,632263 242,842224 0,836262 1,936109 352,204254
1 359,405029 244,499985 0,769047 2,147876 355,043610
2 358,698395 246,087936 0,649095 1,972757 357,465088

%% Trajectory 21
0 364,267242 201,631439 0,717055 1,995650 344,250977
1 363,449615 204,751099 0,609753 2,125517 338,436432
2 365,005829 198,075378 0,589104 1,854929 319,426819
3 365,488068 200,349640 0,751543 2,208302 282,447937
5 365,742188 186,325180 0,616015 1,850656 302,793793
6 365,264252 186,169479 0,506632 1,920848 182,233124

%% Trajectory 22
0 368,735565 96,393219 0,632045 1,956105 313,638672
1 368,735901 96,743614 0,885575 1,894074 343,662567
2 368,636902 96,633286 0,714101 2,004222 366,005157
3 369,086365 96,690895 0,696987 1,851801 326,858643

%% Trajectory 23
0 389,070374 99,531693 0,605504 1,960180 301,344971
2 387,543976 100,487175 0,669392 2,194100 283,742401
4 394,200500 111,697243 2,482414 2,054424 37,737465
5 391,297607 112,083603 0,855955 2,708411 38,034470
6 391,604767 113,290527 1,362342 2,207604 96,570999
7 391,704926 114,472649 2,099229 2,170706 61,974476
8 392,496582 114,104889 2,148380 2,121848 32,780647
9 392,181152 110,898155 0,907819 2,053778 311,471008
10 393,035309 112,316833 1,274000 2,127418 171,198929

%% Trajectory 24
0 400,999207 5,086879 0,830268 1,907635 347,433167
1 399,514282 4,973269 0,771711 2,073297 381,557220
2 401,782257 5,809412 0,555643 1,887162 315,032501
3 402,737366 6,294384 1,030234 1,983160 231,419189
5 404,412567 8,454038 0,716584 2,179394 285,055054
6 405,068512 8,220188 1,049602 1,881807 186,614914
8 404,568909 8,707686 0,650769 2,251458 223,656281
9 405,565765 9,203211 1,311165 2,029765 133,241852
10 405,725220 8,589813 1,334024 2,055927 157,207748
11 406,006775 9,229273 0,657514 1,931498 343,763824
12 407,998047 11,779362 1,342728 1,898555 106,822624
13 407,482635 12,962058 0,630035 2,142441 195,204483
14 407,163544 13,254113 0,706636 1,935774 293,539612
16 407,973083 11,489163 1,490509 1,988960 146,625549
17 406,479156 9,615863 1,484798 2,162575 143,640579
19 404,453125 11,263541 0,648605 2,003033 309,650726
20 405,610992 13,583725 0,609555 2,057185 404,173706
21 404,421661 11,817271 0,967769 1,967483 323,752472
22 403,545654 10,678500 1,304276 2,142157 132,562561
23 405,245056 12,322725 0,746884 2,014886 291,098389
24 404,664276 11,841076 0,729157 2,043272 343,314392
25 405,532379 12,776013 0,869569 2,004197 316,211700
27 406,761932 14,949655 1,051600 1,921930 198,268784
28 405,393097 12,920296 1,237733 1,944294 155,500702
30 405,630005 8,419444 0,916741 2,106858 243,235947

%% Trajectory 25
0 412,432587 43,495708 1,845497 2,363387 33,837818
1 413,278778 42,873581 3,172732 2,054818 5,776874
2 413,931488 42,275875 2,071377 1,941860 39,217842
3 414,164246 42,170715 3,130058 1,998626 7,637074
5 414,740662 41,629158 2,790844 2,077462 23,251751
6 414,124054 42,108952 3,395341 2,008230 22,776041
7 414,517731 42,188938 2,090248 2,152793 62,901752
8 414,558990 42,075123 1,556178 2,026375 100,035088
9 414,665070 41,730518 0,955766 1,988278 300,756439
10 414,682678 42,009079 1,079619 1,875848 219,895477
11 414,582764 42,092030 2,055325 1,995732 44,441494
12 414,188171 42,199875 1,767857 1,939996 58,930946
13 414,433228 42,187420 1,904700 2,019408 92,143127
14 414,443512 42,152702 1,608436 2,028502 97,858551
15 414,802338 41,998795 1,810295 1,966650 107,877899
16 414,382965 42,115879 2,003276 1,992911 75,469391
17 414,526703 42,047436 1,830171 2,065720 80,230110

%% Trajectory 26
0 470,023132 255,116333 0,786777 1,911785 348,010406
1 470,299133 255,437408 0,934116 2,023062 341,618347
2 469,960785 255,365753 0,818537 1,903907 353,580627
3 470,047058 255,183884 0,952494 1,973868 267,570679
4 470,022552 255,178757 0,561355 1,785499 235,304535
5 470,216614 255,367355 0,710564 2,120764 310,268555
6 469,924896 255,525391 0,999635 2,090608 186,955338
7 470,282135 255,445023 0,951860 1,986238 256,812714
8 470,263092 255,595978 0,940059 1,989615 240,834808
9 470,117859 255,079529 0,816455 1,839751 308,559479
10 470,259308 255,296875 0,857893 1,894143 265,681549
12 470,143921 255,413544 0,597070 1,894769 256,128113
13 470,200104 255,564651 0,872530 1,972860 248,193161
14 469,842194 255,476791 0,740934 1,975960 304,627441
15 470,216492 255,018921 1,632382 1,950117 119,008194
16 470,263611 255,238144 1,807527 2,012414 97,854164
17 470,146576 255,176575 2,037417 1,902620 50,226250
18 470,190857 255,249496 2,220677 2,058053 25,626341
19 470,160980 255,202438 2,324744 1,971891 3,369508
20 470,254242 255,247330 1,491112 1,977183 115,514610
21 470,319305 255,410355 0,450058 1,927097 312,054016
22 470,464386 255,276855 1,755445 2,147864 53,402431
23 470,450165 255,339279 1,527947 2,166992 98,771095
24 470,301727 255,196457 1,420167 1,964777 188,918213
25 470,310974 255,469543 1,409748 2,244483 118,536880
26 470,314117 255,126175 1,203226 1,935750 179,193405
27 470,242279 255,383987 0,869661 1,987005 259,741577
28 470,241394 255,133789 1,757899 1,976807 79,568634
29 470,412109 255,161316 1,801656 2,035923 85,380508
30 470,332031 255,361862 2,018940 2,084345 52,098118

%% Trajectory 27
1 36,420731 247,894440 2,724241 1,987931 7,787637
2 36,334141 247,545807 2,674051 2,144448 10,028825
3 36,265114 247,694412 2,752180 2,065565 8,289894
4 36,244789 247,348831 2,582827 2,040031 35,612495
5 36,449051 247,836868 2,937312 2,063847 18,858500
6 36,387970 247,896637 3,264239 2,047771 22,246147
7 36,315643 247,472900 2,962862 2,195317 3,685628
8 36,380089 247,745605 4,621179 2,186031 8,699043
9 36,366833 247,935516 2,935122 2,027402 18,142138
10 36,148846 248,415085 2,240127 2,009384 52,657509
11 36,094139 248,483124 0,863345 2,003394 320,088287
12 36,209473 248,746277 0,632329 1,885263 257,832947
13 36,081879 248,354263 0,769126 1,944056 240,792587
14 35,874607 248,602295 0,639961 1,992881 280,775482
15 36,321678 248,931976 1,311390 1,882296 164,253479
16 36,043976 248,915985 0,815307 1,876798 320,849548
17 36,037628 248,811951 0,974471 1,839211 290,388184
18 36,258102 248,897461 0,646788 1,862122 326,329590
19 35,721184 248,411987 0,676741 2,033838 313,568481
20 35,858288 248,366898 0,540928 1,952567 386,045898
22 36,052841 248,688126 0,560277 1,849613 293,639648
23 35,975056 248,152893 1,235981 1,806417 124,127815
24 36,006989 248,500763 0,972043 1,964430 329,402618

%% Trajectory 28
1 52,731979 384,350677 0,765497 2,029177 389,029449
3 52,720879 384,680878 0,713097 1,949837 349,769958
4 53,421604 384,594452 0,512347 2,071017 251,224548

%% Trajectory 29
1 113,569199 463,106445 0,766009 2,029077 389,012665
2 113,349403 463,418121 0,842685 2,039999 348,603882
4 113,612427 463,462555 0,745198 2,182336 257,765686

%% Trajectory 30
1 145,424469 131,518707 0,676366 2,190281 326,770752
3 145,160477 131,553024 0,470655 1,881208 303,814178

%% Trajectory 31
1 168,674911 455,530029 0,543339 2,054226 326,429993
2 168,765289 455,628540 0,624373 1,911430 345,763489
3 168,709946 455,908936 0,802562 1,880193 311,561249
4 168,265671 455,321442 1,007502 1,922091 222,692688
5 168,822388 455,497467 0,580311 2,026234 318,582886
6 169,029312 455,740326 0,531970 1,737181 158,768875
7 168,705978 455,368622 0,848905 1,922275 289,337677
8 169,106949 455,401764 0,955527 1,968422 234,920013
9 168,699203 455,279846 0,760158 1,892831 328,206482
10 168,525681 455,336975 0,747056 2,081268 268,421906
11 168,455490 455,399719 0,679843 2,110499 334,364288
12 168,848007 455,350464 0,578440 1,910286 255,302094
14 168,399643 455,600800 0,763177 2,069767 300,573883
15 168,301956 455,503204 0,915749 2,110130 274,717224
16 169,066971 455,432098 0,993556 1,937582 297,409790
17 168,954041 455,654846 0,606050 1,911334 325,953705
18 169,179535 455,386261 0,467808 1,955475 290,166107
19 167,921188 455,622406 0,559375 1,884882 265,059845
20 168,434875 455,640961 0,548663 1,999361 391,211823
21 167,978058 455,601990 0,627494 1,950279 389,925537
22 168,835541 455,545654 0,660319 1,938636 335,426941
23 169,108612 455,394684 0,697921 1,873934 288,339966
24 168,672485 455,677856 0,553567 1,915735 288,671478
26 169,089584 455,264404 0,933138 1,801399 253,563614
27 168,642487 455,409973 0,606632 2,040698 261,572632
28 168,862213 455,393616 0,693640 1,901657 287,337189
29 168,672302 455,380280 0,810581 1,999162 280,012726

%% Trajectory 32
1 285,103485 39,110004 0,532431 1,852617 291,215424
2 288,161285 41,183739 0,426795 1,831838 232,821640
3 288,002563 40,671143 0,669069 1,955436 354,788025
4 288,583160 41,114388 1,299954 2,069810 126,394356

%% Trajectory 33
1 296,766083 485,546051 0,581957 2,056961 345,285217
2 296,103577 485,423706 0,857956 1,931760 348,961426
3 296,635559 485,892426 0,746831 1,942939 342,374359

%% Trajectory 34
1 331,371643 179,270889 0,711273 2,019093 387,805786
2 330,754761 179,395050 0,670497 1,902044 355,057709
3 330,808411 179,706329 0,531303 1,860576 318,934723
4 331,189575 178,077057 0,731715 2,674442 49,523144
5 329,856964 176,312469 1,190143 2,368085 87,171104
6 330,090881 176,609726 1,596944 2,440206 38,565548
7 330,377716 176,077393 1,165108 2,775113 15,110463
8 330,748230 175,714249 1,518251 2,423658 57,684898
9 330,726227 175,745483 1,814600 2,257198 42,948261
10 330,567688 175,792404 2,648666 2,137133 28,656981
11 330,233887 175,171616 2,480866 2,053106 26,905296
12 329,164673 175,185120 2,302488 1,981672 60,804165
13 328,397034 174,788910 1,459828 2,526246 42,457512
14 328,880127 174,364838 2,140484 2,125421 91,775864
15 329,753143 175,105240 2,144719 2,102695 76,747391
16 329,567505 175,427917 2,274488 2,237655 49,310265
17 329,644196 174,722183 2,355126 2,166747 31,491201
18 328,423889 173,716629 2,268450 2,194283 21,557522
19 327,888184 173,043381 1,268694 2,949423 5,212711
20 328,341400 174,015076 1,530445 2,053408 105,276833
21 328,040863 174,276108 1,355760 2,607691 31,124237
22 328,290680 173,765839 2,469688 2,107564 19,456146
23 326,921204 172,033203 2,587725 2,017674 18,412910
24 327,353607 171,726974 1,280074 2,196427 198,580307

%% Trajectory 35
1 388,528656 64,249802 4,448026 2,270809 9,749073
2 388,192810 64,553253 2,208877 2,206192 30,844072
3 388,253510 64,526344 1,515614 2,291681 59,726574
4 388,310638 64,405869 2,657719 2,234381 28,980259
5 388,372650 64,366142 3,858718 2,267963 12,398035
6 388,325500 64,554695 2,836893 2,326010 9,407987
7 388,176361 64,430016 2,337791 2,160930 44,216965
9 388,386658 64,296677 2,442765 2,234526 25,567215
10 388,393066 64,575989 2,165601 2,315087 41,071030
11 388,404144 64,533005 2,354423 2,393644 21,323824
12 388,586792 64,298431 2,543410 2,474569 18,737762
13 388,128876 64,556160 2,318507 2,202763 68,429718
14 388,215851 64,395531 1,990347 2,240678 85,705399
15 388,494141 64,409233 1,747787 2,366527 60,055069
16 388,410187 64,787430 1,177977 2,164786 211,197556

%% Trajectory 36
1 430,050385 23,145344 4,246953 2,030663 9,795029
3 433,355988 16,954092 0,449934 1,646224 191,646790
5 429,906708 23,177683 4,054853 2,144569 12,203311
6 429,869751 23,302017 3,821777 2,079645 9,688533
8 429,966461 23,159742 4,950437 2,074648 8,698995
9 433,308289 17,384438 0,456236 1,689214 178,051468
11 434,959747 17,957878 0,521459 1,677941 207,038330
12 434,233063 17,991686 0,439683 1,685557 163,048904
14 434,599182 17,844301 0,815743 1,882223 290,687042
15 435,736694 18,268127 0,784356 1,919183 280,879578
16 432,735718 16,180132 1,031486 1,878394 272,921875
17 433,274719 16,819592 1,035694 1,855054 277,356506
18 433,074127 16,392776 0,906434 1,924070 299,004578
19 432,555328 16,092482 1,116225 1,942896 216,606781
20 432,010498 15,404276 1,036486 1,903466 291,888885
21 432,167511 15,272697 1,192852 1,929153 202,901611
22 431,574005 14,418792 1,065745 2,097157 219,834702
23 432,051575 15,584795 1,122948 1,891504 175,003891
24 433,038574 16,584217 0,845140 1,936677 347,528961
25 433,044647 16,254734 0,638297 1,849960 307,381927
26 432,961090 16,600822 0,916570 1,914832 298,199921
27 434,499725 17,624615 0,838230 2,124591 242,649109
28 434,049408 17,225286 0,719065 1,772710 259,242554
29 434,990021 17,867739 0,745044 1,753431 240,068146
30 435,410553 18,228720 0,985385 1,942410 230,469330

%% Trajectory 37
2 22,637617 28,234982 0,652708 1,957977 358,295776
4 20,873928 27,607342 0,962223 2,482112 101,890770
5 19,686413 27,709131 1,824341 1,993461 40,944508
6 19,241302 28,562483 1,934961 2,161906 53,220070
7 20,938145 29,105062 2,011300 1,995821 60,231907
8 20,174070 27,413649 1,373532 2,220167 107,699570
9 25,162159 27,847977 1,162915 1,976933 202,106247
10 22,989017 28,701488 2,005190 1,977245 56,873489
11 22,979750 27,635748 1,912042 1,949472 41,611126
12 21,993639 29,140133 2,097021 2,158664 55,025372
13 24,998327 29,362988 2,062710 2,003848 95,746750
14 27,552900 28,808506 1,784110 2,094324 97,347023
15 33,484818 33,364914 2,210794 2,164984 63,451435
16 32,444088 32,408073 2,315754 2,234803 46,284817
17 32,288689 32,607132 2,127318 2,128612 48,956760
18 31,125124 32,261135 1,704098 1,972996 52,536388
19 30,707676 32,265984 0,658024 2,023699 310,662567

%% Trajectory 38
2 147,085464 459,272552 0,528772 1,902845 305,524139
3 144,858566 459,058777 0,624694 1,957083 354,444031
5 144,883499 458,269897 0,607214 1,958253 326,511810

%% Trajectory 39
2 463,583344 115,988602 0,624702 1,928303 348,401764
3 464,700195 117,055916 0,480692 1,894423 310,787750
4 465,139008 116,490746 0,683701 1,949690 296,502625

%% Trajectory 40
3 25,028591 412,633331 0,518538 1,907686 327,005524
4 24,475380 412,535400 0,770954 2,161533 264,336029
5 24,862623 412,239075 0,580832 1,907249 312,697906
6 25,021961 412,271393 0,583886 1,897588 204,100601
7 24,778324 412,552002 0,497320 1,979832 291,319977
8 24,727932 412,359039 0,595431 2,034868 288,604401
9 24,796230 412,488007 0,664100 2,071479 310,149841
10 24,801500 412,456573 0,579243 1,975693 234,466568

%% Trajectory 41
3 82,047165 376,376984 0,675686 1,871976 336,439423
5 82,303230 376,597778 0,476554 1,932856 278,891785
6 81,975960 376,270142 0,439255 1,808072 147,957611
7 82,201981 376,583649 0,678158 2,054831 316,319824

%% Trajectory 42
3 88,823593 476,436371 0,527534 1,977766 335,981659
4 89,164207 476,567322 1,087587 2,001149 200,820145
5 89,019753 476,984375 0,549663 1,807711 270,119568
7 89,141457 476,462646 0,601209 1,920415 313,832886
8 89,343925 477,150391 0,469221 1,873950 244,523880

%% Trajectory 43
3 449,523773 374,195099 1,077887 2,153145 196,812424
4 448,670868 374,517365 1,104371 2,215943 165,016006
5 449,735901 374,262634 0,572145 1,870898 300,621552
6 449,831909 374,365356 0,468855 1,874804 166,898163
8 449,027222 374,283661 1,017118 1,894157 204,668594

%% Trajectory 44
4 97,726891 165,395660 0,618778 2,024332 289,063690
5 96,415909 167,734894 0,750004 1,993179 332,079254
6 96,850143 164,730087 0,591451 2,130748 173,262589

%% Trajectory 45
4 393,910950 351,447662 0,474010 1,941458 243,911133
6 397,104767 332,756470 0,734918 3,018044 11,870840
7 395,959290 332,908813 0,513756 2,077978 283,884644

%% Trajectory 46
5 31,879789 180,765305 1,214143 2,037616 146,060120
6 31,744755 180,972809 1,307120 1,995157 131,980759
7 31,443602 180,834198 1,126485 2,076302 177,766251
8 31,748446 181,016449 1,292855 1,956419 137,555420
9 31,787519 180,817062 1,021836 2,152079 245,765732
10 32,038460 181,190491 1,315369 1,992000 162,688263
11 31,650156 181,250076 1,266498 2,190171 118,068039
12 31,547712 181,071136 0,882378 2,067963 232,223862
13 31,435202 181,127960 0,894827 2,032809 248,283005

%% Trajectory 47
5 85,803047 9,829584 2,416919 1,985898 25,532373
6 85,647171 9,679164 2,228428 2,236985 28,735710
7 85,759048 9,930812 1,285819 2,064497 123,010536
8 86,067719 9,430698 1,693866 2,249137 71,382393
9 85,635933 9,785599 2,079387 2,094751 45,531590
10 84,849388 10,371175 1,175222 2,292942 152,815353

%% Trajectory 48
5 99,053024 84,610458 0,896723 1,999875 291,435852
6 98,921463 84,581444 1,558351 1,943144 88,205711
7 98,604805 84,726768 0,542366 1,978823 306,204254
8 98,858665 84,638611 1,461594 1,910605 104,752251
9 98,936066 84,673431 2,783423 1,903443 20,325924
10 98,822517 84,439720 2,807672 2,002437 19,126421
11 99,078072 84,573715 4,053397 1,996402 12,774682

%% Trajectory 49
5 105,227646 304,902649 1,027653 1,879840 218,828445
6 106,181366 304,678925 0,959486 1,924723 210,580307
7 105,787743 305,012512 0,732037 1,860064 299,251373
8 105,381767 304,608337 0,605667 2,306184 193,722626
9 105,951920 303,802124 0,679517 1,791794 287,988983
10 106,230141 303,001129 1,187930 2,062340 207,754227
11 106,080643 302,770844 0,616306 2,021918 341,408356
12 107,233734 304,474152 0,545987 2,268767 170,545105
14 107,775841 305,229431 0,562418 2,033023 248,665298
15 108,065056 305,412231 1,187416 2,113359 207,678009
17 107,391464 302,293671 1,042624 2,299530 220,672943
18 107,857063 302,114166 0,701443 1,955397 353,477020
19 107,680756 302,071136 0,904503 2,023962 302,205261
20 108,061874 302,033997 0,791175 1,989647 414,729004
21 108,931969 304,011810 0,502118 2,067420 344,110870
22 109,535759 304,601074 0,961360 2,365910 172,421432
23 109,587845 304,381378 1,867475 2,183262 92,115250
24 109,806267 304,472992 1,489264 2,053858 165,142532
25 109,034012 304,391113 2,465636 1,932581 3,870279
26 109,473885 303,747833 1,734910 2,125525 62,255436
27 110,135384 303,830658 1,765323 1,895410 87,728889
28 110,454689 304,004059 1,644061 2,129837 83,076080
29 111,186958 303,187256 1,711415 1,955598 86,654053
30 110,300568 304,247009 1,459369 2,142467 104,861305

%% Trajectory 50
5 358,599365 245,945206 0,799359 2,012058 322,097839
6 357,478424 246,848099 0,647660 2,742678 23,168526
7 357,515198 246,824661 0,838985 2,353339 157,733994
8 359,337067 244,920441 0,592477 1,923113 288,060547
9 358,610931 245,256866 0,685784 2,142431 291,488251
10 358,661377 245,068451 0,820640 1,968579 280,644562
11 358,035370 246,004303 0,748550 2,473065 156,897552
12 358,464935 246,006729 0,559871 2,014380 250,668579
13 358,699188 244,664719 0,846722 2,093829 244,261307
14 358,890869 245,080795 0,935912 1,902858 280,164215
15 359,585175 244,489075 0,720219 2,221123 227,792358
16 359,136078 244,652557 0,701471 2,007570 322,179840
17 359,588623 243,825623 0,698411 1,980077 355,985840
18 359,876465 242,155136 0,550040 1,890694 314,424164
19 359,901947 241,614075 0,783071 1,973783 322,502594
20 360,241821 241,653961 0,885759 2,086829 361,721893
21 359,704071 243,303513 0,529008 1,942231 356,194641
22 359,294189 244,894241 0,676145 1,863620 315,037506
23 358,945526 245,339417 0,711514 2,127101 260,622742
24 358,459106 245,609024 0,618491 2,145576 288,363068
25 358,565338 245,587769 0,760310 2,231519 246,429642
26 358,447235 246,371506 0,834362 2,167164 291,516174
27 359,061859 245,209366 0,788957 1,990681 274,392914
29 357,419128 250,916397 0,469161 2,011856 271,821503

%% Trajectory 51
6 359,969543 258,375793 0,716714 1,852885 219,856689
7 360,203339 258,312683 0,718815 1,886837 309,040833
8 359,961700 258,209076 0,546864 1,858148 265,756042

%% Trajectory 52
7 40,548428 442,278107 0,508274 2,170975 248,087311
9 41,045658 442,168427 0,518547 1,817361 246,484634
10 41,136894 442,499512 0,901843 1,990397 278,261810
11 41,026615 442,534760 0,526341 2,098427 299,367523
12 40,897240 442,167175 0,463172 1,802227 207,147629

%% Trajectory 53
7 67,813049 57,467541 0,432158 1,902080 255,747253
8 65,303085 52,172058 0,550571 1,801365 248,888168

%% Trajectory 54
7 71,475533 35,016987 1,608500 2,382285 39,999634
8 72,730095 34,751289 0,605100 2,425384 135,498093
9 71,656479 36,295971 0,661240 2,204861 257,127380
10 71,796417 35,486370 0,666782 2,114279 244,144135
11 71,643280 35,364037 0,612358 2,003143 341,332550
12 72,475914 35,611893 0,749690 2,364903 153,269684
13 72,465576 35,625252 0,775006 2,287284 180,532593
14 72,595932 34,719742 1,188912 2,191902 168,220322

%% Trajectory 55
8 168,125092 42,703300 0,695465 1,883880 286,318970
10 167,980988 42,678894 0,685139 1,840830 238,763474

%% Trajectory 56
8 368,631439 96,619965 0,638259 2,094855 282,489441
9 368,671906 96,840317 0,593352 1,858521 287,765350

%% Trajectory 57
8 510,473267 217,404785 0,346208 1,611465 115,314232
9 510,655334 217,668579 0,402377 1,179433 22,937527

%% Trajectory 58
9 98,950874 143,833145 0,905961 1,872342 299,653137
11 117,823677 142,405273 0,543278 2,131907 297,002960
13 120,423042 149,081284 1,068747 2,022800 212,732437

%% Trajectory 59
9 286,406006 39,735760 1,137219 2,150211 196,389008
10 286,230072 39,564907 1,076449 2,126972 231,864227
11 285,687347 38,783745 0,475055 1,993756 287,082123

%% Trajectory 60
9 312,071899 1,119297 0,605122 1,567222 163,171814
10 311,476624 1,453458 0,753057 2,173387 241,472244
11 312,272491 0,772900 0,700313 1,453258 106,326569

%% Trajectory 61
9 496,405518 294,575409 0,885832 2,265072 232,940170
10 500,277039 293,214996 0,864378 2,111752 267,970978
11 499,072998 293,649231 1,142816 2,258890 147,593674
12 498,687225 293,486145 1,110714 2,326274 124,299095
13 501,232513 292,825836 0,979272 2,011773 235,785645
14 502,762451 292,011536 0,800711 2,040242 306,945709
15 500,892761 291,284515 1,139998 1,998609 229,802002
16 500,737823 290,962860 0,978915 1,989083 304,689850
17 498,110352 292,328064 1,073128 2,175970 269,065094
19 498,722382 292,777588 0,559814 2,207077 222,962875

%% Trajectory 62
10 19,920120 137,729172 1,825435 2,093379 60,114063
11 20,991014 135,449417 0,648238 2,689291 68,924240
12 22,951975 136,348068 1,118228 2,274518 135,738846
13 20,768543 137,428574 1,388437 2,316887 87,214714
14 20,307669 137,161713 1,485494 2,446185 54,501289
15 20,880503 136,672180 0,958748 2,307132 198,834702
16 21,012411 137,058075 1,538298 2,108577 135,184937
17 21,592354 135,471619 1,055802 2,362181 184,959137
18 21,048496 135,952530 1,061202 2,647294 43,702435
19 22,162731 137,683304 1,220895 2,269349 138,743332
20 22,148619 138,520828 0,689394 2,354685 229,730850
21 22,272985 141,010605 1,057207 2,238582 224,536438
22 22,322067 140,983719 1,175048 2,535760 73,255783
23 24,948637 141,997269 0,983374 2,625094 59,191780
24 24,688475 141,530045 1,138541 2,630456 52,146507
25 23,002295 140,591156 1,734568 2,122149 86,224434

%% Trajectory 63
10 113,587593 463,713104 0,508506 1,984431 206,336838
11 113,712753 463,713989 0,623126 1,920702 336,318085

%% Trajectory 64
10 364,234833 193,362640 0,471617 1,913356 186,769791
11 365,897339 198,114822 0,819567 1,827036 297,261566
12 364,811523 198,884384 0,508936 1,954705 241,339142
14 364,838867 199,316422 0,868464 1,928524 298,629456
15 365,152893 197,037704 0,852647 1,866796 267,097626
16 365,550903 196,208588 0,721797 2,085043 307,789764
18 365,599396 196,804260 0,490972 1,964604 302,211456
20 365,446594 187,318466 0,601084 2,108732 383,868256
21 365,572174 186,804642 0,570492 2,312537 257,386414

%% Trajectory 65
10 381,677032 108,615974 0,918362 2,086315 269,990601
11 381,563904 109,094696 0,791527 2,209281 289,187317

%% Trajectory 66
11 17,206076 28,420250 0,793050 1,814423 298,309601
13 18,725069 29,041386 0,534553 1,706158 120,713516
14 18,942848 27,741732 0,921531 1,837213 262,183960

%% Trajectory 67
11 65,493927 51,516640 0,623015 2,248711 270,724548
12 66,687027 51,855000 0,624415 1,867292 254,091125
13 66,042015 52,115730 0,716768 1,812962 200,607727
15 76,455971 50,816380 0,900517 1,971561 285,390350
16 76,296852 51,055401 0,908520 1,824839 289,878540
17 76,570312 50,908405 0,846941 1,893276 340,541962
18 76,386337 51,480114 0,630209 2,066358 340,285431
20 76,244263 51,285973 0,545911 1,885057 372,422546
21 76,468346 50,853962 0,827416 1,987652 382,870148
22 76,637413 51,240444 0,713240 1,970104 339,164673
23 76,383873 50,941036 0,939648 1,906716 252,555313
24 76,884399 50,019608 0,702001 1,905539 334,576080
25 77,371887 49,807098 0,679531 1,935460 333,516266
26 77,222816 48,482327 0,538470 1,985148 324,667206
27 77,719597 48,445457 0,916903 1,985705 247,243546
28 78,215584 47,922173 0,564991 1,863524 276,040833
29 77,460136 48,615490 0,859070 2,113591 248,207870
30 77,674919 48,664757 0,780554 2,012128 283,386017

%% Trajectory 68
11 88,942848 477,131226 0,946352 1,964519 283,138245
12 89,169708 477,061066 1,391916 1,875191 95,710320
13 89,180092 477,068756 1,317989 1,938569 128,439209
14 88,882568 476,669922 1,444428 2,008290 117,082535
15 89,163185 476,646942 1,469726 1,957908 139,624786
16 85,251457 474,212799 0,673163 1,917831 316,000458
17 85,199471 473,734192 0,552920 1,911685 306,102325

%% Trajectory 69
11 396,417328 333,280090 0,652623 2,520845 133,287399
12 397,122437 332,944183 0,849393 2,778574 30,903099
13 396,321930 333,297211 0,746856 2,443049 112,147461

%% Trajectory 70
11 429,833923 23,130993 3,913100 2,152234 12,775208
12 430,004150 23,221891 2,252167 1,985483 61,920982
13 429,845062 23,192802 2,169204 2,029527 93,161591
14 429,973450 23,138966 2,131987 1,916198 88,080307
15 429,897858 23,222635 2,117633 2,002438 81,961823
16 429,919922 22,992666 2,369287 2,037859 42,682762
17 430,080994 22,876730 1,604966 1,945449 113,814911
18 430,007996 22,879999 1,800087 1,967250 44,248165
19 430,122467 23,090805 3,762277 2,061248 8,826391
20 429,989441 23,098213 3,834998 2,096634 12,784917
21 429,948364 23,187286 3,824728 2,036436 27,021959
22 430,224304 23,109402 4,331602 2,114490 5,183237
24 430,114655 23,000139 2,351935 2,005113 4,759456
25 429,983917 22,982695 1,807420 1,960014 72,870697
26 429,412567 23,173939 0,892334 2,030883 313,897369
27 430,076691 23,285248 1,930479 1,905949 78,600899
28 429,795807 23,096745 1,310694 1,839771 129,168213
29 430,015381 22,896732 1,420963 1,940830 97,218056
30 429,929901 23,380478 1,475983 1,960786 95,230034

%% Trajectory 71
12 32,313450 82,953987 0,706722 2,228792 207,867462
13 32,924313 83,712524 1,727361 2,158007 81,378159
14 32,892712 83,433075 0,797039 2,801217 18,512693
15 32,501770 83,123795 1,144693 2,684834 46,287647
16 32,936207 83,250557 1,255624 2,233974 168,292130
17 32,230923 82,167770 1,612529 2,236338 101,869431

%% Trajectory 72
12 88,152138 61,452225 0,985495 2,288814 159,866409
13 87,788109 61,504990 0,931262 2,142814 228,606201
14 87,820305 61,428097 1,093497 2,181762 202,708496
15 87,618500 61,443825 0,889909 2,185444 254,893494

%% Trajectory 73
12 117,210121 233,965134 0,583082 1,900538 254,954971
13 115,807465 236,679626 0,576511 1,886584 179,765594

%% Trajectory 74
12 360,075226 257,962555 1,248171 1,936505 130,428741
13 360,205750 257,999084 2,089122 1,949636 92,586884
14 360,076721 257,989380 2,081023 1,977500 96,590858
15 360,045837 257,953888 2,142320 1,972684 77,558754
16 360,312317 258,020264 1,110919 1,938449 257,038757
17 359,968933 258,276611 0,643196 1,986581 344,267181
18 360,338654 258,395447 0,731289 1,978986 354,143921
19 359,874115 258,295471 0,774204 1,956509 321,216492
20 359,933105 258,262543 0,978131 1,874692 316,382355
21 360,230743 258,240784 0,780824 1,837959 349,578522
22 360,152344 258,212555 0,563780 1,874957 303,258179
24 360,063293 258,516815 0,690354 1,989566 341,657349
25 359,865753 257,889343 0,793074 1,812136 300,058716
26 360,003143 258,113708 0,678944 2,037135 351,931152
27 359,820831 258,118317 0,728894 1,808186 252,874863
28 359,793213 258,060760 0,926692 1,936362 240,930939
29 359,665955 258,075165 0,553119 1,964297 298,105865
30 359,864166 257,973511 0,799497 1,863558 261,038116

%% Trajectory 75
12 379,187836 262,327881 0,510270 1,954166 241,734055
14 376,195435 262,414154 0,884712 2,046886 298,866364
15 373,925110 262,996399 1,131599 2,441920 119,190727
16 375,352570 261,828888 1,795061 2,052519 99,902428
17 378,104218 262,202271 1,463463 1,979525 154,037323
18 378,777130 262,366455 1,320254 2,171604 122,041725
19 380,519806 262,650879 1,469066 2,189982 85,601227
20 380,591400 262,991913 1,678411 1,958066 77,065292
21 379,298187 263,148438 1,458086 2,025429 101,364388
22 379,929718 263,195679 1,213645 1,936872 154,615723
23 381,081696 262,812317 1,798437 2,088364 106,356285
24 379,613068 262,534882 1,522293 2,215187 126,957268
25 377,460052 262,372467 1,537545 2,126478 120,834328
26 377,552429 262,712036 1,490936 2,125350 107,010185
27 375,885925 262,281830 1,179433 2,026925 156,592972
28 374,733063 261,952423 1,142206 1,893274 175,756897
29 374,548401 262,542603 0,659911 2,308436 206,208038

%% Trajectory 76
12 510,537231 217,905136 0,616321 1,172904 20,043701
13 510,775269 217,382675 0,372813 1,029323 3,319134
15 510,502411 217,719101 0,477006 1,493771 69,923744
16 510,686127 218,308640 0,285971 1,057620 5,063523
17 509,417297 217,631516 0,978185 2,168857 295,562012
18 509,111633 218,199921 0,813416 2,235058 265,373108
19 509,512207 218,151230 1,006797 2,158461 242,886322

%% Trajectory 77
13 138,070465 109,672951 0,834987 1,880504 232,435471
14 138,565369 109,239265 0,680068 2,018398 292,705688
15 142,572601 110,829330 0,778837 2,046461 286,513885
17 140,144760 109,149185 0,553219 2,160670 265,722260
18 139,210327 109,744637 0,432634 1,894638 262,921539
19 139,069748 109,467728 0,585463 2,073211 280,508087
20 139,940598 110,416496 0,856922 1,972490 392,800812
22 139,364807 109,649826 0,634963 2,105786 320,767517

%% Trajectory 78
13 225,454926 54,187675 0,960154 1,971349 237,440964
14 225,353775 54,191433 0,966157 1,926598 276,990326
15 225,278137 54,249504 0,820023 2,170617 260,328247
16 225,050613 54,148098 0,767199 2,230800 243,664734

%% Trajectory 79
14 24,747442 412,605194 0,573608 1,965270 252,595215
15 24,677166 412,736694 0,571571 1,894831 227,650818

%% Trajectory 80
15 41,331257 442,193542 0,524390 1,887461 207,697281
17 41,041897 442,529205 0,520799 1,953760 296,593842
18 40,824657 442,585022 0,616151 1,908491 336,827301

%% Trajectory 81
15 81,873314 376,518097 0,564503 2,005347 231,938873
17 82,388939 376,411163 0,647932 2,017344 343,481781

%% Trajectory 82
15 113,897018 463,544647 0,619551 1,939950 250,925369
16 113,907112 464,389923 0,734356 1,898407 323,852051
17 113,651329 463,853119 0,518691 1,968925 296,111633
18 113,570427 463,435150 0,650766 2,134410 320,687317

%% Trajectory 83
15 167,790024 42,693020 1,124521 1,938425 228,488770
16 167,914307 42,777214 0,873740 1,835856 300,832947
17 167,868912 42,703346 0,737485 1,860842 334,988586
18 167,725754 42,587128 0,716290 2,009103 355,127991
19 167,857208 42,578770 0,710266 1,997196 321,093597
20 167,761185 42,806549 0,825060 1,849165 372,877899
21 167,880905 42,629951 0,699532 1,911824 387,822784

%% Trajectory 84
15 355,333588 323,173157 0,644696 1,900396 252,822449
16 355,831024 322,576965 0,597044 2,137621 253,717468

%% Trajectory 85
16 50,674011 132,903671 0,542309 1,879163 262,822876
17 49,572773 131,677261 0,729944 2,013990 358,681793
19 30,367483 131,170502 0,772408 1,908659 312,077026
20 30,176260 130,992584 0,929690 1,843413 329,166443
21 29,861395 130,744812 0,603467 1,830757 341,434509
22 30,093359 130,900955 0,583427 1,808476 281,994690
23 29,891424 131,177734 0,701297 1,824850 277,704987
24 29,970810 130,857773 0,807596 1,853721 327,246857
25 30,149500 130,949265 1,448825 1,828180 118,741493
26 29,794357 130,827713 1,618708 1,685327 46,183907
27 29,926781 131,164841 1,761184 1,870965 86,126480
28 30,053955 131,007812 1,992684 1,771328 50,121853
29 29,991144 131,089111 2,172573 1,854963 43,679787
30 30,040354 131,145172 1,811902 1,832013 52,463188

%% Trajectory 86
16 91,636383 205,760941 0,610822 2,145103 255,481827
18 91,715240 205,873093 0,576395 2,051473 330,137909

%% Trajectory 87
16 273,379761 397,189209 0,755051 2,072150 316,189209
17 273,509827 397,263092 0,555363 2,052298 304,671295

%% Trajectory 88
16 284,189087 36,768570 0,942754 2,016311 312,530731
17 284,305511 36,267097 0,905207 2,129434 324,085541
18 284,381653 36,259109 0,902592 2,143525 285,471466
19 283,517761 34,853001 1,274925 2,141784 150,045425
20 283,689972 35,669544 1,332931 2,097454 148,531113

%% Trajectory 89
16 296,920593 485,532776 0,747119 2,096180 307,415314
17 296,962524 485,279816 0,982128 1,938447 320,154541
18 297,387360 485,058624 0,857430 1,967822 325,159454
19 297,266083 484,576447 0,824523 2,042723 316,711914
21 297,522705 484,547577 0,886083 2,352618 221,584579
22 297,400482 484,942657 0,599616 1,954436 329,331482
23 297,579559 484,554108 0,748489 2,236372 216,806015
24 297,487152 484,655884 0,868319 2,227132 271,739532
25 297,337463 484,745270 0,871904 2,021107 313,376251
26 297,644562 484,679688 0,999963 2,287898 187,049789
27 297,004608 485,225342 0,921939 1,922952 242,597565
28 297,232635 485,105194 0,962583 1,919520 230,024246
29 297,017853 484,947876 0,755676 1,842192 272,028687
30 297,306061 484,746490 1,091718 2,016719 197,503281

%% Trajectory 90
16 442,943115 64,159538 1,238833 2,082282 211,867752
17 441,264038 64,139694 1,083016 2,099007 286,726990

%% Trajectory 91
17 99,051529 84,661232 2,726284 1,940837 10,213986
19 99,018272 84,350639 4,081262 1,934089 8,825896
20 98,918617 84,185608 3,729373 1,915945 12,784917
21 99,110664 84,373215 3,829734 1,968575 27,138113
22 98,959000 84,457100 3,710162 2,011972 17,776281
23 99,037094 84,576668 2,328821 1,946912 38,492378

%% Trajectory 92
17 100,308899 168,224899 0,541462 1,875565 292,795654
18 100,447670 168,175095 0,758051 2,037540 348,936279

%% Trajectory 93
17 395,241516 109,572380 0,700042 1,984827 356,268616
18 395,280426 110,134949 0,864788 1,871663 299,180756
19 393,610077 107,016716 0,621763 1,866861 280,809875
21 394,564850 110,494957 0,619425 2,162561 355,446503
22 394,995239 111,156326 2,377968 1,909629 24,481291
23 393,466705 109,439812 1,445709 2,558115 38,380390
24 395,144806 110,006355 1,395342 1,893940 188,091400
25 393,589203 107,101974 0,722813 1,943782 337,649139
27 382,852325 108,658150 0,445658 1,856822 214,945663

%% Trajectory 94
18 127,157722 146,602325 0,564822 2,213879 261,453766
20 117,187782 141,872742 0,458637 1,870530 321,700562
21 117,723282 142,520142 0,627993 2,186308 345,525757
22 117,682556 142,339218 0,564611 1,970708 321,394379
23 123,313889 146,618042 1,682752 2,166597 102,697540
24 125,639893 146,014572 1,042209 2,195012 259,336395

%% Trajectory 95
18 405,312164 98,309875 1,106034 1,978545 214,235687
19 407,498138 96,745369 0,942515 2,232210 230,339890

%% Trajectory 96
18 447,383270 374,427582 1,155581 2,164032 179,943695
19 447,785614 374,314301 0,776471 2,063877 316,968231
20 448,358612 374,145264 0,911657 1,939798 365,410583
21 448,661407 374,399750 1,044080 2,067666 282,730072
22 448,525787 374,634064 0,878842 2,193826 267,103485
23 448,919250 374,611603 0,721108 2,000884 292,712830
24 448,653198 374,837616 1,197003 1,950059 261,295959
25 449,332733 374,676453 1,420369 2,037652 145,974930
26 449,203857 374,582764 1,520944 2,276366 86,646706
27 449,733002 374,263977 1,559729 2,069186 88,937553
28 449,029266 374,578949 1,395256 2,079282 120,420830
29 449,528015 374,239044 1,284855 2,114489 112,829987
30 449,421600 374,542084 1,699191 2,354572 60,738564

%% Trajectory 97
19 132,197662 60,427650 0,819022 1,951701 316,808624
20 131,890472 59,621193 0,747619 1,997873 422,989349
21 131,562241 59,328983 0,668465 1,965878 398,456909

%% Trajectory 98
19 387,836609 64,581268 0,441808 2,029664 218,443039
20 388,095276 64,514076 0,608259 2,130533 375,728149
21 388,060791 64,691704 0,622981 2,193457 340,896484
23 388,096283 64,337227 0,578465 1,930039 265,341522

%% Trajectory 99
20 7,055974 117,679649 0,833147 1,882716 384,003113
21 8,920230 118,511269 0,533701 1,977839 363,285034

%% Trajectory 100
20 31,736963 180,851547 0,808611 2,001209 409,369141
21 31,891275 180,716965 0,709912 2,037836 401,062836
22 31,636242 180,821350 0,832203 2,087778 310,681152
23 31,608334 181,072266 0,645741 2,210887 219,147171

%% Trajectory 101
20 88,888329 477,041229 1,153038 1,938766 233,258667
21 89,157867 477,220367 1,147475 1,991935 231,778717

%% Trajectory 102
20 99,340996 144,019363 0,602042 1,974749 411,309570
21 100,183006 145,556580 0,481994 2,126315 319,158630
23 89,280746 155,696213 0,587187 1,860584 260,991302
25 95,649162 165,113724 0,504200 2,095340 256,896454
26 96,716431 167,625046 0,762014 2,020084 350,126617

%% Trajectory 103
20 364,543427 215,462723 0,822240 2,267439 281,129089
21 365,556488 213,983475 0,687574 1,915259 388,600159
22 365,043793 211,842255 0,628845 1,961226 335,361633
23 364,831909 211,437073 0,818214 1,970014 288,712372
24 365,191559 215,217499 0,569521 2,118848 280,536621

%% Trajectory 104
21 85,568954 470,179413 0,455344 1,929864 315,710266
22 84,910858 474,324829 0,850861 1,800104 254,166046
23 84,955063 474,096649 0,847615 1,684245 213,502869
24 85,471497 474,212128 0,871298 1,901301 337,951202
25 85,253410 474,343872 0,574530 1,955246 307,511780
27 84,791893 474,277130 0,874821 2,403796 125,705009
28 85,514267 474,105804 0,657760 1,965927 285,162201
29 85,439873 474,382019 0,509250 2,339097 175,339645
30 85,830162 474,193695 0,859741 2,031400 269,422333

%% Trajectory 105
21 225,514008 54,175739 0,839818 2,141860 351,861542
22 225,305252 53,852634 0,600957 2,234263 258,233124
23 225,120316 54,067703 0,640812 2,522130 93,288033

%% Trajectory 106
21 362,292328 323,275513 0,562106 2,337723 238,908432
22 355,760376 323,928131 0,506567 1,898954 289,735992

%% Trajectory 107
21 368,957153 96,713799 0,800740 1,842846 348,053955
22 368,787750 96,600121 0,861078 1,915246 294,196960
23 369,039795 96,497215 0,823669 1,978833 287,123901
24 368,854095 96,970299 0,803763 1,901773 342,428558
25 369,020630 96,612907 0,826686 1,923857 325,956421
26 368,988251 96,680008 0,883021 1,838491 287,221466
27 368,588898 96,555656 0,505691 2,077561 225,761139
28 368,714050 96,832382 0,878189 1,900595 253,694809
29 368,861298 96,743408 0,759848 1,865652 277,840027
30 368,893555 96,842003 0,713682 1,858251 264,235291

%% Trajectory 108
21 415,135712 41,158066 1,013042 2,051340 300,849518
22 415,159180 41,155472 2,025590 1,921725 37,589336
23 415,036530 41,194355 1,766003 1,922240 102,160103
24 415,047455 41,533455 1,182283 2,033315 266,380035
25 414,625336 41,930500 0,799609 1,943844 332,694580
26 414,428375 42,041855 0,870407 1,931814 318,792816
27 414,860382 41,761627 0,863399 1,873924 250,659546
28 414,674103 41,957176 1,631670 2,002722 92,952133
29 414,413727 41,979301 3,433594 2,057410 3,961818
30 414,509033 41,844437 2,579867 2,140884 15,370499

%% Trajectory 109
22 28,738577 29,129293 1,457428 2,004009 100,297905
23 27,713375 28,834558 0,735316 1,909521 295,006866
24 26,771814 28,417917 1,497384 2,021229 164,138382

%% Trajectory 110
22 113,875076 463,523529 0,598078 2,031134 329,005585
24 114,004776 463,578094 0,847650 1,947389 348,722046
25 114,382339 463,871887 0,484665 2,014817 263,692566
26 114,253960 463,587769 0,568213 2,175077 283,781799

%% Trajectory 111
22 498,488892 292,827240 1,086901 2,306224 164,698090
23 498,042694 292,615753 0,607655 1,963321 275,189697
25 498,816833 292,476532 0,828252 2,265188 220,283142

%% Trajectory 112
23 55,315304 362,336609 0,609585 1,984666 274,453369
24 55,406670 362,366913 0,535600 1,983049 286,721802

%% Trajectory 113
23 283,783173 35,089573 1,774098 2,002041 107,999657
24 284,601654 37,001617 1,222993 1,994942 255,062943
25 284,028564 36,606770 1,349692 2,087482 155,703201
26 283,870087 35,669285 1,362127 1,981247 134,616440
27 283,052887 35,083843 1,630303 1,995485 91,397179
28 283,420715 35,080822 0,709899 2,011248 275,894287

%% Trajectory 114
23 398,833710 332,241089 0,756859 2,606247 74,784943
24 398,123260 332,343781 0,651810 2,383190 169,323486
25 398,130859 332,291138 1,551767 2,732178 16,086296
26 397,817505 331,750427 1,504334 2,529409 45,027771
27 397,926758 331,798767 1,098052 2,697104 29,768793
28 397,266541 331,459747 1,239764 2,653214 21,038223
29 397,958588 332,026947 0,807453 2,473127 113,397186

%% Trajectory 115
23 510,038422 218,016769 0,703998 1,396040 82,535606
24 509,802551 218,063766 0,555302 1,604970 154,302490
25 509,773529 218,185699 1,079085 1,826650 218,447586
26 509,662292 217,815826 1,129091 2,199115 182,952286
27 510,128265 218,249191 1,026966 1,443979 60,459179
28 510,601135 218,017853 0,549536 1,621611 188,984726

%% Trajectory 116
24 10,597597 118,450073 0,763035 2,053740 344,628326
25 8,858223 118,829651 0,668497 1,808046 296,887787
26 6,179539 117,172310 0,552761 2,019060 328,162811
27 5,259964 117,205688 0,543602 1,858977 247,280167

%% Trajectory 117
24 116,757042 236,579376 0,558935 2,164329 260,040527
25 116,698608 236,634415 0,579827 2,002546 308,064819

%% Trajectory 118
24 168,013733 42,653324 0,590997 1,875630 294,908752
25 168,216202 42,655899 0,600218 1,930934 314,815857
26 167,954636 42,801247 0,552007 1,865741 309,257843
27 168,074509 42,836380 0,709796 1,829352 260,210358
28 168,022964 42,627022 1,092975 1,910192 190,749969
30 151,538910 32,332481 0,971385 2,078384 233,397980

%% Trajectory 119
24 407,108612 97,193214 1,059152 1,894196 294,838531
25 405,506866 98,354698 0,634871 2,176741 267,923431
27 407,628326 96,644020 1,092566 2,092977 179,747772
28 407,460541 96,835014 0,568823 1,992986 271,293762
30 394,851410 109,209244 0,602772 1,870990 253,829590

%% Trajectory 120
24 459,995087 82,296486 0,672834 1,844064 309,365143
25 459,800262 81,016403 0,583738 1,869803 297,629974
26 460,418793 82,832603 0,783865 1,904783 336,942505
27 459,637604 81,152939 0,503420 1,914329 242,431244

%% Trajectory 121
25 41,176636 442,409851 0,613560 1,938934 319,692444
26 40,942970 442,513947 0,546831 1,960645 327,002594
27 41,059101 442,420715 0,554317 1,887337 254,701004
29 40,792179 442,315399 0,544643 1,931307 293,736816
30 41,153324 442,657288 0,525648 1,888398 235,050217

%% Trajectory 122
25 113,287666 69,365723 0,549026 1,915098 293,520020
26 115,895020 70,654724 0,675188 1,935181 351,549835
27 115,567993 70,682091 0,613383 2,093879 249,461029
28 112,901871 69,585320 0,473670 1,948895 251,519714

%% Trajectory 123
25 417,460144 314,055634 0,613319 2,149594 276,166687
26 416,107971 314,926727 0,573509 2,136933 302,955078

%% Trajectory 124
26 84,850174 418,086975 0,467443 1,894981 282,362396
28 84,822868 418,182861 0,492131 1,862689 257,601135

%% Trajectory 125
26 135,146942 461,692841 0,783317 1,887669 332,229980
28 135,936188 467,438293 0,481981 1,903419 256,493805
29 127,368347 464,668427 0,496468 2,061133 275,616425

%% Trajectory 126
26 387,953796 64,834984 0,552342 2,052960 322,792969
27 388,408905 64,484062 0,878110 2,294065 172,111206
28 388,402527 64,467812 1,284356 2,135771 128,867996
29 388,158508 64,452904 0,612217 2,013182 305,917358

%% Trajectory 127
27 36,150387 119,974098 0,514188 1,720145 196,820099
28 36,008629 120,033669 0,684953 1,797173 269,803223
30 50,610924 133,301743 0,613178 1,900264 263,423767

%% Trajectory 128
27 36,165432 248,533676 0,762406 1,991402 277,073700
28 36,145016 248,534531 0,676068 2,010434 277,255890
29 36,081730 248,790634 0,720985 1,846344 280,084290
30 36,215034 248,552887 0,817896 2,013176 278,576660

%% Trajectory 129
27 98,934532 84,510468 2,461310 2,006480 19,122486
28 99,091171 84,538742 3,263098 2,039126 4,278067
29 99,015701 84,445335 2,908095 2,009788 5,509185

%% Trajectory 130
28 24,700264 139,443680 2,766557 2,440496 16,404732
29 25,776352 141,642471 2,050827 2,087842 63,492672
30 24,736938 140,011261 1,469125 2,381617 76,026787

%% Trajectory 131
28 24,707327 139,290695 2,931965 2,582636 14,915912
29 25,815533 136,261124 0,610924 1,552743 145,800720

%% Trajectory 132
28 97,481148 136,768143 0,486046 2,040601 237,877258
29 97,608032 136,750946 0,466646 1,905891 266,300171

%% Trajectory 133
28 131,239136 143,674286 0,458982 1,904598 248,233459
29 129,800095 143,906128 0,539382 1,806931 262,238831
30 128,542343 143,733231 0,567951 2,007749 260,718628

%% Trajectory 134
28 165,520279 327,214111 0,726552 2,076722 255,365326
29 165,508072 326,663300 0,843040 2,117842 252,466736
30 166,088974 325,854919 0,799685 1,905596 272,178650

%% Trajectory 135
28 497,261475 293,172852 0,700297 2,351153 124,279877
30 495,141388 291,825714 0,518758 2,141494 220,989517

%% Trajectory 136
29 59,883701 480,572815 0,506369 2,243669 219,128799
30 60,317966 480,365814 0,573278 2,416485 121,093903

%% Trajectory 137
29 253,397964 35,844173 0,599156 2,192643 258,066010
30 253,707077 35,854156 1,299123 2,376002 90,807243

%% Trajectory 138
29 326,670532 171,936111 0,412273 1,831379 227,895157
30 326,935303 172,219513 0,548202 1,932743 250,813339

%% Trajectory 139
29 341,290649 332,739166 1,324673 1,989820 111,480339
30 341,139374 332,858490 1,163279 2,019865 173,204300

%% Trajectory 140
29 468,082062 262,723206 0,530906 1,803266 259,039551
30 468,475281 262,370972 0,556469 2,058729 252,178940
