# Supplementary material for: APM_GUI: analyzing particle movement on the cell membrane and determining confinement
Source: BMC Biophys. 2012 Feb 20;5:4. doi: 10.1186/2046-1682-5-4 (PMC3337278; doi:10.1186/2046-1682-5-4)
Supplement: Additional file 1 — Source code of APM_GUI. The file should be extracted using a suitable program (e.g. Winzip, 7-Zip or File-roller). The extracted folder Scripts_APM_GUI should be placed in MatLab's path. Then, the application can be started by typing APM_GUI in MatLab's Command Window. The folder Examples has a few trial files for the software, and the file instructions_and_installation provides a short manual. [file 2046-1682-5-4-S1.ZIP › Source_code_of_APM_GUI/Example/ToConvertImaris/Example1.csv]

Detailed
====================
Position X	Position Y	Position Z	Unit	Category	Collection	Time	Parent	ID
0.762	45.047	0.001	um	Spot	Position	1	1000000000	0
0.735	45.045	0.001	um	Spot	Position	2	1000000000	158
0.751	45.045	0.001	um	Spot	Position	3	1000000000	305
0.731	45.081	0.001	um	Spot	Position	4	1000000000	459
0.718	45.042	0.001	um	Spot	Position	5	1000000000	612
0.760	45.038	0.001	um	Spot	Position	6	1000000000	754
0.737	45.044	0.001	um	Spot	Position	8	1000000000	1031
0.740	45.066	0.001	um	Spot	Position	10	1000000000	1282
0.738	45.073	0.001	um	Spot	Position	11	1000000000	1404
0.758	45.124	0.001	um	Spot	Position	13	1000000000	1649
0.744	45.061	0.001	um	Spot	Position	14	1000000000	1782
0.746	45.045	0.001	um	Spot	Position	15	1000000000	1910
0.758	45.042	0.001	um	Spot	Position	16	1000000000	2041
0.804	45.049	0.001	um	Spot	Position	17	1000000000	2165
0.750	45.080	0.001	um	Spot	Position	19	1000000000	2412
0.726	45.047	0.001	um	Spot	Position	20	1000000000	2539
0.711	45.069	0.001	um	Spot	Position	21	1000000000	2662
0.751	45.043	0.001	um	Spot	Position	22	1000000000	2779
0.788	45.079	0.001	um	Spot	Position	23	1000000000	2909
0.754	45.049	0.001	um	Spot	Position	24	1000000000	3042
0.739	45.073	0.001	um	Spot	Position	25	1000000000	3168
0.792	45.041	0.001	um	Spot	Position	26	1000000000	3295
0.753	45.051	0.001	um	Spot	Position	27	1000000000	3414
0.726	45.046	0.001	um	Spot	Position	28	1000000000	3539
0.740	45.053	0.001	um	Spot	Position	29	1000000000	3657
0.734	45.054	0.001	um	Spot	Position	30	1000000000	3784
0.745	45.053	0.001	um	Spot	Position	31	1000000000	3914
0.739	45.067	0.001	um	Spot	Position	32	1000000000	4031
0.770	45.027	0.001	um	Spot	Position	33	1000000000	4148
0.739	45.093	0.001	um	Spot	Position	34	1000000000	4273
0.737	45.058	0.001	um	Spot	Position	35	1000000000	4393
0.969	76.882	0.001	um	Spot	Position	1	1000000001	1
1.326	77.026	0.001	um	Spot	Position	3	1000000001	307
1.295	77.022	0.001	um	Spot	Position	4	1000000001	461
1.066	76.888	0.001	um	Spot	Position	5	1000000001	613
1.356	77.021	0.001	um	Spot	Position	6	1000000001	756
0.982	76.870	0.001	um	Spot	Position	7	1000000001	895
1.039	76.880	0.001	um	Spot	Position	10	1000000001	1283
0.970	76.878	0.001	um	Spot	Position	11	1000000001	1405
0.975	76.895	0.001	um	Spot	Position	12	1000000001	1533
0.977	76.897	0.001	um	Spot	Position	13	1000000001	1650
1.143	68.355	0.001	um	Spot	Position	1	1000000002	2
1.133	68.383	0.001	um	Spot	Position	2	1000000002	159
1.170	68.359	0.001	um	Spot	Position	3	1000000002	306
1.149	68.377	0.001	um	Spot	Position	4	1000000002	460
1.163	68.331	0.001	um	Spot	Position	5	1000000002	614
1.153	68.343	0.001	um	Spot	Position	6	1000000002	755
1.163	68.367	0.001	um	Spot	Position	7	1000000002	896
1.161	68.395	0.001	um	Spot	Position	12	1000000002	1534
1.162	68.384	0.001	um	Spot	Position	13	1000000002	1651
1.179	68.348	0.001	um	Spot	Position	14	1000000002	1783
1.133	68.359	0.001	um	Spot	Position	15	1000000002	1911
1.166	68.380	0.001	um	Spot	Position	16	1000000002	2042
1.155	68.369	0.001	um	Spot	Position	17	1000000002	2166
1.118	68.353	0.001	um	Spot	Position	18	1000000002	2292
1.181	68.360	0.001	um	Spot	Position	19	1000000002	2413
1.169	68.363	0.001	um	Spot	Position	20	1000000002	2540
1.174	68.336	0.001	um	Spot	Position	21	1000000002	2664
1.112	68.373	0.001	um	Spot	Position	22	1000000002	2780
1.147	68.354	0.001	um	Spot	Position	23	1000000002	2910
1.157	68.373	0.001	um	Spot	Position	24	1000000002	3043
1.103	68.373	0.001	um	Spot	Position	25	1000000002	3170
1.144	68.324	0.001	um	Spot	Position	26	1000000002	3297
1.150	68.368	0.001	um	Spot	Position	27	1000000002	3416
1.170	68.382	0.001	um	Spot	Position	28	1000000002	3541
1.153	68.362	0.001	um	Spot	Position	30	1000000002	3786
1.183	68.378	0.001	um	Spot	Position	31	1000000002	3916
1.114	68.404	0.001	um	Spot	Position	34	1000000002	4275
2.003	50.304	0.001	um	Spot	Position	1	1000000003	3
2.022	50.310	0.001	um	Spot	Position	2	1000000003	160
2.018	50.349	0.001	um	Spot	Position	3	1000000003	308
1.998	50.320	0.001	um	Spot	Position	7	1000000003	897
1.999	50.352	0.001	um	Spot	Position	8	1000000003	1033
2.004	50.337	0.001	um	Spot	Position	9	1000000003	1158
2.027	50.330	0.001	um	Spot	Position	10	1000000003	1285
2.017	50.332	0.001	um	Spot	Position	11	1000000003	1407
2.021	50.331	0.001	um	Spot	Position	12	1000000003	1536
2.017	50.324	0.001	um	Spot	Position	13	1000000003	1653
2.008	50.319	0.001	um	Spot	Position	14	1000000003	1785
1.990	50.357	0.001	um	Spot	Position	16	1000000003	2044
2.058	50.304	0.001	um	Spot	Position	22	1000000003	2782
2.624	4.897	0.001	um	Spot	Position	1	1000000004	4
2.586	4.889	0.001	um	Spot	Position	2	1000000004	161
2.611	4.905	0.001	um	Spot	Position	3	1000000004	309
2.527	4.907	0.001	um	Spot	Position	4	1000000004	462
2.502	4.972	0.001	um	Spot	Position	5	1000000004	615
2.565	4.910	0.001	um	Spot	Position	6	1000000004	757
2.592	4.904	0.001	um	Spot	Position	7	1000000004	898
2.582	4.891	0.001	um	Spot	Position	8	1000000004	1034
2.562	4.894	0.001	um	Spot	Position	9	1000000004	1159
2.558	4.890	0.001	um	Spot	Position	10	1000000004	1286
2.559	4.890	0.001	um	Spot	Position	11	1000000004	1408
2.644	4.897	0.001	um	Spot	Position	12	1000000004	1537
2.594	4.896	0.001	um	Spot	Position	13	1000000004	1654
2.595	4.945	0.001	um	Spot	Position	14	1000000004	1786
2.598	4.892	0.001	um	Spot	Position	15	1000000004	1913
2.599	4.905	0.001	um	Spot	Position	16	1000000004	2045
2.597	4.899	0.001	um	Spot	Position	18	1000000004	2294
2.608	4.900	0.001	um	Spot	Position	19	1000000004	2416
2.616	4.908	0.001	um	Spot	Position	20	1000000004	2543
2.519	4.872	0.001	um	Spot	Position	21	1000000004	2666
3.971	78.820	0.001	um	Spot	Position	1	1000000005	5
3.980	78.802	0.001	um	Spot	Position	2	1000000005	162
3.959	78.826	0.001	um	Spot	Position	3	1000000005	310
3.986	78.820	0.001	um	Spot	Position	4	1000000005	463
3.968	78.818	0.001	um	Spot	Position	5	1000000005	616
3.965	78.822	0.001	um	Spot	Position	6	1000000005	758
3.968	78.813	0.001	um	Spot	Position	7	1000000005	899
3.966	78.828	0.001	um	Spot	Position	8	1000000005	1035
3.951	78.838	0.001	um	Spot	Position	9	1000000005	1160
3.974	78.804	0.001	um	Spot	Position	10	1000000005	1287
3.960	78.825	0.001	um	Spot	Position	11	1000000005	1409
3.964	78.838	0.001	um	Spot	Position	12	1000000005	1538
4.003	78.866	0.001	um	Spot	Position	13	1000000005	1655
3.994	78.827	0.001	um	Spot	Position	14	1000000005	1787
3.992	78.834	0.001	um	Spot	Position	15	1000000005	1915
3.991	78.818	0.001	um	Spot	Position	16	1000000005	2047
3.968	78.808	0.001	um	Spot	Position	17	1000000005	2169
3.997	78.825	0.001	um	Spot	Position	18	1000000005	2296
3.978	78.813	0.001	um	Spot	Position	19	1000000005	2418
3.969	78.826	0.001	um	Spot	Position	20	1000000005	2545
3.985	78.804	0.001	um	Spot	Position	21	1000000005	2669
3.915	78.836	0.001	um	Spot	Position	24	1000000005	3046
4.036	81.549	0.001	um	Spot	Position	1	1000000006	6
4.105	81.537	0.001	um	Spot	Position	3	1000000006	311
4.046	81.538	0.001	um	Spot	Position	4	1000000006	464
6.433	79.146	0.001	um	Spot	Position	1	1000000007	7
6.453	79.137	0.001	um	Spot	Position	2	1000000007	164
6.449	79.117	0.001	um	Spot	Position	3	1000000007	312
6.384	79.131	0.001	um	Spot	Position	4	1000000007	465
6.470	79.133	0.001	um	Spot	Position	5	1000000007	618
6.475	79.129	0.001	um	Spot	Position	6	1000000007	759
6.427	79.131	0.001	um	Spot	Position	7	1000000007	901
6.417	79.150	0.001	um	Spot	Position	8	1000000007	1037
6.440	79.165	0.001	um	Spot	Position	9	1000000007	1162
6.985	37.050	0.001	um	Spot	Position	1	1000000008	8
6.975	37.071	0.001	um	Spot	Position	2	1000000008	165
6.972	37.087	0.001	um	Spot	Position	3	1000000008	313
6.973	37.062	0.001	um	Spot	Position	4	1000000008	466
6.982	37.063	0.001	um	Spot	Position	5	1000000008	619
6.996	37.051	0.001	um	Spot	Position	6	1000000008	760
9.680	10.614	0.001	um	Spot	Position	1	1000000009	9
10.135	10.781	0.001	um	Spot	Position	3	1000000009	318
9.924	11.075	0.001	um	Spot	Position	5	1000000009	623
9.818	10.992	0.001	um	Spot	Position	6	1000000009	766
10.046	10.934	0.001	um	Spot	Position	7	1000000009	907
10.279	11.004	0.001	um	Spot	Position	8	1000000009	1043
9.664	10.991	0.001	um	Spot	Position	9	1000000009	1164
10.044	10.953	0.001	um	Spot	Position	10	1000000009	1293
9.993	11.308	0.001	um	Spot	Position	11	1000000009	1415
9.684	26.021	0.001	um	Spot	Position	1	1000000010	10
9.703	26.026	0.001	um	Spot	Position	2	1000000010	166
9.668	26.023	0.001	um	Spot	Position	3	1000000010	315
9.705	26.118	0.001	um	Spot	Position	4	1000000010	469
9.691	26.037	0.001	um	Spot	Position	5	1000000010	621
9.659	26.055	0.001	um	Spot	Position	6	1000000010	763
9.669	26.093	0.001	um	Spot	Position	7	1000000010	904
9.668	26.022	0.001	um	Spot	Position	8	1000000010	1039
9.687	26.037	0.001	um	Spot	Position	9	1000000010	1165
9.691	26.099	0.001	um	Spot	Position	10	1000000010	1290
9.594	26.033	0.001	um	Spot	Position	11	1000000010	1412
9.663	26.032	0.001	um	Spot	Position	12	1000000010	1541
9.693	26.068	0.001	um	Spot	Position	13	1000000010	1658
9.730	26.053	0.001	um	Spot	Position	14	1000000010	1790
9.698	26.046	0.001	um	Spot	Position	15	1000000010	1919
9.677	26.011	0.001	um	Spot	Position	16	1000000010	2050
9.682	26.044	0.001	um	Spot	Position	17	1000000010	2173
9.701	26.088	0.001	um	Spot	Position	19	1000000010	2422
9.694	26.099	0.001	um	Spot	Position	20	1000000010	2550
9.669	26.048	0.001	um	Spot	Position	21	1000000010	2674
9.704	26.024	0.001	um	Spot	Position	22	1000000010	2793
9.694	26.089	0.001	um	Spot	Position	23	1000000010	2923
9.698	26.033	0.001	um	Spot	Position	24	1000000010	3055
9.701	26.010	0.001	um	Spot	Position	25	1000000010	3181
9.685	26.007	0.001	um	Spot	Position	26	1000000010	3309
9.681	26.057	0.001	um	Spot	Position	27	1000000010	3424
9.656	26.056	0.001	um	Spot	Position	28	1000000010	3551
9.691	26.065	0.001	um	Spot	Position	29	1000000010	3668
9.695	26.014	0.001	um	Spot	Position	30	1000000010	3794
9.678	26.100	0.001	um	Spot	Position	31	1000000010	3924
9.708	26.038	0.001	um	Spot	Position	32	1000000010	4041
9.715	26.043	0.001	um	Spot	Position	33	1000000010	4157
9.710	26.065	0.001	um	Spot	Position	34	1000000010	4284
9.663	48.996	0.001	um	Spot	Position	1	1000000011	11
9.661	49.013	0.001	um	Spot	Position	2	1000000011	167
9.655	49.009	0.001	um	Spot	Position	3	1000000011	316
9.673	49.025	0.001	um	Spot	Position	4	1000000011	470
9.670	49.001	0.001	um	Spot	Position	5	1000000011	622
9.672	49.020	0.001	um	Spot	Position	6	1000000011	764
9.675	49.012	0.001	um	Spot	Position	7	1000000011	905
9.679	49.003	0.001	um	Spot	Position	8	1000000011	1040
9.654	49.038	0.001	um	Spot	Position	13	1000000011	1659
9.716	49.007	0.001	um	Spot	Position	14	1000000011	1791
9.692	49.031	0.001	um	Spot	Position	15	1000000011	1920
9.685	49.018	0.001	um	Spot	Position	16	1000000011	2051
9.700	49.030	0.001	um	Spot	Position	17	1000000011	2174
9.695	49.033	0.001	um	Spot	Position	18	1000000011	2299
9.678	49.034	0.001	um	Spot	Position	19	1000000011	2423
9.688	49.004	0.001	um	Spot	Position	20	1000000011	2551
9.689	49.010	0.001	um	Spot	Position	21	1000000011	2675
9.675	49.023	0.001	um	Spot	Position	22	1000000011	2794
9.701	49.033	0.001	um	Spot	Position	23	1000000011	2924
9.696	49.027	0.001	um	Spot	Position	24	1000000011	3056
9.785	56.243	0.001	um	Spot	Position	1	1000000012	12
9.673	56.362	0.001	um	Spot	Position	6	1000000012	765
9.799	56.384	0.001	um	Spot	Position	7	1000000012	906
9.814	56.303	0.001	um	Spot	Position	8	1000000012	1041
9.758	56.389	0.001	um	Spot	Position	9	1000000012	1166
9.814	56.403	0.001	um	Spot	Position	10	1000000012	1291
9.552	56.238	0.001	um	Spot	Position	11	1000000012	1413
9.942	74.992	0.001	um	Spot	Position	1	1000000013	13
9.953	75.067	0.001	um	Spot	Position	3	1000000013	317
9.936	74.985	0.001	um	Spot	Position	7	1000000013	908
9.933	75.065	0.001	um	Spot	Position	8	1000000013	1042
9.999	75.031	0.001	um	Spot	Position	13	1000000013	1661
9.922	74.973	0.001	um	Spot	Position	14	1000000013	1794
9.917	74.998	0.001	um	Spot	Position	15	1000000013	1922
9.933	74.986	0.001	um	Spot	Position	16	1000000013	2054
9.905	74.991	0.001	um	Spot	Position	17	1000000013	2176
9.948	75.026	0.001	um	Spot	Position	18	1000000013	2301
9.910	74.993	0.001	um	Spot	Position	19	1000000013	2425
9.887	74.968	0.001	um	Spot	Position	20	1000000013	2553
9.875	74.990	0.001	um	Spot	Position	21	1000000013	2677
9.939	75.021	0.001	um	Spot	Position	22	1000000013	2796
9.877	75.045	0.001	um	Spot	Position	23	1000000013	2926
9.916	75.004	0.001	um	Spot	Position	25	1000000013	3183
9.928	74.994	0.001	um	Spot	Position	26	1000000013	3311
9.883	74.953	0.001	um	Spot	Position	27	1000000013	3426
9.962	75.002	0.001	um	Spot	Position	28	1000000013	3553
9.915	74.984	0.001	um	Spot	Position	29	1000000013	3670
9.896	74.977	0.001	um	Spot	Position	30	1000000013	3796
9.894	74.968	0.001	um	Spot	Position	31	1000000013	3926
9.924	74.985	0.001	um	Spot	Position	32	1000000013	4043
9.945	75.024	0.001	um	Spot	Position	33	1000000013	4160
9.931	75.010	0.001	um	Spot	Position	34	1000000013	4286
9.895	74.989	0.001	um	Spot	Position	35	1000000013	4404
9.898	74.980	0.001	um	Spot	Position	36	1000000013	4520
9.885	75.002	0.001	um	Spot	Position	37	1000000013	4642
9.942	75.000	0.001	um	Spot	Position	38	1000000013	4763
9.921	75.027	0.001	um	Spot	Position	39	1000000013	4887
9.886	74.982	0.001	um	Spot	Position	40	1000000013	5007
9.944	74.991	0.001	um	Spot	Position	41	1000000013	5127
9.909	74.999	0.001	um	Spot	Position	42	1000000013	5246
9.952	74.988	0.001	um	Spot	Position	43	1000000013	5367
9.865	74.953	0.001	um	Spot	Position	44	1000000013	5490
9.938	74.960	0.001	um	Spot	Position	45	1000000013	5614
9.972	75.003	0.001	um	Spot	Position	46	1000000013	5732
9.930	75.024	0.001	um	Spot	Position	47	1000000013	5858
9.893	75.084	0.001	um	Spot	Position	48	1000000013	5974
9.943	75.038	0.001	um	Spot	Position	50	1000000013	6197
9.958	75.000	0.001	um	Spot	Position	51	1000000013	6319
9.937	74.991	0.001	um	Spot	Position	52	1000000013	6439
9.909	74.986	0.001	um	Spot	Position	53	1000000013	6561
9.895	74.978	0.001	um	Spot	Position	54	1000000013	6689
9.884	74.987	0.001	um	Spot	Position	55	1000000013	6820
9.966	75.025	0.001	um	Spot	Position	56	1000000013	6941
9.975	75.060	0.001	um	Spot	Position	57	1000000013	7055
9.973	75.042	0.001	um	Spot	Position	58	1000000013	7171
9.951	75.004	0.001	um	Spot	Position	59	1000000013	7298
9.933	75.003	0.001	um	Spot	Position	60	1000000013	7428
9.972	75.014	0.001	um	Spot	Position	61	1000000013	7564
9.973	74.995	0.001	um	Spot	Position	62	1000000013	7702
9.889	74.984	0.001	um	Spot	Position	63	1000000013	7845
9.944	75.036	0.001	um	Spot	Position	64	1000000013	7975
9.910	74.995	0.001	um	Spot	Position	65	1000000013	8107
9.921	75.005	0.001	um	Spot	Position	66	1000000013	8230
9.995	75.053	0.001	um	Spot	Position	67	1000000013	8358
9.957	75.050	0.001	um	Spot	Position	68	1000000013	8490
9.931	75.007	0.001	um	Spot	Position	69	1000000013	8619
9.991	75.009	0.001	um	Spot	Position	70	1000000013	8743
9.949	75.001	0.001	um	Spot	Position	74	1000000013	9225
9.933	75.001	0.001	um	Spot	Position	75	1000000013	9348
9.978	75.005	0.001	um	Spot	Position	76	1000000013	9476
9.959	74.987	0.001	um	Spot	Position	77	1000000013	9610
9.917	74.989	0.001	um	Spot	Position	78	1000000013	9745
9.886	74.988	0.001	um	Spot	Position	79	1000000013	9874
9.900	75.016	0.001	um	Spot	Position	80	1000000013	10012
9.955	75.028	0.001	um	Spot	Position	81	1000000013	10150
9.910	75.063	0.001	um	Spot	Position	82	1000000013	10279
9.873	74.977	0.001	um	Spot	Position	83	1000000013	10402
9.967	74.997	0.001	um	Spot	Position	84	1000000013	10531
9.903	74.997	0.001	um	Spot	Position	85	1000000013	10660
9.983	75.050	0.001	um	Spot	Position	86	1000000013	10792
9.938	74.991	0.001	um	Spot	Position	87	1000000013	10922
9.942	75.011	0.001	um	Spot	Position	88	1000000013	11044
9.965	75.023	0.001	um	Spot	Position	89	1000000013	11171
9.915	74.978	0.001	um	Spot	Position	90	1000000013	11298
9.983	74.978	0.001	um	Spot	Position	91	1000000013	11429
9.966	75.013	0.001	um	Spot	Position	92	1000000013	11566
9.977	75.043	0.001	um	Spot	Position	93	1000000013	11688
9.950	75.062	0.001	um	Spot	Position	94	1000000013	11813
9.946	75.039	0.001	um	Spot	Position	95	1000000013	11938
10.112	30.332	0.001	um	Spot	Position	1	1000000014	14
10.101	30.358	0.001	um	Spot	Position	2	1000000014	168
10.124	30.321	0.001	um	Spot	Position	3	1000000014	319
10.131	30.344	0.001	um	Spot	Position	4	1000000014	471
10.121	30.347	0.001	um	Spot	Position	5	1000000014	624
10.116	30.360	0.001	um	Spot	Position	6	1000000014	767
10.105	30.348	0.001	um	Spot	Position	7	1000000014	909
10.087	30.398	0.001	um	Spot	Position	9	1000000014	1167
10.117	30.378	0.001	um	Spot	Position	10	1000000014	1294
10.073	30.336	0.001	um	Spot	Position	11	1000000014	1416
10.126	30.387	0.001	um	Spot	Position	12	1000000014	1543
10.143	30.388	0.001	um	Spot	Position	13	1000000014	1663
10.130	30.348	0.001	um	Spot	Position	14	1000000014	1795
10.098	30.374	0.001	um	Spot	Position	15	1000000014	1924
10.112	30.363	0.001	um	Spot	Position	16	1000000014	2055
10.130	30.362	0.001	um	Spot	Position	17	1000000014	2177
10.127	30.369	0.001	um	Spot	Position	18	1000000014	2302
10.120	30.361	0.001	um	Spot	Position	19	1000000014	2427
10.126	30.372	0.001	um	Spot	Position	20	1000000014	2555
10.114	30.344	0.001	um	Spot	Position	21	1000000014	2678
10.118	30.374	0.001	um	Spot	Position	22	1000000014	2798
10.099	30.347	0.001	um	Spot	Position	23	1000000014	2927
10.110	30.364	0.001	um	Spot	Position	24	1000000014	3058
10.084	30.370	0.001	um	Spot	Position	25	1000000014	3184
10.128	30.342	0.001	um	Spot	Position	26	1000000014	3312
10.108	30.364	0.001	um	Spot	Position	27	1000000014	3427
10.096	30.352	0.001	um	Spot	Position	28	1000000014	3554
10.129	30.401	0.001	um	Spot	Position	29	1000000014	3671
10.067	30.364	0.001	um	Spot	Position	30	1000000014	3797
10.118	30.334	0.001	um	Spot	Position	31	1000000014	3927
10.118	30.343	0.001	um	Spot	Position	32	1000000014	4044
10.092	30.388	0.001	um	Spot	Position	33	1000000014	4161
10.119	30.371	0.001	um	Spot	Position	34	1000000014	4287
10.087	30.374	0.001	um	Spot	Position	35	1000000014	4405
10.133	30.353	0.001	um	Spot	Position	36	1000000014	4521
10.116	30.354	0.001	um	Spot	Position	37	1000000014	4644
10.118	30.361	0.001	um	Spot	Position	38	1000000014	4764
10.111	30.363	0.001	um	Spot	Position	39	1000000014	4888
10.134	30.362	0.001	um	Spot	Position	40	1000000014	5008
10.080	30.366	0.001	um	Spot	Position	42	1000000014	5247
10.130	30.347	0.001	um	Spot	Position	43	1000000014	5368
10.119	30.391	0.001	um	Spot	Position	44	1000000014	5492
10.123	30.363	0.001	um	Spot	Position	45	1000000014	5615
10.126	30.362	0.001	um	Spot	Position	46	1000000014	5733
10.108	30.361	0.001	um	Spot	Position	47	1000000014	5859
10.107	30.341	0.001	um	Spot	Position	48	1000000014	5975
10.120	30.369	0.001	um	Spot	Position	49	1000000014	6085
10.138	30.361	0.001	um	Spot	Position	50	1000000014	6198
10.127	30.359	0.001	um	Spot	Position	51	1000000014	6320
10.106	30.354	0.001	um	Spot	Position	52	1000000014	6441
10.140	30.345	0.001	um	Spot	Position	53	1000000014	6563
10.112	30.365	0.001	um	Spot	Position	54	1000000014	6690
10.125	30.390	0.001	um	Spot	Position	55	1000000014	6821
10.142	30.368	0.001	um	Spot	Position	56	1000000014	6942
10.137	30.361	0.001	um	Spot	Position	57	1000000014	7056
10.113	30.374	0.001	um	Spot	Position	58	1000000014	7172
10.094	30.383	0.001	um	Spot	Position	59	1000000014	7299
10.134	30.345	0.001	um	Spot	Position	60	1000000014	7429
10.129	30.381	0.001	um	Spot	Position	61	1000000014	7565
10.122	30.376	0.001	um	Spot	Position	62	1000000014	7703
10.101	30.334	0.001	um	Spot	Position	63	1000000014	7846
10.131	30.350	0.001	um	Spot	Position	64	1000000014	7976
10.117	30.362	0.001	um	Spot	Position	65	1000000014	8108
10.134	30.354	0.001	um	Spot	Position	66	1000000014	8231
10.121	30.410	0.001	um	Spot	Position	67	1000000014	8359
10.123	30.386	0.001	um	Spot	Position	68	1000000014	8491
10.128	30.372	0.001	um	Spot	Position	69	1000000014	8620
10.137	30.364	0.001	um	Spot	Position	70	1000000014	8744
10.122	30.383	0.001	um	Spot	Position	71	1000000014	8868
10.097	30.350	0.001	um	Spot	Position	72	1000000014	8990
10.127	30.360	0.001	um	Spot	Position	73	1000000014	9111
10.136	30.350	0.001	um	Spot	Position	74	1000000014	9226
10.061	30.341	0.001	um	Spot	Position	75	1000000014	9347
10.129	30.340	0.001	um	Spot	Position	76	1000000014	9477
10.138	30.360	0.001	um	Spot	Position	77	1000000014	9611
10.133	30.351	0.001	um	Spot	Position	78	1000000014	9746
10.129	30.349	0.001	um	Spot	Position	79	1000000014	9876
10.145	30.369	0.001	um	Spot	Position	80	1000000014	10015
10.156	30.414	0.001	um	Spot	Position	81	1000000014	10152
10.132	30.388	0.001	um	Spot	Position	82	1000000014	10281
10.128	30.374	0.001	um	Spot	Position	83	1000000014	10403
10.131	30.372	0.001	um	Spot	Position	84	1000000014	10532
10.131	30.397	0.001	um	Spot	Position	85	1000000014	10661
10.152	30.381	0.001	um	Spot	Position	86	1000000014	10793
10.121	30.369	0.001	um	Spot	Position	87	1000000014	10924
10.126	30.415	0.001	um	Spot	Position	88	1000000014	11045
10.146	30.404	0.001	um	Spot	Position	89	1000000014	11172
10.140	30.405	0.001	um	Spot	Position	90	1000000014	11299
10.128	30.367	0.001	um	Spot	Position	91	1000000014	11431
10.148	30.416	0.001	um	Spot	Position	92	1000000014	11567
10.147	30.360	0.001	um	Spot	Position	93	1000000014	11690
10.121	30.392	0.001	um	Spot	Position	94	1000000014	11814
10.126	30.363	0.001	um	Spot	Position	95	1000000014	11939
10.129	30.362	0.001	um	Spot	Position	96	1000000014	12064
10.130	30.367	0.001	um	Spot	Position	97	1000000014	12184
10.135	30.396	0.001	um	Spot	Position	98	1000000014	12310
10.152	30.357	0.001	um	Spot	Position	99	1000000014	12438
10.141	30.415	0.001	um	Spot	Position	100	1000000014	12568
10.140	30.375	0.001	um	Spot	Position	101	1000000014	12688
10.095	30.364	0.001	um	Spot	Position	102	1000000014	12808
10.134	30.373	0.001	um	Spot	Position	103	1000000014	12930
10.148	30.382	0.001	um	Spot	Position	104	1000000014	13059
10.134	30.384	0.001	um	Spot	Position	105	1000000014	13184
10.119	30.392	0.001	um	Spot	Position	106	1000000014	13297
10.096	30.378	0.001	um	Spot	Position	107	1000000014	13412
10.123	30.357	0.001	um	Spot	Position	108	1000000014	13530
10.142	30.374	0.001	um	Spot	Position	109	1000000014	13647
10.136	30.362	0.001	um	Spot	Position	110	1000000014	13762
10.121	30.371	0.001	um	Spot	Position	111	1000000014	13880
10.139	30.365	0.001	um	Spot	Position	112	1000000014	13997
10.153	30.381	0.001	um	Spot	Position	113	1000000014	14118
10.135	30.378	0.001	um	Spot	Position	114	1000000014	14236
10.152	30.365	0.001	um	Spot	Position	115	1000000014	14354
10.156	30.392	0.001	um	Spot	Position	116	1000000014	14470
10.136	30.355	0.001	um	Spot	Position	117	1000000014	14587
10.112	30.379	0.001	um	Spot	Position	118	1000000014	14702
10.147	30.393	0.001	um	Spot	Position	119	1000000014	14820
10.159	30.348	0.001	um	Spot	Position	120	1000000014	14940
10.143	30.365	0.001	um	Spot	Position	121	1000000014	15056
10.133	30.378	0.001	um	Spot	Position	122	1000000014	15173
10.171	30.373	0.001	um	Spot	Position	123	1000000014	15292
10.149	30.362	0.001	um	Spot	Position	124	1000000014	15405
10.151	30.370	0.001	um	Spot	Position	125	1000000014	15514
10.179	30.339	0.001	um	Spot	Position	126	1000000014	15627
9.674	29.699	0.001	um	Spot	Position	127	1000000014	15737
10.593	41.092	0.001	um	Spot	Position	1	1000000015	15
10.723	41.071	0.001	um	Spot	Position	2	1000000015	169
10.614	41.125	0.001	um	Spot	Position	8	1000000015	1044
10.600	41.087	0.001	um	Spot	Position	9	1000000015	1168
10.581	41.088	0.001	um	Spot	Position	10	1000000015	1295
10.604	41.104	0.001	um	Spot	Position	11	1000000015	1417
10.616	41.104	0.001	um	Spot	Position	12	1000000015	1544
10.611	41.086	0.001	um	Spot	Position	13	1000000015	1664
10.596	41.104	0.001	um	Spot	Position	14	1000000015	1796
10.595	41.085	0.001	um	Spot	Position	15	1000000015	1925
10.630	41.102	0.001	um	Spot	Position	16	1000000015	2056
10.618	41.088	0.001	um	Spot	Position	17	1000000015	2178
10.593	41.101	0.001	um	Spot	Position	18	1000000015	2303
10.626	41.128	0.001	um	Spot	Position	19	1000000015	2428
10.629	41.076	0.001	um	Spot	Position	22	1000000015	2799
10.569	41.078	0.001	um	Spot	Position	23	1000000015	2929
10.615	41.081	0.001	um	Spot	Position	24	1000000015	3060
10.580	41.107	0.001	um	Spot	Position	25	1000000015	3185
10.618	41.064	0.001	um	Spot	Position	26	1000000015	3314
10.605	41.075	0.001	um	Spot	Position	27	1000000015	3429
10.594	41.100	0.001	um	Spot	Position	28	1000000015	3556
10.606	41.121	0.001	um	Spot	Position	29	1000000015	3672
10.605	41.095	0.001	um	Spot	Position	30	1000000015	3798
10.611	41.070	0.001	um	Spot	Position	31	1000000015	3929
10.640	41.141	0.001	um	Spot	Position	32	1000000015	4045
11.080	69.381	0.001	um	Spot	Position	1	1000000016	16
11.089	69.387	0.001	um	Spot	Position	2	1000000016	170
11.100	69.378	0.001	um	Spot	Position	3	1000000016	321
11.079	69.391	0.001	um	Spot	Position	4	1000000016	473
11.075	69.378	0.001	um	Spot	Position	5	1000000016	626
11.096	69.379	0.001	um	Spot	Position	6	1000000016	770
11.091	69.379	0.001	um	Spot	Position	7	1000000016	912
11.094	69.375	0.001	um	Spot	Position	8	1000000016	1047
11.095	69.376	0.001	um	Spot	Position	9	1000000016	1170
11.086	69.374	0.001	um	Spot	Position	10	1000000016	1297
11.106	69.457	0.001	um	Spot	Position	11	1000000016	1420
11.084	69.408	0.001	um	Spot	Position	12	1000000016	1547
11.101	69.392	0.001	um	Spot	Position	13	1000000016	1667
11.125	69.396	0.001	um	Spot	Position	14	1000000016	1798
11.083	69.380	0.001	um	Spot	Position	15	1000000016	1927
11.071	69.358	0.001	um	Spot	Position	16	1000000016	2058
11.097	69.386	0.001	um	Spot	Position	17	1000000016	2180
11.071	69.373	0.001	um	Spot	Position	18	1000000016	2305
11.093	69.366	0.001	um	Spot	Position	19	1000000016	2429
11.095	69.381	0.001	um	Spot	Position	20	1000000016	2557
11.102	69.359	0.001	um	Spot	Position	21	1000000016	2681
11.102	69.381	0.001	um	Spot	Position	22	1000000016	2801
11.084	69.387	0.001	um	Spot	Position	23	1000000016	2932
11.091	69.366	0.001	um	Spot	Position	24	1000000016	3063
11.099	69.365	0.001	um	Spot	Position	25	1000000016	3188
11.108	69.380	0.001	um	Spot	Position	26	1000000016	3316
11.148	69.391	0.001	um	Spot	Position	27	1000000016	3431
11.094	69.382	0.001	um	Spot	Position	29	1000000016	3675
11.106	69.385	0.001	um	Spot	Position	30	1000000016	3801
11.116	69.369	0.001	um	Spot	Position	31	1000000016	3931
11.107	69.367	0.001	um	Spot	Position	32	1000000016	4047
11.268	1.141	0.001	um	Spot	Position	1	1000000017	17
11.266	1.147	0.001	um	Spot	Position	2	1000000017	171
11.279	1.139	0.001	um	Spot	Position	3	1000000017	322
11.280	1.128	0.001	um	Spot	Position	4	1000000017	474
11.287	1.114	0.001	um	Spot	Position	5	1000000017	627
11.258	1.088	0.001	um	Spot	Position	6	1000000017	771
11.264	1.120	0.001	um	Spot	Position	7	1000000017	913
11.275	1.119	0.001	um	Spot	Position	8	1000000017	1048
11.280	1.159	0.001	um	Spot	Position	9	1000000017	1171
11.267	1.102	0.001	um	Spot	Position	10	1000000017	1298
11.276	1.164	0.001	um	Spot	Position	11	1000000017	1421
12.090	65.205	0.001	um	Spot	Position	1	1000000018	18
12.089	65.205	0.001	um	Spot	Position	2	1000000018	172
12.082	65.210	0.001	um	Spot	Position	3	1000000018	323
12.103	65.152	0.001	um	Spot	Position	4	1000000018	475
12.097	65.195	0.001	um	Spot	Position	5	1000000018	628
12.082	65.272	0.001	um	Spot	Position	6	1000000018	772
12.543	67.943	0.001	um	Spot	Position	1	1000000019	19
12.569	68.027	0.001	um	Spot	Position	2	1000000019	173
12.498	67.964	0.001	um	Spot	Position	3	1000000019	324
12.549	68.046	0.001	um	Spot	Position	4	1000000019	477
12.601	67.994	0.001	um	Spot	Position	5	1000000019	629
12.573	67.992	0.001	um	Spot	Position	6	1000000019	773
12.581	67.947	0.001	um	Spot	Position	7	1000000019	914
12.583	68.013	0.001	um	Spot	Position	8	1000000019	1049
12.563	68.048	0.001	um	Spot	Position	9	1000000019	1172
12.540	68.038	0.001	um	Spot	Position	10	1000000019	1299
12.617	68.046	0.001	um	Spot	Position	11	1000000019	1422
12.560	67.957	0.001	um	Spot	Position	12	1000000019	1548
12.681	68.053	0.001	um	Spot	Position	14	1000000019	1800
12.574	67.938	0.001	um	Spot	Position	15	1000000019	1930
12.606	67.973	0.001	um	Spot	Position	17	1000000019	2184
12.557	67.930	0.001	um	Spot	Position	18	1000000019	2308
12.658	68.041	0.001	um	Spot	Position	19	1000000019	2433
12.710	68.033	0.001	um	Spot	Position	20	1000000019	2561
12.663	67.949	0.001	um	Spot	Position	21	1000000019	2685
12.557	67.959	0.001	um	Spot	Position	22	1000000019	2805
12.577	67.932	0.001	um	Spot	Position	23	1000000019	2935
12.500	67.954	0.001	um	Spot	Position	24	1000000019	3066
12.716	68.042	0.001	um	Spot	Position	25	1000000019	3193
12.597	68.002	0.001	um	Spot	Position	26	1000000019	3321
12.605	67.979	0.001	um	Spot	Position	27	1000000019	3436
12.543	67.995	0.001	um	Spot	Position	28	1000000019	3562
12.560	67.961	0.001	um	Spot	Position	29	1000000019	3680
12.550	67.938	0.001	um	Spot	Position	30	1000000019	3806
12.645	67.931	0.001	um	Spot	Position	31	1000000019	3935
12.524	67.861	0.001	um	Spot	Position	32	1000000019	4052
12.634	67.978	0.001	um	Spot	Position	34	1000000019	4292
12.523	67.931	0.001	um	Spot	Position	35	1000000019	4411
12.580	67.987	0.001	um	Spot	Position	36	1000000019	4528
12.589	67.986	0.001	um	Spot	Position	37	1000000019	4651
12.667	16.996	0.001	um	Spot	Position	1	1000000020	20
12.676	16.922	0.001	um	Spot	Position	3	1000000020	325
12.638	16.914	0.001	um	Spot	Position	4	1000000020	476
12.661	16.953	0.001	um	Spot	Position	5	1000000020	630
12.656	16.946	0.001	um	Spot	Position	6	1000000020	774
12.697	16.983	0.001	um	Spot	Position	7	1000000020	915
12.694	16.973	0.001	um	Spot	Position	8	1000000020	1050
12.669	17.000	0.001	um	Spot	Position	9	1000000020	1173
12.689	16.953	0.001	um	Spot	Position	10	1000000020	1300
12.697	17.031	0.001	um	Spot	Position	11	1000000020	1423
12.675	16.949	0.001	um	Spot	Position	17	1000000020	2185
12.679	16.941	0.001	um	Spot	Position	18	1000000020	2309
12.619	16.938	0.001	um	Spot	Position	19	1000000020	2432
12.677	17.004	0.001	um	Spot	Position	20	1000000020	2560
12.692	16.970	0.001	um	Spot	Position	21	1000000020	2684
12.657	16.983	0.001	um	Spot	Position	22	1000000020	2806
12.699	16.996	0.001	um	Spot	Position	23	1000000020	2936
12.661	16.979	0.001	um	Spot	Position	24	1000000020	3067
12.693	16.995	0.001	um	Spot	Position	25	1000000020	3192
12.674	17.004	0.001	um	Spot	Position	26	1000000020	3322
12.700	17.005	0.001	um	Spot	Position	27	1000000020	3437
12.684	16.988	0.001	um	Spot	Position	28	1000000020	3563
12.667	16.971	0.001	um	Spot	Position	29	1000000020	3681
12.692	16.948	0.001	um	Spot	Position	30	1000000020	3807
12.667	16.933	0.001	um	Spot	Position	31	1000000020	3934
12.704	16.939	0.001	um	Spot	Position	32	1000000020	4053
12.653	16.953	0.001	um	Spot	Position	33	1000000020	4167
12.661	16.992	0.001	um	Spot	Position	34	1000000020	4293
12.702	16.950	0.001	um	Spot	Position	35	1000000020	4412
12.672	16.951	0.001	um	Spot	Position	36	1000000020	4529
12.714	16.965	0.001	um	Spot	Position	37	1000000020	4652
12.631	17.009	0.001	um	Spot	Position	38	1000000020	4772
12.679	17.008	0.001	um	Spot	Position	39	1000000020	4896
12.679	16.970	0.001	um	Spot	Position	40	1000000020	5016
12.700	16.940	0.001	um	Spot	Position	41	1000000020	5134
12.694	17.017	0.001	um	Spot	Position	42	1000000020	5254
12.690	16.972	0.001	um	Spot	Position	43	1000000020	5374
12.648	16.968	0.001	um	Spot	Position	44	1000000020	5496
12.727	16.951	0.001	um	Spot	Position	45	1000000020	5623
12.682	16.983	0.001	um	Spot	Position	46	1000000020	5741
12.696	17.008	0.001	um	Spot	Position	47	1000000020	5867
12.704	16.997	0.001	um	Spot	Position	48	1000000020	5980
12.619	16.915	0.001	um	Spot	Position	49	1000000020	6090
12.706	17.009	0.001	um	Spot	Position	50	1000000020	6205
12.672	17.003	0.001	um	Spot	Position	51	1000000020	6326
12.690	16.999	0.001	um	Spot	Position	52	1000000020	6448
12.708	16.972	0.001	um	Spot	Position	53	1000000020	6569
12.698	16.988	0.001	um	Spot	Position	54	1000000020	6697
12.695	16.988	0.001	um	Spot	Position	55	1000000020	6826
12.671	16.977	0.001	um	Spot	Position	56	1000000020	6947
12.696	16.982	0.001	um	Spot	Position	57	1000000020	7062
12.678	17.013	0.001	um	Spot	Position	58	1000000020	7178
12.660	16.997	0.001	um	Spot	Position	59	1000000020	7303
12.713	16.949	0.001	um	Spot	Position	60	1000000020	7434
12.675	16.997	0.001	um	Spot	Position	61	1000000020	7570
12.686	17.004	0.001	um	Spot	Position	62	1000000020	7708
12.676	16.959	0.001	um	Spot	Position	63	1000000020	7851
12.723	16.989	0.001	um	Spot	Position	64	1000000020	7981
12.716	16.972	0.001	um	Spot	Position	65	1000000020	8113
12.645	16.999	0.001	um	Spot	Position	66	1000000020	8236
12.665	16.991	0.001	um	Spot	Position	67	1000000020	8364
12.672	16.976	0.001	um	Spot	Position	68	1000000020	8496
12.706	17.023	0.001	um	Spot	Position	69	1000000020	8625
12.627	16.976	0.001	um	Spot	Position	70	1000000020	8749
12.684	16.982	0.001	um	Spot	Position	71	1000000020	8874
12.674	17.002	0.001	um	Spot	Position	72	1000000020	8998
12.693	17.011	0.001	um	Spot	Position	73	1000000020	9117
