# Supplementary material for: APM_GUI: analyzing particle movement on the cell membrane and determining confinement
Source: BMC Biophys. 2012 Feb 20;5:4. doi: 10.1186/2046-1682-5-4 (PMC3337278; doi:10.1186/2046-1682-5-4)
Supplement: Additional file 1 — Source code of APM_GUI. The file should be extracted using a suitable program (e.g. Winzip, 7-Zip or File-roller). The extracted folder Scripts_APM_GUI should be placed in MatLab's path. Then, the application can be started by typing APM_GUI in MatLab's Command Window. The folder Examples has a few trial files for the software, and the file instructions_and_installation provides a short manual. [file 2046-1682-5-4-S1.ZIP › Source_code_of_APM_GUI/Example/ToConvertImaris/Example2.csv]

Detailed
====================
Position X	Position Y	Position Z	Unit	Category	Collection	Time	Parent	ID
0.080	68.362	0.001	um	Spot	Position	1	1000000000	0
0.269	68.391	0.001	um	Spot	Position	2	1000000000	176
0.238	68.342	0.001	um	Spot	Position	3	1000000000	340
0.080	68.434	0.001	um	Spot	Position	4	1000000000	503
0.080	68.480	0.001	um	Spot	Position	5	1000000000	673
0.080	68.491	0.001	um	Spot	Position	6	1000000000	842
0.080	68.487	0.001	um	Spot	Position	8	1000000000	1169
0.080	67.906	0.001	um	Spot	Position	11	1000000000	1600
0.258	67.937	0.001	um	Spot	Position	12	1000000000	1736
0.199	67.867	0.001	um	Spot	Position	13	1000000000	1875
0.238	67.767	0.001	um	Spot	Position	14	1000000000	2021
0.612	67.475	0.001	um	Spot	Position	15	1000000000	2160
0.334	67.640	0.001	um	Spot	Position	16	1000000000	2305
0.080	67.813	0.001	um	Spot	Position	17	1000000000	2447
0.461	67.534	0.001	um	Spot	Position	18	1000000000	2594
1.568	5.492	0.001	um	Spot	Position	1	1000000001	1
1.298	5.183	0.001	um	Spot	Position	2	1000000001	177
1.416	5.413	0.001	um	Spot	Position	3	1000000001	341
1.532	5.332	0.001	um	Spot	Position	4	1000000001	504
1.364	5.457	0.001	um	Spot	Position	5	1000000001	674
1.378	5.318	0.001	um	Spot	Position	6	1000000001	843
1.314	5.215	0.001	um	Spot	Position	7	1000000001	1011
1.326	5.202	0.001	um	Spot	Position	11	1000000001	1601
1.245	5.018	0.001	um	Spot	Position	12	1000000001	1737
1.265	5.109	0.001	um	Spot	Position	13	1000000001	1876
1.353	5.221	0.001	um	Spot	Position	14	1000000001	2022
1.361	5.300	0.001	um	Spot	Position	15	1000000001	2161
1.296	5.213	0.001	um	Spot	Position	16	1000000001	2306
1.258	5.079	0.001	um	Spot	Position	17	1000000001	2448
1.305	5.128	0.001	um	Spot	Position	18	1000000001	2595
1.268	5.089	0.001	um	Spot	Position	19	1000000001	2734
1.212	4.974	0.001	um	Spot	Position	20	1000000001	2883
1.014	5.038	0.001	um	Spot	Position	21	1000000001	3034
1.308	4.904	0.001	um	Spot	Position	23	1000000001	3316
4.090	65.360	0.001	um	Spot	Position	1	1000000002	2
4.124	65.392	0.001	um	Spot	Position	4	1000000002	505
4.209	65.371	0.001	um	Spot	Position	5	1000000002	675
5.420	66.029	0.001	um	Spot	Position	1	1000000003	3
5.462	65.997	0.001	um	Spot	Position	2	1000000003	179
5.445	65.976	0.001	um	Spot	Position	3	1000000003	343
5.448	65.947	0.001	um	Spot	Position	4	1000000003	507
5.440	65.959	0.001	um	Spot	Position	5	1000000003	677
5.484	65.977	0.001	um	Spot	Position	6	1000000003	844
5.507	65.931	0.001	um	Spot	Position	7	1000000003	1012
5.496	65.859	0.001	um	Spot	Position	8	1000000003	1170
5.511	65.857	0.001	um	Spot	Position	9	1000000003	1319
5.516	65.862	0.001	um	Spot	Position	10	1000000003	1458
5.472	65.935	0.001	um	Spot	Position	11	1000000003	1602
5.481	65.974	0.001	um	Spot	Position	12	1000000003	1738
5.469	65.982	0.001	um	Spot	Position	13	1000000003	1879
5.493	65.866	0.001	um	Spot	Position	14	1000000003	2024
5.463	65.945	0.001	um	Spot	Position	15	1000000003	2162
5.469	65.980	0.001	um	Spot	Position	16	1000000003	2308
5.442	65.995	0.001	um	Spot	Position	17	1000000003	2451
5.488	65.972	0.001	um	Spot	Position	18	1000000003	2596
5.460	65.989	0.001	um	Spot	Position	19	1000000003	2737
5.435	65.967	0.001	um	Spot	Position	20	1000000003	2885
5.443	65.964	0.001	um	Spot	Position	21	1000000003	3036
5.433	65.992	0.001	um	Spot	Position	22	1000000003	3174
5.469	66.063	0.001	um	Spot	Position	24	1000000003	3443
5.478	66.021	0.001	um	Spot	Position	25	1000000003	3588
5.478	66.044	0.001	um	Spot	Position	26	1000000003	3725
5.455	66.043	0.001	um	Spot	Position	27	1000000003	3858
5.438	66.006	0.001	um	Spot	Position	28	1000000003	4008
5.387	66.120	0.001	um	Spot	Position	29	1000000003	4144
5.460	66.107	0.001	um	Spot	Position	30	1000000003	4281
5.409	66.130	0.001	um	Spot	Position	31	1000000003	4425
5.424	66.030	0.001	um	Spot	Position	32	1000000003	4576
5.402	66.057	0.001	um	Spot	Position	33	1000000003	4714
5.464	66.036	0.001	um	Spot	Position	34	1000000003	4853
5.442	66.048	0.001	um	Spot	Position	35	1000000003	4991
5.424	66.014	0.001	um	Spot	Position	36	1000000003	5117
5.394	66.027	0.001	um	Spot	Position	37	1000000003	5249
5.468	66.040	0.001	um	Spot	Position	38	1000000003	5384
5.441	66.046	0.001	um	Spot	Position	39	1000000003	5521
5.463	65.991	0.001	um	Spot	Position	40	1000000003	5656
5.477	66.003	0.001	um	Spot	Position	41	1000000003	5791
5.452	66.003	0.001	um	Spot	Position	42	1000000003	5936
5.433	65.979	0.001	um	Spot	Position	43	1000000003	6074
5.417	66.097	0.001	um	Spot	Position	47	1000000003	6600
5.471	66.018	0.001	um	Spot	Position	48	1000000003	6735
5.479	66.024	0.001	um	Spot	Position	49	1000000003	6877
5.471	66.019	0.001	um	Spot	Position	50	1000000003	7022
5.458	66.010	0.001	um	Spot	Position	51	1000000003	7159
5.471	66.019	0.001	um	Spot	Position	52	1000000003	7300
5.455	66.146	0.001	um	Spot	Position	53	1000000003	7432
5.395	66.208	0.001	um	Spot	Position	54	1000000003	7569
5.464	66.059	0.001	um	Spot	Position	55	1000000003	7709
5.493	66.103	0.001	um	Spot	Position	56	1000000003	7852
5.465	66.058	0.001	um	Spot	Position	57	1000000003	7988
5.469	66.044	0.001	um	Spot	Position	58	1000000003	8127
5.448	66.045	0.001	um	Spot	Position	59	1000000003	8272
5.455	66.059	0.001	um	Spot	Position	60	1000000003	8408
5.426	66.024	0.001	um	Spot	Position	61	1000000003	8547
5.479	66.034	0.001	um	Spot	Position	62	1000000003	8683
5.468	66.075	0.001	um	Spot	Position	63	1000000003	8818
5.464	66.050	0.001	um	Spot	Position	64	1000000003	8960
5.468	66.009	0.001	um	Spot	Position	65	1000000003	9107
5.450	66.051	0.001	um	Spot	Position	66	1000000003	9246
5.426	66.041	0.001	um	Spot	Position	67	1000000003	9381
5.459	66.018	0.001	um	Spot	Position	68	1000000003	9512
5.468	66.006	0.001	um	Spot	Position	69	1000000003	9645
5.459	66.056	0.001	um	Spot	Position	70	1000000003	9793
5.478	65.987	0.001	um	Spot	Position	71	1000000003	9928
5.466	65.990	0.001	um	Spot	Position	72	1000000003	10062
5.473	65.971	0.001	um	Spot	Position	73	1000000003	10184
5.464	66.035	0.001	um	Spot	Position	74	1000000003	10322
5.444	66.002	0.001	um	Spot	Position	75	1000000003	10455
5.490	66.015	0.001	um	Spot	Position	76	1000000003	10590
5.498	66.029	0.001	um	Spot	Position	77	1000000003	10733
5.454	66.161	0.001	um	Spot	Position	78	1000000003	10879
5.385	66.384	0.001	um	Spot	Position	79	1000000003	11031
5.395	66.355	0.001	um	Spot	Position	80	1000000003	11175
5.385	66.320	0.001	um	Spot	Position	81	1000000003	11309
5.419	66.375	0.001	um	Spot	Position	82	1000000003	11448
5.403	66.256	0.001	um	Spot	Position	83	1000000003	11594
5.411	66.247	0.001	um	Spot	Position	84	1000000003	11735
5.414	66.279	0.001	um	Spot	Position	85	1000000003	11876
5.429	66.262	0.001	um	Spot	Position	86	1000000003	12029
5.419	66.288	0.001	um	Spot	Position	87	1000000003	12177
5.434	66.214	0.001	um	Spot	Position	88	1000000003	12314
5.418	66.281	0.001	um	Spot	Position	89	1000000003	12461
5.383	66.295	0.001	um	Spot	Position	90	1000000003	12600
5.366	66.340	0.001	um	Spot	Position	91	1000000003	12744
5.402	66.348	0.001	um	Spot	Position	92	1000000003	12896
5.398	66.324	0.001	um	Spot	Position	93	1000000003	13037
5.392	66.408	0.001	um	Spot	Position	94	1000000003	13176
5.383	66.390	0.001	um	Spot	Position	95	1000000003	13313
5.402	66.380	0.001	um	Spot	Position	96	1000000003	13447
5.383	66.415	0.001	um	Spot	Position	97	1000000003	13576
5.416	66.434	0.001	um	Spot	Position	98	1000000003	13706
5.411	66.390	0.001	um	Spot	Position	99	1000000003	13847
5.399	66.322	0.001	um	Spot	Position	100	1000000003	13991
5.408	66.324	0.001	um	Spot	Position	101	1000000003	14127
5.416	66.319	0.001	um	Spot	Position	102	1000000003	14274
5.391	66.313	0.001	um	Spot	Position	103	1000000003	14399
5.403	66.398	0.001	um	Spot	Position	104	1000000003	14519
5.398	66.384	0.001	um	Spot	Position	105	1000000003	14647
5.407	66.300	0.001	um	Spot	Position	106	1000000003	14769
5.405	66.277	0.001	um	Spot	Position	107	1000000003	14902
5.423	66.263	0.001	um	Spot	Position	108	1000000003	15034
5.400	66.290	0.001	um	Spot	Position	109	1000000003	15160
5.376	66.394	0.001	um	Spot	Position	110	1000000003	15284
5.372	66.459	0.001	um	Spot	Position	111	1000000003	15425
5.362	66.521	0.001	um	Spot	Position	112	1000000003	15564
5.385	66.452	0.001	um	Spot	Position	113	1000000003	15705
5.380	66.467	0.001	um	Spot	Position	114	1000000003	15844
5.392	66.414	0.001	um	Spot	Position	115	1000000003	15985
5.438	66.329	0.001	um	Spot	Position	116	1000000003	16136
5.443	66.306	0.001	um	Spot	Position	117	1000000003	16281
5.415	66.294	0.001	um	Spot	Position	118	1000000003	16414
5.423	66.284	0.001	um	Spot	Position	119	1000000003	16554
5.393	66.311	0.001	um	Spot	Position	120	1000000003	16685
5.429	66.274	0.001	um	Spot	Position	121	1000000003	16824
5.429	66.266	0.001	um	Spot	Position	122	1000000003	16961
5.467	66.330	0.001	um	Spot	Position	123	1000000003	17086
5.425	66.339	0.001	um	Spot	Position	124	1000000003	17217
5.360	66.478	0.001	um	Spot	Position	125	1000000003	17345
5.366	66.479	0.001	um	Spot	Position	126	1000000003	17488
5.228	66.532	0.001	um	Spot	Position	127	1000000003	17629
5.301	66.525	0.001	um	Spot	Position	128	1000000003	17767
5.334	66.535	0.001	um	Spot	Position	129	1000000003	17913
5.294	66.542	0.001	um	Spot	Position	130	1000000003	18064
5.283	66.532	0.001	um	Spot	Position	131	1000000003	18199
5.314	66.523	0.001	um	Spot	Position	132	1000000003	18337
5.301	66.534	0.001	um	Spot	Position	133	1000000003	18489
5.279	66.510	0.001	um	Spot	Position	134	1000000003	18621
5.341	66.580	0.001	um	Spot	Position	135	1000000003	18754
5.319	66.572	0.001	um	Spot	Position	136	1000000003	18897
5.324	66.564	0.001	um	Spot	Position	137	1000000003	19043
5.315	66.542	0.001	um	Spot	Position	138	1000000003	19190
5.296	66.544	0.001	um	Spot	Position	139	1000000003	19342
5.310	66.536	0.001	um	Spot	Position	140	1000000003	19482
5.289	66.527	0.001	um	Spot	Position	141	1000000003	19619
5.280	66.525	0.001	um	Spot	Position	142	1000000003	19756
5.295	66.523	0.001	um	Spot	Position	143	1000000003	19896
5.247	66.492	0.001	um	Spot	Position	144	1000000003	20030
5.259	66.534	0.001	um	Spot	Position	145	1000000003	20168
5.290	66.533	0.001	um	Spot	Position	146	1000000003	20306
5.274	66.537	0.001	um	Spot	Position	147	1000000003	20440
5.313	66.525	0.001	um	Spot	Position	148	1000000003	20568
5.320	66.533	0.001	um	Spot	Position	149	1000000003	20707
5.342	66.540	0.001	um	Spot	Position	150	1000000003	20850
5.332	66.538	0.001	um	Spot	Position	151	1000000003	20985
5.303	66.560	0.001	um	Spot	Position	152	1000000003	21125
5.297	66.559	0.001	um	Spot	Position	153	1000000003	21255
5.284	66.516	0.001	um	Spot	Position	154	1000000003	21390
5.291	66.514	0.001	um	Spot	Position	155	1000000003	21520
5.297	66.548	0.001	um	Spot	Position	156	1000000003	21651
5.302	66.560	0.001	um	Spot	Position	157	1000000003	21783
5.315	66.544	0.001	um	Spot	Position	158	1000000003	21921
5.305	66.527	0.001	um	Spot	Position	159	1000000003	22048
5.323	66.547	0.001	um	Spot	Position	160	1000000003	22171
5.304	66.549	0.001	um	Spot	Position	161	1000000003	22296
5.344	66.511	0.001	um	Spot	Position	162	1000000003	22444
5.324	66.564	0.001	um	Spot	Position	163	1000000003	22584
5.335	66.567	0.001	um	Spot	Position	164	1000000003	22717
5.341	66.516	0.001	um	Spot	Position	165	1000000003	22849
5.367	66.531	0.001	um	Spot	Position	166	1000000003	22998
5.327	66.549	0.001	um	Spot	Position	167	1000000003	23145
5.367	66.541	0.001	um	Spot	Position	168	1000000003	23288
5.380	66.514	0.001	um	Spot	Position	169	1000000003	23421
5.339	66.523	0.001	um	Spot	Position	170	1000000003	23557
5.330	66.536	0.001	um	Spot	Position	171	1000000003	23689
5.366	66.534	0.001	um	Spot	Position	172	1000000003	23829
5.328	66.507	0.001	um	Spot	Position	173	1000000003	23957
5.365	66.468	0.001	um	Spot	Position	174	1000000003	24089
5.362	66.507	0.001	um	Spot	Position	175	1000000003	24218
5.348	66.526	0.001	um	Spot	Position	176	1000000003	24358
5.366	66.530	0.001	um	Spot	Position	177	1000000003	24508
5.334	66.539	0.001	um	Spot	Position	178	1000000003	24654
5.330	66.602	0.001	um	Spot	Position	179	1000000003	24797
5.344	66.533	0.001	um	Spot	Position	180	1000000003	24941
5.287	66.544	0.001	um	Spot	Position	181	1000000003	25093
5.279	66.518	0.001	um	Spot	Position	182	1000000003	25248
5.307	66.524	0.001	um	Spot	Position	183	1000000003	25401
5.347	66.505	0.001	um	Spot	Position	184	1000000003	25556
5.278	66.486	0.001	um	Spot	Position	186	1000000003	25853
5.329	66.516	0.001	um	Spot	Position	187	1000000003	26002
5.350	66.503	0.001	um	Spot	Position	188	1000000003	26148
5.289	66.556	0.001	um	Spot	Position	189	1000000003	26284
5.246	66.498	0.001	um	Spot	Position	190	1000000003	26425
5.335	66.515	0.001	um	Spot	Position	191	1000000003	26564
5.317	66.505	0.001	um	Spot	Position	192	1000000003	26706
5.302	66.525	0.001	um	Spot	Position	193	1000000003	26844
5.333	66.521	0.001	um	Spot	Position	194	1000000003	26986
5.344	66.515	0.001	um	Spot	Position	195	1000000003	27131
5.314	66.521	0.001	um	Spot	Position	196	1000000003	27269
5.297	66.534	0.001	um	Spot	Position	197	1000000003	27414
5.331	66.488	0.001	um	Spot	Position	198	1000000003	27552
5.295	66.491	0.001	um	Spot	Position	199	1000000003	27686
5.319	66.514	0.001	um	Spot	Position	200	1000000003	27824
5.326	66.540	0.001	um	Spot	Position	201	1000000003	27966
5.327	66.524	0.001	um	Spot	Position	202	1000000003	28094
5.326	66.499	0.001	um	Spot	Position	203	1000000003	28238
5.311	66.501	0.001	um	Spot	Position	204	1000000003	28369
5.321	66.517	0.001	um	Spot	Position	205	1000000003	28508
5.298	66.531	0.001	um	Spot	Position	206	1000000003	28641
5.327	66.514	0.001	um	Spot	Position	207	1000000003	28786
5.338	66.523	0.001	um	Spot	Position	208	1000000003	28932
5.333	66.507	0.001	um	Spot	Position	209	1000000003	29063
5.336	66.514	0.001	um	Spot	Position	210	1000000003	29215
5.339	66.502	0.001	um	Spot	Position	211	1000000003	29365
5.333	66.504	0.001	um	Spot	Position	212	1000000003	29508
5.345	66.499	0.001	um	Spot	Position	213	1000000003	29651
5.352	66.496	0.001	um	Spot	Position	214	1000000003	29785
5.361	66.496	0.001	um	Spot	Position	215	1000000003	29924
5.358	66.515	0.001	um	Spot	Position	216	1000000003	30071
5.339	66.530	0.001	um	Spot	Position	217	1000000003	30219
5.329	66.513	0.001	um	Spot	Position	218	1000000003	30359
5.324	66.510	0.001	um	Spot	Position	219	1000000003	30494
5.322	66.510	0.001	um	Spot	Position	220	1000000003	30641
5.323	66.511	0.001	um	Spot	Position	221	1000000003	30784
5.335	66.509	0.001	um	Spot	Position	222	1000000003	30934
5.321	66.527	0.001	um	Spot	Position	223	1000000003	31088
5.327	66.513	0.001	um	Spot	Position	224	1000000003	31248
5.299	66.542	0.001	um	Spot	Position	225	1000000003	31398
5.322	66.512	0.001	um	Spot	Position	226	1000000003	31539
5.289	66.506	0.001	um	Spot	Position	227	1000000003	31689
5.320	66.502	0.001	um	Spot	Position	228	1000000003	31839
5.282	66.490	0.001	um	Spot	Position	229	1000000003	31987
5.312	66.504	0.001	um	Spot	Position	230	1000000003	32131
5.281	66.490	0.001	um	Spot	Position	231	1000000003	32283
5.281	66.493	0.001	um	Spot	Position	232	1000000003	32438
5.304	66.512	0.001	um	Spot	Position	233	1000000003	32595
5.315	66.491	0.001	um	Spot	Position	234	1000000003	32742
5.320	66.502	0.001	um	Spot	Position	235	1000000003	32899
5.307	66.494	0.001	um	Spot	Position	236	1000000003	33048
5.320	66.503	0.001	um	Spot	Position	237	1000000003	33193
5.315	66.504	0.001	um	Spot	Position	238	1000000003	33357
5.324	66.498	0.001	um	Spot	Position	239	1000000003	33504
5.335	66.505	0.001	um	Spot	Position	240	1000000003	33647
5.318	66.490	0.001	um	Spot	Position	241	1000000003	33796
5.333	66.501	0.001	um	Spot	Position	242	1000000003	33948
5.322	66.497	0.001	um	Spot	Position	243	1000000003	34096
5.320	66.499	0.001	um	Spot	Position	244	1000000003	34242
5.326	66.509	0.001	um	Spot	Position	245	1000000003	34385
5.323	66.506	0.001	um	Spot	Position	246	1000000003	34529
5.347	66.496	0.001	um	Spot	Position	247	1000000003	34688
5.314	66.507	0.001	um	Spot	Position	248	1000000003	34845
5.341	66.485	0.001	um	Spot	Position	249	1000000003	34997
5.330	66.499	0.001	um	Spot	Position	250	1000000003	35141
5.337	66.512	0.001	um	Spot	Position	251	1000000003	35302
5.328	66.504	0.001	um	Spot	Position	252	1000000003	35462
5.351	66.513	0.001	um	Spot	Position	253	1000000003	35617
5.360	66.527	0.001	um	Spot	Position	254	1000000003	35771
5.355	66.487	0.001	um	Spot	Position	255	1000000003	35931
5.348	66.495	0.001	um	Spot	Position	256	1000000003	36087
5.375	66.502	0.001	um	Spot	Position	257	1000000003	36236
5.372	66.478	0.001	um	Spot	Position	258	1000000003	36387
5.319	66.486	0.001	um	Spot	Position	259	1000000003	36533
5.363	66.481	0.001	um	Spot	Position	260	1000000003	36681
5.386	66.489	0.001	um	Spot	Position	261	1000000003	36830
5.391	66.489	0.001	um	Spot	Position	262	1000000003	36982
5.369	66.503	0.001	um	Spot	Position	263	1000000003	37130
5.353	66.485	0.001	um	Spot	Position	264	1000000003	37274
5.351	66.490	0.001	um	Spot	Position	265	1000000003	37419
5.350	66.487	0.001	um	Spot	Position	266	1000000003	37575
5.343	66.487	0.001	um	Spot	Position	267	1000000003	37721
5.349	66.468	0.001	um	Spot	Position	268	1000000003	37873
5.344	66.488	0.001	um	Spot	Position	269	1000000003	38024
5.358	66.489	0.001	um	Spot	Position	270	1000000003	38180
5.398	66.487	0.001	um	Spot	Position	271	1000000003	38335
5.362	66.507	0.001	um	Spot	Position	272	1000000003	38484
5.374	66.505	0.001	um	Spot	Position	273	1000000003	38630
5.364	66.497	0.001	um	Spot	Position	274	1000000003	38779
5.360	66.512	0.001	um	Spot	Position	275	1000000003	38924
5.333	66.488	0.001	um	Spot	Position	276	1000000003	39073
5.365	66.506	0.001	um	Spot	Position	277	1000000003	39227
5.372	66.492	0.001	um	Spot	Position	278	1000000003	39365
5.376	66.496	0.001	um	Spot	Position	279	1000000003	39500
5.349	66.483	0.001	um	Spot	Position	280	1000000003	39647
5.362	66.493	0.001	um	Spot	Position	281	1000000003	39783
5.361	66.477	0.001	um	Spot	Position	282	1000000003	39916
5.377	66.505	0.001	um	Spot	Position	283	1000000003	40057
5.378	66.499	0.001	um	Spot	Position	284	1000000003	40196
5.345	66.497	0.001	um	Spot	Position	285	1000000003	40345
5.364	66.484	0.001	um	Spot	Position	286	1000000003	40487
5.394	66.481	0.001	um	Spot	Position	287	1000000003	40638
5.362	66.471	0.001	um	Spot	Position	288	1000000003	40775
5.357	66.494	0.001	um	Spot	Position	289	1000000003	40913
5.366	66.478	0.001	um	Spot	Position	290	1000000003	41059
5.378	66.475	0.001	um	Spot	Position	291	1000000003	41199
5.374	66.495	0.001	um	Spot	Position	292	1000000003	41340
5.374	66.497	0.001	um	Spot	Position	293	1000000003	41470
5.370	66.493	0.001	um	Spot	Position	294	1000000003	41612
5.370	66.517	0.001	um	Spot	Position	295	1000000003	41754
5.370	66.494	0.001	um	Spot	Position	296	1000000003	41891
5.380	66.483	0.001	um	Spot	Position	297	1000000003	42034
5.376	66.489	0.001	um	Spot	Position	298	1000000003	42197
5.390	66.515	0.001	um	Spot	Position	299	1000000003	42352
5.365	66.531	0.001	um	Spot	Position	300	1000000003	42500
5.360	66.567	0.001	um	Spot	Position	301	1000000003	42636
5.352	66.503	0.001	um	Spot	Position	302	1000000003	42782
5.326	66.525	0.001	um	Spot	Position	303	1000000003	42925
5.366	66.524	0.001	um	Spot	Position	304	1000000003	43069
5.352	66.496	0.001	um	Spot	Position	305	1000000003	43204
5.401	66.478	0.001	um	Spot	Position	306	1000000003	43348
5.377	66.490	0.001	um	Spot	Position	307	1000000003	43497
5.358	66.514	0.001	um	Spot	Position	308	1000000003	43652
5.367	66.483	0.001	um	Spot	Position	309	1000000003	43803
5.360	66.501	0.001	um	Spot	Position	310	1000000003	43952
5.365	66.499	0.001	um	Spot	Position	311	1000000003	44102
5.360	66.522	0.001	um	Spot	Position	312	1000000003	44264
5.343	66.513	0.001	um	Spot	Position	313	1000000003	44426
5.389	66.484	0.001	um	Spot	Position	314	1000000003	44583
5.363	66.496	0.001	um	Spot	Position	315	1000000003	44741
5.353	66.529	0.001	um	Spot	Position	316	1000000003	44895
5.358	66.506	0.001	um	Spot	Position	317	1000000003	45057
5.338	66.513	0.001	um	Spot	Position	318	1000000003	45220
5.318	66.485	0.001	um	Spot	Position	319	1000000003	45365
5.362	66.500	0.001	um	Spot	Position	320	1000000003	45530
5.338	66.498	0.001	um	Spot	Position	321	1000000003	45688
5.326	66.501	0.001	um	Spot	Position	322	1000000003	45847
5.339	66.507	0.001	um	Spot	Position	323	1000000003	46006
5.356	66.495	0.001	um	Spot	Position	324	1000000003	46168
5.350	66.520	0.001	um	Spot	Position	325	1000000003	46327
5.353	66.543	0.001	um	Spot	Position	326	1000000003	46482
5.327	66.507	0.001	um	Spot	Position	327	1000000003	46634
5.377	66.534	0.001	um	Spot	Position	328	1000000003	46788
5.361	66.519	0.001	um	Spot	Position	329	1000000003	46948
5.370	66.507	0.001	um	Spot	Position	330	1000000003	47109
5.352	66.497	0.001	um	Spot	Position	331	1000000003	47268
5.355	66.495	0.001	um	Spot	Position	332	1000000003	47425
5.358	66.502	0.001	um	Spot	Position	333	1000000003	47577
5.352	66.503	0.001	um	Spot	Position	334	1000000003	47729
5.369	66.502	0.001	um	Spot	Position	335	1000000003	47886
5.372	66.522	0.001	um	Spot	Position	336	1000000003	48040
5.384	66.517	0.001	um	Spot	Position	337	1000000003	48194
5.382	66.528	0.001	um	Spot	Position	338	1000000003	48359
5.397	66.543	0.001	um	Spot	Position	339	1000000003	48520
5.397	66.522	0.001	um	Spot	Position	340	1000000003	48668
5.405	66.509	0.001	um	Spot	Position	341	1000000003	48817
5.386	66.521	0.001	um	Spot	Position	342	1000000003	48971
5.386	66.510	0.001	um	Spot	Position	343	1000000003	49130
5.382	66.507	0.001	um	Spot	Position	344	1000000003	49290
5.396	66.523	0.001	um	Spot	Position	345	1000000003	49435
5.392	66.530	0.001	um	Spot	Position	346	1000000003	49598
5.392	66.538	0.001	um	Spot	Position	347	1000000003	49757
5.412	66.516	0.001	um	Spot	Position	348	1000000003	49909
5.416	66.520	0.001	um	Spot	Position	349	1000000003	50063
5.386	66.514	0.001	um	Spot	Position	350	1000000003	50209
5.353	66.539	0.001	um	Spot	Position	351	1000000003	50364
5.370	66.532	0.001	um	Spot	Position	352	1000000003	50533
5.384	66.555	0.001	um	Spot	Position	353	1000000003	50685
5.390	66.527	0.001	um	Spot	Position	354	1000000003	50846
5.389	66.511	0.001	um	Spot	Position	355	1000000003	51015
5.391	66.514	0.001	um	Spot	Position	356	1000000003	51180
5.384	66.508	0.001	um	Spot	Position	357	1000000003	51333
5.412	66.532	0.001	um	Spot	Position	358	1000000003	51493
5.379	66.525	0.001	um	Spot	Position	359	1000000003	51651
5.388	66.530	0.001	um	Spot	Position	360	1000000003	51816
5.398	66.542	0.001	um	Spot	Position	361	1000000003	51984
5.410	66.548	0.001	um	Spot	Position	362	1000000003	52150
5.386	66.548	0.001	um	Spot	Position	363	1000000003	52310
5.384	66.530	0.001	um	Spot	Position	364	1000000003	52473
5.368	66.537	0.001	um	Spot	Position	365	1000000003	52623
5.377	66.550	0.001	um	Spot	Position	366	1000000003	52782
5.361	66.517	0.001	um	Spot	Position	367	1000000003	52946
5.370	66.535	0.001	um	Spot	Position	368	1000000003	53102
5.412	66.509	0.001	um	Spot	Position	369	1000000003	53261
5.386	66.517	0.001	um	Spot	Position	370	1000000003	53420
5.399	66.500	0.001	um	Spot	Position	371	1000000003	53573
5.388	66.534	0.001	um	Spot	Position	372	1000000003	53727
5.378	66.508	0.001	um	Spot	Position	373	1000000003	53883
5.406	66.514	0.001	um	Spot	Position	374	1000000003	54041
5.393	66.493	0.001	um	Spot	Position	375	1000000003	54203
5.412	66.519	0.001	um	Spot	Position	376	1000000003	54368
5.399	66.508	0.001	um	Spot	Position	377	1000000003	54529
5.392	66.490	0.001	um	Spot	Position	378	1000000003	54687
5.374	66.476	0.001	um	Spot	Position	379	1000000003	54863
5.403	66.491	0.001	um	Spot	Position	380	1000000003	55034
5.415	66.496	0.001	um	Spot	Position	381	1000000003	55204
5.459	66.502	0.001	um	Spot	Position	382	1000000003	55381
5.394	66.484	0.001	um	Spot	Position	383	1000000003	55542
5.444	66.510	0.001	um	Spot	Position	384	1000000003	55707
5.437	66.482	0.001	um	Spot	Position	385	1000000003	55870
5.437	66.499	0.001	um	Spot	Position	386	1000000003	56038
5.422	66.498	0.001	um	Spot	Position	387	1000000003	56200
5.414	66.541	0.001	um	Spot	Position	388	1000000003	56360
5.395	66.504	0.001	um	Spot	Position	389	1000000003	56520
5.410	66.466	0.001	um	Spot	Position	390	1000000003	56678
5.365	66.493	0.001	um	Spot	Position	391	1000000003	56831
5.385	66.489	0.001	um	Spot	Position	392	1000000003	56995
5.358	66.515	0.001	um	Spot	Position	393	1000000003	57151
5.415	66.476	0.001	um	Spot	Position	394	1000000003	57307
5.402	66.497	0.001	um	Spot	Position	395	1000000003	57451
5.390	66.495	0.001	um	Spot	Position	396	1000000003	57618
5.380	66.483	0.001	um	Spot	Position	397	1000000003	57789
5.415	66.505	0.001	um	Spot	Position	398	1000000003	57957
5.405	66.492	0.001	um	Spot	Position	399	1000000003	58118
5.432	66.479	0.001	um	Spot	Position	400	1000000003	58268
5.410	66.491	0.001	um	Spot	Position	401	1000000003	58441
5.399	66.502	0.001	um	Spot	Position	402	1000000003	58603
5.385	66.493	0.001	um	Spot	Position	403	1000000003	58769
5.413	66.537	0.001	um	Spot	Position	404	1000000003	58924
5.443	66.516	0.001	um	Spot	Position	405	1000000003	59082
5.440	66.508	0.001	um	Spot	Position	406	1000000003	59236
5.460	66.502	0.001	um	Spot	Position	407	1000000003	59402
5.425	66.503	0.001	um	Spot	Position	408	1000000003	59564
5.410	66.491	0.001	um	Spot	Position	409	1000000003	59725
5.413	66.513	0.001	um	Spot	Position	410	1000000003	59886
5.433	66.513	0.001	um	Spot	Position	411	1000000003	60078
5.433	66.491	0.001	um	Spot	Position	412	1000000003	60249
5.431	66.476	0.001	um	Spot	Position	413	1000000003	60420
5.455	66.504	0.001	um	Spot	Position	414	1000000003	60602
5.462	66.495	0.001	um	Spot	Position	415	1000000003	60778
5.460	66.484	0.001	um	Spot	Position	416	1000000003	60939
5.427	66.489	0.001	um	Spot	Position	417	1000000003	61096
5.445	66.498	0.001	um	Spot	Position	418	1000000003	61254
5.432	66.492	0.001	um	Spot	Position	419	1000000003	61423
5.442	66.485	0.001	um	Spot	Position	420	1000000003	61588
5.444	66.478	0.001	um	Spot	Position	421	1000000003	61752
5.452	66.494	0.001	um	Spot	Position	422	1000000003	61924
5.413	66.477	0.001	um	Spot	Position	423	1000000003	62085
5.385	66.501	0.001	um	Spot	Position	424	1000000003	62254
5.430	66.480	0.001	um	Spot	Position	425	1000000003	62415
5.464	66.481	0.001	um	Spot	Position	426	1000000003	62590
5.453	66.488	0.001	um	Spot	Position	427	1000000003	62753
5.483	66.486	0.001	um	Spot	Position	428	1000000003	62933
5.456	66.498	0.001	um	Spot	Position	429	1000000003	63100
5.443	66.506	0.001	um	Spot	Position	430	1000000003	63286
5.446	66.496	0.001	um	Spot	Position	431	1000000003	63462
5.461	66.502	0.001	um	Spot	Position	432	1000000003	63635
5.447	66.474	0.001	um	Spot	Position	433	1000000003	63805
5.417	66.465	0.001	um	Spot	Position	434	1000000003	63976
5.449	66.475	0.001	um	Spot	Position	435	1000000003	64142
5.448	66.490	0.001	um	Spot	Position	436	1000000003	64316
5.421	66.469	0.001	um	Spot	Position	437	1000000003	64481
5.394	66.484	0.001	um	Spot	Position	438	1000000003	64645
5.405	66.486	0.001	um	Spot	Position	439	1000000003	64815
5.462	66.466	0.001	um	Spot	Position	440	1000000003	64980
5.421	66.435	0.001	um	Spot	Position	441	1000000003	65137
5.474	66.480	0.001	um	Spot	Position	442	1000000003	65292
5.470	66.478	0.001	um	Spot	Position	443	1000000003	65448
5.477	66.483	0.001	um	Spot	Position	444	1000000003	65605
5.493	66.479	0.001	um	Spot	Position	445	1000000003	65771
5.476	66.485	0.001	um	Spot	Position	446	1000000003	65926
5.461	66.502	0.001	um	Spot	Position	447	1000000003	66086
5.463	66.486	0.001	um	Spot	Position	448	1000000003	66250
5.466	66.484	0.001	um	Spot	Position	449	1000000003	66409
5.452	66.488	0.001	um	Spot	Position	450	1000000003	66566
5.440	66.480	0.001	um	Spot	Position	451	1000000003	66724
5.452	66.483	0.001	um	Spot	Position	452	1000000003	66886
5.447	66.485	0.001	um	Spot	Position	453	1000000003	67056
5.443	66.505	0.001	um	Spot	Position	454	1000000003	67227
5.444	66.504	0.001	um	Spot	Position	455	1000000003	67393
5.438	66.527	0.001	um	Spot	Position	456	1000000003	67557
5.390	66.551	0.001	um	Spot	Position	457	1000000003	67709
5.405	66.531	0.001	um	Spot	Position	458	1000000003	67859
5.387	66.543	0.001	um	Spot	Position	459	1000000003	68009
5.401	66.543	0.001	um	Spot	Position	460	1000000003	68169
5.390	66.520	0.001	um	Spot	Position	461	1000000003	68329
5.382	66.526	0.001	um	Spot	Position	462	1000000003	68489
5.401	66.546	0.001	um	Spot	Position	465	1000000003	69003
5.377	66.575	0.001	um	Spot	Position	466	1000000003	69175
5.471	66.509	0.001	um	Spot	Position	467	1000000003	69350
5.421	66.533	0.001	um	Spot	Position	468	1000000003	69531
5.437	66.514	0.001	um	Spot	Position	469	1000000003	69694
5.401	66.543	0.001	um	Spot	Position	470	1000000003	69878
5.415	66.559	0.001	um	Spot	Position	471	1000000003	70051
5.384	66.549	0.001	um	Spot	Position	472	1000000003	70219
5.413	66.551	0.001	um	Spot	Position	473	1000000003	70380
5.439	66.556	0.001	um	Spot	Position	474	1000000003	70548
5.370	66.507	0.001	um	Spot	Position	475	1000000003	70705
5.375	66.497	0.001	um	Spot	Position	476	1000000003	70864
5.388	66.549	0.001	um	Spot	Position	477	1000000003	71029
5.395	66.547	0.001	um	Spot	Position	478	1000000003	71192
5.390	66.547	0.001	um	Spot	Position	479	1000000003	71358
5.393	66.564	0.001	um	Spot	Position	480	1000000003	71517
5.380	66.558	0.001	um	Spot	Position	481	1000000003	71676
5.397	66.498	0.001	um	Spot	Position	482	1000000003	71825
5.399	66.545	0.001	um	Spot	Position	483	1000000003	71980
5.364	66.577	0.001	um	Spot	Position	484	1000000003	72142
5.381	66.557	0.001	um	Spot	Position	485	1000000003	72308
5.409	66.546	0.001	um	Spot	Position	486	1000000003	72472
5.381	66.558	0.001	um	Spot	Position	487	1000000003	72642
5.389	66.595	0.001	um	Spot	Position	488	1000000003	72814
5.377	66.559	0.001	um	Spot	Position	489	1000000003	72991
5.379	66.557	0.001	um	Spot	Position	490	1000000003	73171
5.374	66.544	0.001	um	Spot	Position	491	1000000003	73355
5.308	66.453	0.001	um	Spot	Position	492	1000000003	73532
5.390	66.580	0.001	um	Spot	Position	493	1000000003	73705
5.409	66.578	0.001	um	Spot	Position	494	1000000003	73884
5.445	66.538	0.001	um	Spot	Position	495	1000000003	74059
5.383	66.535	0.001	um	Spot	Position	496	1000000003	74236
5.382	66.545	0.001	um	Spot	Position	497	1000000003	74418
5.368	66.524	0.001	um	Spot	Position	498	1000000003	74600
5.386	66.623	0.001	um	Spot	Position	499	1000000003	74773
5.383	66.520	0.001	um	Spot	Position	500	1000000003	74939
5.395	66.538	0.001	um	Spot	Position	501	1000000003	75114
5.447	66.606	0.001	um	Spot	Position	502	1000000003	75281
5.420	66.567	0.001	um	Spot	Position	503	1000000003	75450
5.344	66.537	0.001	um	Spot	Position	504	1000000003	75615
5.387	66.555	0.001	um	Spot	Position	505	1000000003	75784
5.388	66.572	0.001	um	Spot	Position	506	1000000003	75953
5.410	66.580	0.001	um	Spot	Position	507	1000000003	76136
5.430	66.537	0.001	um	Spot	Position	508	1000000003	76315
5.489	66.513	0.001	um	Spot	Position	509	1000000003	76483
5.386	66.589	0.001	um	Spot	Position	510	1000000003	76662
5.434	66.553	0.001	um	Spot	Position	511	1000000003	76835
5.404	66.604	0.001	um	Spot	Position	512	1000000003	77011
5.429	66.537	0.001	um	Spot	Position	513	1000000003	77174
5.384	66.505	0.001	um	Spot	Position	514	1000000003	77341
5.389	66.531	0.001	um	Spot	Position	515	1000000003	77507
5.404	66.589	0.001	um	Spot	Position	516	1000000003	77673
5.492	66.470	0.001	um	Spot	Position	517	1000000003	77840
5.495	66.453	0.001	um	Spot	Position	518	1000000003	78009
5.508	66.391	0.001	um	Spot	Position	519	1000000003	78195
5.503	66.466	0.001	um	Spot	Position	520	1000000003	78366
5.519	66.421	0.001	um	Spot	Position	521	1000000003	78540
5.526	66.338	0.001	um	Spot	Position	522	1000000003	78718
5.526	66.381	0.001	um	Spot	Position	523	1000000003	78894
5.515	66.398	0.001	um	Spot	Position	524	1000000003	79072
5.527	66.417	0.001	um	Spot	Position	525	1000000003	79243
5.509	66.409	0.001	um	Spot	Position	526	1000000003	79413
5.516	66.431	0.001	um	Spot	Position	527	1000000003	79600
5.485	66.468	0.001	um	Spot	Position	528	1000000003	79767
5.390	66.583	0.001	um	Spot	Position	529	1000000003	79931
5.389	66.568	0.001	um	Spot	Position	530	1000000003	80103
5.383	66.583	0.001	um	Spot	Position	531	1000000003	80267
5.471	66.532	0.001	um	Spot	Position	532	1000000003	80438
5.379	66.545	0.001	um	Spot	Position	533	1000000003	80615
5.375	66.589	0.001	um	Spot	Position	534	1000000003	80796
5.378	66.579	0.001	um	Spot	Position	535	1000000003	80981
5.399	66.578	0.001	um	Spot	Position	536	1000000003	81159
5.413	66.530	0.001	um	Spot	Position	537	1000000003	81338
5.425	66.512	0.001	um	Spot	Position	538	1000000003	81515
5.413	66.555	0.001	um	Spot	Position	539	1000000003	81677
5.377	66.601	0.001	um	Spot	Position	540	1000000003	81849
5.361	66.571	0.001	um	Spot	Position	541	1000000003	82020
5.385	66.585	0.001	um	Spot	Position	542	1000000003	82183
5.388	66.573	0.001	um	Spot	Position	543	1000000003	82350
5.380	66.536	0.001	um	Spot	Position	544	1000000003	82527
5.397	66.523	0.001	um	Spot	Position	545	1000000003	82685
5.399	66.509	0.001	um	Spot	Position	546	1000000003	82850
5.389	66.534	0.001	um	Spot	Position	547	1000000003	83019
5.378	66.537	0.001	um	Spot	Position	548	1000000003	83197
5.358	66.577	0.001	um	Spot	Position	549	1000000003	83371
5.359	66.604	0.001	um	Spot	Position	550	1000000003	83544
5.347	66.566	0.001	um	Spot	Position	551	1000000003	83710
5.378	66.546	0.001	um	Spot	Position	552	1000000003	83883
5.368	66.533	0.001	um	Spot	Position	553	1000000003	84051
5.349	66.518	0.001	um	Spot	Position	554	1000000003	84228
5.350	66.563	0.001	um	Spot	Position	555	1000000003	84404
5.394	66.572	0.001	um	Spot	Position	556	1000000003	84589
5.390	66.558	0.001	um	Spot	Position	557	1000000003	84775
5.339	66.528	0.001	um	Spot	Position	558	1000000003	84961
5.383	66.575	0.001	um	Spot	Position	559	1000000003	85137
5.372	66.581	0.001	um	Spot	Position	560	1000000003	85315
5.391	66.533	0.001	um	Spot	Position	561	1000000003	85503
5.370	66.549	0.001	um	Spot	Position	562	1000000003	85685
5.369	66.537	0.001	um	Spot	Position	563	1000000003	85868
5.374	66.547	0.001	um	Spot	Position	564	1000000003	86047
5.374	66.551	0.001	um	Spot	Position	565	1000000003	86234
5.427	66.541	0.001	um	Spot	Position	566	1000000003	86411
5.411	66.579	0.001	um	Spot	Position	567	1000000003	86593
5.402	66.555	0.001	um	Spot	Position	568	1000000003	86779
5.425	66.571	0.001	um	Spot	Position	569	1000000003	86961
5.421	66.574	0.001	um	Spot	Position	570	1000000003	87147
5.343	66.528	0.001	um	Spot	Position	571	1000000003	87332
5.394	66.562	0.001	um	Spot	Position	572	1000000003	87515
5.385	66.556	0.001	um	Spot	Position	573	1000000003	87692
5.327	66.543	0.001	um	Spot	Position	574	1000000003	87877
5.380	66.582	0.001	um	Spot	Position	575	1000000003	88055
5.435	66.556	0.001	um	Spot	Position	576	1000000003	88241
5.417	66.552	0.001	um	Spot	Position	577	1000000003	88421
5.394	66.595	0.001	um	Spot	Position	578	1000000003	88598
5.386	66.592	0.001	um	Spot	Position	579	1000000003	88771
5.459	66.524	0.001	um	Spot	Position	580	1000000003	88948
5.437	66.479	0.001	um	Spot	Position	581	1000000003	89121
5.405	66.543	0.001	um	Spot	Position	582	1000000003	89311
5.430	66.578	0.001	um	Spot	Position	583	1000000003	89481
5.464	66.560	0.001	um	Spot	Position	584	1000000003	89658
5.405	66.576	0.001	um	Spot	Position	585	1000000003	89831
5.390	66.555	0.001	um	Spot	Position	586	1000000003	90006
5.458	66.595	0.001	um	Spot	Position	587	1000000003	90185
5.452	66.588	0.001	um	Spot	Position	588	1000000003	90364
5.550	66.495	0.001	um	Spot	Position	592	1000000003	91103
5.416	66.582	0.001	um	Spot	Position	593	1000000003	91290
5.407	66.508	0.001	um	Spot	Position	594	1000000003	91472
5.521	66.622	0.001	um	Spot	Position	595	1000000003	91659
5.400	66.606	0.001	um	Spot	Position	598	1000000003	92237
5.425	66.596	0.001	um	Spot	Position	599	1000000003	92428
5.462	66.578	0.001	um	Spot	Position	601	1000000003	92830
5.435	66.616	0.001	um	Spot	Position	602	1000000003	93026
5.470	66.598	0.001	um	Spot	Position	603	1000000003	93226
5.471	66.644	0.001	um	Spot	Position	604	1000000003	93417
5.432	66.616	0.001	um	Spot	Position	605	1000000003	93601
5.391	66.599	0.001	um	Spot	Position	606	1000000003	93780
5.489	66.542	0.001	um	Spot	Position	609	1000000003	94331
5.503	66.581	0.001	um	Spot	Position	610	1000000003	94510
5.503	66.600	0.001	um	Spot	Position	611	1000000003	94687
5.420	66.555	0.001	um	Spot	Position	612	1000000003	94859
5.433	66.544	0.001	um	Spot	Position	613	1000000003	95036
5.471	66.587	0.001	um	Spot	Position	614	1000000003	95221
5.347	66.583	0.001	um	Spot	Position	615	1000000003	95406
5.458	66.608	0.001	um	Spot	Position	616	1000000003	95587
5.401	66.601	0.001	um	Spot	Position	617	1000000003	95774
5.391	66.613	0.001	um	Spot	Position	618	1000000003	95956
5.353	66.599	0.001	um	Spot	Position	619	1000000003	96152
5.391	66.540	0.001	um	Spot	Position	620	1000000003	96345
5.400	66.521	0.001	um	Spot	Position	621	1000000003	96535
5.438	66.496	0.001	um	Spot	Position	622	1000000003	96715
5.401	66.591	0.001	um	Spot	Position	623	1000000003	96910
5.369	66.614	0.001	um	Spot	Position	624	1000000003	97095
5.405	66.594	0.001	um	Spot	Position	625	1000000003	97283
5.390	66.547	0.001	um	Spot	Position	626	1000000003	97454
5.395	66.587	0.001	um	Spot	Position	627	1000000003	97641
5.387	66.541	0.001	um	Spot	Position	628	1000000003	97824
5.396	66.578	0.001	um	Spot	Position	629	1000000003	98006
5.404	66.573	0.001	um	Spot	Position	630	1000000003	98196
5.449	66.542	0.001	um	Spot	Position	631	1000000003	98372
5.469	66.512	0.001	um	Spot	Position	632	1000000003	98553
5.471	66.510	0.001	um	Spot	Position	633	1000000003	98725
5.447	66.556	0.001	um	Spot	Position	634	1000000003	98899
5.402	66.594	0.001	um	Spot	Position	635	1000000003	99072
5.403	66.526	0.001	um	Spot	Position	636	1000000003	99263
5.433	66.576	0.001	um	Spot	Position	637	1000000003	99449
5.436	66.590	0.001	um	Spot	Position	638	1000000003	99634
5.389	66.608	0.001	um	Spot	Position	639	1000000003	99822
5.448	66.583	0.001	um	Spot	Position	640	1000000003	100006
5.375	66.601	0.001	um	Spot	Position	641	1000000003	100204
5.421	66.604	0.001	um	Spot	Position	642	1000000003	100406
5.423	66.574	0.001	um	Spot	Position	643	1000000003	100605
5.407	66.573	0.001	um	Spot	Position	644	1000000003	100796
5.413	66.560	0.001	um	Spot	Position	645	1000000003	100991
5.414	66.582	0.001	um	Spot	Position	646	1000000003	101191
5.391	66.576	0.001	um	Spot	Position	647	1000000003	101377
5.370	66.536	0.001	um	Spot	Position	648	1000000003	101565
5.413	66.569	0.001	um	Spot	Position	649	1000000003	101753
5.391	66.560	0.001	um	Spot	Position	650	1000000003	101936
5.475	66.492	0.001	um	Spot	Position	651	1000000003	102125
5.440	66.534	0.001	um	Spot	Position	652	1000000003	102300
5.424	66.563	0.001	um	Spot	Position	653	1000000003	102483
5.385	66.539	0.001	um	Spot	Position	654	1000000003	102661
5.399	66.542	0.001	um	Spot	Position	655	1000000003	102841
5.405	66.554	0.001	um	Spot	Position	656	1000000003	103021
5.397	66.518	0.001	um	Spot	Position	657	1000000003	103227
5.385	66.560	0.001	um	Spot	Position	658	1000000003	103411
5.427	66.522	0.001	um	Spot	Position	659	1000000003	103592
5.372	66.527	0.001	um	Spot	Position	660	1000000003	103776
5.418	66.598	0.001	um	Spot	Position	661	1000000003	103967
5.387	66.551	0.001	um	Spot	Position	662	1000000003	104158
5.393	66.501	0.001	um	Spot	Position	663	1000000003	104349
5.426	66.526	0.001	um	Spot	Position	664	1000000003	104541
5.382	66.552	0.001	um	Spot	Position	665	1000000003	104711
5.421	66.520	0.001	um	Spot	Position	666	1000000003	104892
5.393	66.569	0.001	um	Spot	Position	667	1000000003	105077
5.384	66.523	0.001	um	Spot	Position	668	1000000003	105261
5.398	66.546	0.001	um	Spot	Position	669	1000000003	105440
5.376	66.517	0.001	um	Spot	Position	670	1000000003	105627
5.388	66.579	0.001	um	Spot	Position	671	1000000003	105818
5.388	66.541	0.001	um	Spot	Position	672	1000000003	106025
5.458	66.494	0.001	um	Spot	Position	673	1000000003	106226
5.390	66.549	0.001	um	Spot	Position	674	1000000003	106418
5.400	66.584	0.001	um	Spot	Position	675	1000000003	106608
5.403	66.570	0.001	um	Spot	Position	676	1000000003	106813
5.398	66.541	0.001	um	Spot	Position	677	1000000003	107003
5.372	66.588	0.001	um	Spot	Position	678	1000000003	107195
5.376	66.545	0.001	um	Spot	Position	679	1000000003	107387
5.385	66.553	0.001	um	Spot	Position	680	1000000003	107579
5.395	66.591	0.001	um	Spot	Position	681	1000000003	107766
5.401	66.573	0.001	um	Spot	Position	682	1000000003	107960
5.378	66.601	0.001	um	Spot	Position	683	1000000003	108152
5.482	66.471	0.001	um	Spot	Position	684	1000000003	108340
5.484	66.524	0.001	um	Spot	Position	685	1000000003	108525
5.507	66.532	0.001	um	Spot	Position	686	1000000003	108715
5.525	66.469	0.001	um	Spot	Position	687	1000000003	108888
5.531	66.487	0.001	um	Spot	Position	688	1000000003	109070
5.500	66.457	0.001	um	Spot	Position	689	1000000003	109250
5.509	66.482	0.001	um	Spot	Position	690	1000000003	109427
5.533	66.460	0.001	um	Spot	Position	691	1000000003	109601
5.388	66.543	0.001	um	Spot	Position	692	1000000003	109773
5.414	66.565	0.001	um	Spot	Position	693	1000000003	109949
5.367	66.580	0.001	um	Spot	Position	694	1000000003	110127
5.406	66.553	0.001	um	Spot	Position	695	1000000003	110311
5.373	66.560	0.001	um	Spot	Position	696	1000000003	110492
5.405	66.577	0.001	um	Spot	Position	697	1000000003	110686
5.402	66.538	0.001	um	Spot	Position	698	1000000003	110867
5.397	66.608	0.001	um	Spot	Position	699	1000000003	111049
5.383	66.547	0.001	um	Spot	Position	700	1000000003	111232
5.503	66.500	0.001	um	Spot	Position	701	1000000003	111418
5.514	66.478	0.001	um	Spot	Position	702	1000000003	111599
5.478	66.511	0.001	um	Spot	Position	703	1000000003	111787
5.396	66.548	0.001	um	Spot	Position	704	1000000003	111967
5.386	66.534	0.001	um	Spot	Position	705	1000000003	112161
5.399	66.575	0.001	um	Spot	Position	706	1000000003	112356
5.366	66.518	0.001	um	Spot	Position	707	1000000003	112533
5.365	66.549	0.001	um	Spot	Position	708	1000000003	112716
5.369	66.567	0.001	um	Spot	Position	709	1000000003	112899
5.368	66.549	0.001	um	Spot	Position	710	1000000003	113087
5.378	66.570	0.001	um	Spot	Position	711	1000000003	113270
5.376	66.589	0.001	um	Spot	Position	712	1000000003	113446
5.396	66.575	0.001	um	Spot	Position	713	1000000003	113624
5.472	66.508	0.001	um	Spot	Position	714	1000000003	113805
5.503	66.476	0.001	um	Spot	Position	715	1000000003	113982
5.463	66.479	0.001	um	Spot	Position	716	1000000003	114155
5.491	66.461	0.001	um	Spot	Position	717	1000000003	114343
5.546	66.458	0.001	um	Spot	Position	718	1000000003	114524
5.521	66.485	0.001	um	Spot	Position	719	1000000003	114709
5.496	66.510	0.001	um	Spot	Position	720	1000000003	114892
5.492	66.480	0.001	um	Spot	Position	721	1000000003	115084
5.515	66.468	0.001	um	Spot	Position	722	1000000003	115269
5.529	66.457	0.001	um	Spot	Position	723	1000000003	115457
5.506	66.507	0.001	um	Spot	Position	724	1000000003	115665
5.528	66.486	0.001	um	Spot	Position	725	1000000003	115867
5.516	66.388	0.001	um	Spot	Position	726	1000000003	116065
5.532	66.466	0.001	um	Spot	Position	727	1000000003	116261
5.534	66.476	0.001	um	Spot	Position	728	1000000003	116451
5.524	66.475	0.001	um	Spot	Position	729	1000000003	116637
5.505	66.479	0.001	um	Spot	Position	730	1000000003	116814
5.535	66.410	0.001	um	Spot	Position	731	1000000003	117004
5.547	66.473	0.001	um	Spot	Position	732	1000000003	117201
5.525	66.460	0.001	um	Spot	Position	733	1000000003	117386
5.526	66.444	0.001	um	Spot	Position	734	1000000003	117565
5.520	66.467	0.001	um	Spot	Position	735	1000000003	117745
5.558	66.490	0.001	um	Spot	Position	736	1000000003	117923
5.516	66.461	0.001	um	Spot	Position	737	1000000003	118084
5.506	66.481	0.001	um	Spot	Position	738	1000000003	118262
5.496	66.517	0.001	um	Spot	Position	739	1000000003	118437
5.486	66.546	0.001	um	Spot	Position	740	1000000003	118608
5.481	66.567	0.001	um	Spot	Position	741	1000000003	118783
5.527	66.484	0.001	um	Spot	Position	742	1000000003	118967
5.499	66.480	0.001	um	Spot	Position	743	1000000003	119156
5.537	66.479	0.001	um	Spot	Position	744	1000000003	119343
5.508	66.440	0.001	um	Spot	Position	745	1000000003	119527
5.511	66.446	0.001	um	Spot	Position	746	1000000003	119713
5.489	66.477	0.001	um	Spot	Position	747	1000000003	119899
5.497	66.512	0.001	um	Spot	Position	748	1000000003	120097
5.530	66.464	0.001	um	Spot	Position	749	1000000003	120291
5.523	66.496	0.001	um	Spot	Position	750	1000000003	120477
5.528	66.494	0.001	um	Spot	Position	751	1000000003	120669
5.524	66.477	0.001	um	Spot	Position	752	1000000003	120866
5.522	66.409	0.001	um	Spot	Position	753	1000000003	121044
5.532	66.504	0.001	um	Spot	Position	754	1000000003	121235
5.517	66.467	0.001	um	Spot	Position	755	1000000003	121412
5.489	66.517	0.001	um	Spot	Position	756	1000000003	121598
5.525	66.461	0.001	um	Spot	Position	757	1000000003	121784
5.565	66.345	0.001	um	Spot	Position	758	1000000003	121958
5.552	66.342	0.001	um	Spot	Position	759	1000000003	122136
5.586	66.329	0.001	um	Spot	Position	760	1000000003	122314
5.591	66.292	0.001	um	Spot	Position	761	1000000003	122496
5.538	66.349	0.001	um	Spot	Position	762	1000000003	122678
5.563	66.347	0.001	um	Spot	Position	763	1000000003	122862
5.557	66.328	0.001	um	Spot	Position	764	1000000003	123060
5.530	66.292	0.001	um	Spot	Position	765	1000000003	123248
5.541	66.403	0.001	um	Spot	Position	766	1000000003	123442
5.548	66.438	0.001	um	Spot	Position	767	1000000003	123628
5.572	66.389	0.001	um	Spot	Position	768	1000000003	123828
5.585	66.345	0.001	um	Spot	Position	769	1000000003	124017
5.519	66.353	0.001	um	Spot	Position	770	1000000003	124198
5.539	66.412	0.001	um	Spot	Position	771	1000000003	124371
5.565	66.292	0.001	um	Spot	Position	772	1000000003	124555
5.533	66.306	0.001	um	Spot	Position	773	1000000003	124739
5.551	66.332	0.001	um	Spot	Position	774	1000000003	124933
5.573	66.209	0.001	um	Spot	Position	775	1000000003	125118
5.551	66.210	0.001	um	Spot	Position	776	1000000003	125316
5.559	66.286	0.001	um	Spot	Position	777	1000000003	125505
5.578	66.232	0.001	um	Spot	Position	778	1000000003	125688
5.579	66.266	0.001	um	Spot	Position	779	1000000003	125865
5.556	66.304	0.001	um	Spot	Position	780	1000000003	126046
5.577	66.278	0.001	um	Spot	Position	781	1000000003	126230
5.568	66.303	0.001	um	Spot	Position	782	1000000003	126414
5.562	66.336	0.001	um	Spot	Position	783	1000000003	126606
5.614	66.347	0.001	um	Spot	Position	784	1000000003	126807
5.540	66.478	0.001	um	Spot	Position	785	1000000003	126996
5.564	66.441	0.001	um	Spot	Position	789	1000000003	127772
5.543	66.439	0.001	um	Spot	Position	790	1000000003	127961
5.524	66.372	0.001	um	Spot	Position	791	1000000003	128153
5.526	66.426	0.001	um	Spot	Position	792	1000000003	128346
5.555	66.440	0.001	um	Spot	Position	793	1000000003	128530
5.535	66.422	0.001	um	Spot	Position	794	1000000003	128713
5.538	66.434	0.001	um	Spot	Position	795	1000000003	128904
5.531	66.390	0.001	um	Spot	Position	796	1000000003	129094
5.510	66.419	0.001	um	Spot	Position	797	1000000003	129283
5.521	66.416	0.001	um	Spot	Position	798	1000000003	129472
5.524	66.373	0.001	um	Spot	Position	799	1000000003	129658
5.548	66.442	0.001	um	Spot	Position	800	1000000003	129837
5.534	66.456	0.001	um	Spot	Position	801	1000000003	130016
5.534	66.481	0.001	um	Spot	Position	802	1000000003	130208
5.548	66.461	0.001	um	Spot	Position	803	1000000003	130402
5.545	66.477	0.001	um	Spot	Position	804	1000000003	130586
5.535	66.506	0.001	um	Spot	Position	805	1000000003	130776
5.533	66.474	0.001	um	Spot	Position	806	1000000003	130963
5.551	66.455	0.001	um	Spot	Position	807	1000000003	131151
5.525	66.397	0.001	um	Spot	Position	808	1000000003	131341
5.543	66.390	0.001	um	Spot	Position	809	1000000003	131523
5.520	66.466	0.001	um	Spot	Position	810	1000000003	131702
5.570	66.417	0.001	um	Spot	Position	811	1000000003	131881
5.545	66.438	0.001	um	Spot	Position	812	1000000003	132068
5.552	66.422	0.001	um	Spot	Position	813	1000000003	132263
5.565	66.448	0.001	um	Spot	Position	814	1000000003	132457
5.539	66.484	0.001	um	Spot	Position	817	1000000003	133033
5.514	66.483	0.001	um	Spot	Position	818	1000000003	133230
5.595	66.457	0.001	um	Spot	Position	819	1000000003	133433
5.565	66.425	0.001	um	Spot	Position	820	1000000003	133631
5.517	66.504	0.001	um	Spot	Position	821	1000000003	133828
5.535	66.471	0.001	um	Spot	Position	822	1000000003	134033
5.528	66.450	0.001	um	Spot	Position	823	1000000003	134233
5.533	66.411	0.001	um	Spot	Position	824	1000000003	134440
5.542	66.431	0.001	um	Spot	Position	825	1000000003	134646
5.577	66.368	0.001	um	Spot	Position	826	1000000003	134845
5.546	66.454	0.001	um	Spot	Position	827	1000000003	135046
5.570	66.411	0.001	um	Spot	Position	828	1000000003	135249
5.547	66.474	0.001	um	Spot	Position	829	1000000003	135454
5.518	66.499	0.001	um	Spot	Position	830	1000000003	135663
5.554	66.433	0.001	um	Spot	Position	831	1000000003	135867
5.529	66.485	0.001	um	Spot	Position	832	1000000003	136072
5.530	66.462	0.001	um	Spot	Position	833	1000000003	136272
5.522	66.503	0.001	um	Spot	Position	834	1000000003	136484
5.575	66.465	0.001	um	Spot	Position	835	1000000003	136700
5.552	66.412	0.001	um	Spot	Position	836	1000000003	136897
5.515	66.452	0.001	um	Spot	Position	837	1000000003	137100
5.543	66.365	0.001	um	Spot	Position	838	1000000003	137299
5.539	66.426	0.001	um	Spot	Position	839	1000000003	137503
5.531	66.464	0.001	um	Spot	Position	840	1000000003	137708
5.534	66.464	0.001	um	Spot	Position	841	1000000003	137911
5.558	66.434	0.001	um	Spot	Position	842	1000000003	138106
5.548	66.439	0.001	um	Spot	Position	843	1000000003	138299
5.521	66.398	0.001	um	Spot	Position	844	1000000003	138516
5.587	66.403	0.001	um	Spot	Position	845	1000000003	138731
5.534	66.463	0.001	um	Spot	Position	846	1000000003	138946
5.552	66.421	0.001	um	Spot	Position	847	1000000003	139165
5.516	66.491	0.001	um	Spot	Position	848	1000000003	139377
5.533	66.460	0.001	um	Spot	Position	849	1000000003	139588
5.525	66.368	0.001	um	Spot	Position	850	1000000003	139796
5.524	66.440	0.001	um	Spot	Position	851	1000000003	140001
5.513	66.443	0.001	um	Spot	Position	852	1000000003	140215
5.530	66.462	0.001	um	Spot	Position	853	1000000003	140431
5.514	66.455	0.001	um	Spot	Position	854	1000000003	140643
5.524	66.449	0.001	um	Spot	Position	855	1000000003	140841
5.516	66.400	0.001	um	Spot	Position	856	1000000003	141046
5.513	66.460	0.001	um	Spot	Position	857	1000000003	141255
5.544	66.332	0.001	um	Spot	Position	858	1000000003	141461
5.523	66.447	0.001	um	Spot	Position	859	1000000003	141669
5.532	66.416	0.001	um	Spot	Position	860	1000000003	141880
5.519	66.472	0.001	um	Spot	Position	861	1000000003	142096
5.519	66.463	0.001	um	Spot	Position	862	1000000003	142310
5.567	66.414	0.001	um	Spot	Position	863	1000000003	142526
5.549	66.404	0.001	um	Spot	Position	864	1000000003	142738
5.527	66.431	0.001	um	Spot	Position	865	1000000003	142943
5.529	66.372	0.001	um	Spot	Position	866	1000000003	143145
5.530	66.420	0.001	um	Spot	Position	867	1000000003	143347
5.515	66.464	0.001	um	Spot	Position	868	1000000003	143559
5.534	66.459	0.001	um	Spot	Position	869	1000000003	143769
5.538	66.447	0.001	um	Spot	Position	870	1000000003	143967
5.570	66.467	0.001	um	Spot	Position	871	1000000003	144166
5.537	66.478	0.001	um	Spot	Position	872	1000000003	144379
5.512	66.482	0.001	um	Spot	Position	873	1000000003	144579
5.518	66.478	0.001	um	Spot	Position	874	1000000003	144787
5.601	66.464	0.001	um	Spot	Position	875	1000000003	144990
5.531	66.474	0.001	um	Spot	Position	876	1000000003	145192
5.514	66.491	0.001	um	Spot	Position	877	1000000003	145380
5.521	66.527	0.001	um	Spot	Position	878	1000000003	145568
5.440	66.574	0.001	um	Spot	Position	879	1000000003	145759
5.518	66.509	0.001	um	Spot	Position	880	1000000003	145958
5.535	66.443	0.001	um	Spot	Position	881	1000000003	146156
5.543	66.464	0.001	um	Spot	Position	882	1000000003	146351
5.555	66.428	0.001	um	Spot	Position	883	1000000003	146536
5.538	66.422	0.001	um	Spot	Position	884	1000000003	146731
5.530	66.441	0.001	um	Spot	Position	885	1000000003	146930
5.523	66.477	0.001	um	Spot	Position	886	1000000003	147125
5.488	66.588	0.001	um	Spot	Position	887	1000000003	147327
5.447	66.602	0.001	um	Spot	Position	888	1000000003	147535
5.449	66.604	0.001	um	Spot	Position	889	1000000003	147739
5.489	66.540	0.001	um	Spot	Position	890	1000000003	147940
5.529	66.488	0.001	um	Spot	Position	891	1000000003	148150
5.541	66.480	0.001	um	Spot	Position	892	1000000003	148362
5.531	66.470	0.001	um	Spot	Position	893	1000000003	148578
5.519	66.479	0.001	um	Spot	Position	894	1000000003	148780
5.512	66.540	0.001	um	Spot	Position	895	1000000003	148986
5.539	66.479	0.001	um	Spot	Position	896	1000000003	149204
5.532	66.456	0.001	um	Spot	Position	897	1000000003	149412
5.551	66.424	0.001	um	Spot	Position	898	1000000003	149619
5.544	66.431	0.001	um	Spot	Position	899	1000000003	149825
5.531	66.398	0.001	um	Spot	Position	900	1000000003	150032
5.527	66.426	0.001	um	Spot	Position	901	1000000003	150237
5.562	66.378	0.001	um	Spot	Position	902	1000000003	150451
5.554	66.434	0.001	um	Spot	Position	903	1000000003	150668
5.538	66.447	0.001	um	Spot	Position	904	1000000003	150883
5.531	66.469	0.001	um	Spot	Position	905	1000000003	151095
5.510	66.389	0.001	um	Spot	Position	906	1000000003	151312
5.544	66.412	0.001	um	Spot	Position	907	1000000003	151529
5.552	66.388	0.001	um	Spot	Position	908	1000000003	151742
5.539	66.482	0.001	um	Spot	Position	909	1000000003	151950
5.572	66.427	0.001	um	Spot	Position	910	1000000003	152164
5.543	66.446	0.001	um	Spot	Position	911	1000000003	152366
5.515	66.490	0.001	um	Spot	Position	912	1000000003	152584
5.562	66.432	0.001	um	Spot	Position	913	1000000003	152799
5.545	66.462	0.001	um	Spot	Position	914	1000000003	153013
5.532	66.510	0.001	um	Spot	Position	915	1000000003	153230
5.559	66.478	0.001	um	Spot	Position	916	1000000003	153441
5.548	66.435	0.001	um	Spot	Position	917	1000000003	153655
5.543	66.483	0.001	um	Spot	Position	918	1000000003	153877
5.555	66.429	0.001	um	Spot	Position	919	1000000003	154088
5.540	66.484	0.001	um	Spot	Position	920	1000000003	154294
5.513	66.460	0.001	um	Spot	Position	921	1000000003	154504
5.576	66.491	0.001	um	Spot	Position	922	1000000003	154713
5.584	66.432	0.001	um	Spot	Position	923	1000000003	154926
5.559	66.413	0.001	um	Spot	Position	924	1000000003	155136
5.581	66.432	0.001	um	Spot	Position	925	1000000003	155350
5.541	66.479	0.001	um	Spot	Position	926	1000000003	155553
5.541	66.442	0.001	um	Spot	Position	927	1000000003	155759
5.589	66.437	0.001	um	Spot	Position	928	1000000003	155956
5.620	66.388	0.001	um	Spot	Position	929	1000000003	156152
5.627	66.308	0.001	um	Spot	Position	930	1000000003	156344
5.647	66.249	0.001	um	Spot	Position	931	1000000003	156544
5.635	66.253	0.001	um	Spot	Position	932	1000000003	156741
5.603	66.236	0.001	um	Spot	Position	933	1000000003	156952
5.630	66.140	0.001	um	Spot	Position	934	1000000003	157156
5.639	66.137	0.001	um	Spot	Position	935	1000000003	157352
5.612	66.152	0.001	um	Spot	Position	936	1000000003	157564
5.633	66.061	0.001	um	Spot	Position	937	1000000003	157776
5.646	66.082	0.001	um	Spot	Position	938	1000000003	157986
5.664	66.097	0.001	um	Spot	Position	939	1000000003	158195
5.655	66.141	0.001	um	Spot	Position	940	1000000003	158396
5.636	66.258	0.001	um	Spot	Position	941	1000000003	158607
5.632	66.309	0.001	um	Spot	Position	942	1000000003	158809
5.582	66.319	0.001	um	Spot	Position	943	1000000003	159011
5.628	66.293	0.001	um	Spot	Position	944	1000000003	159207
5.622	66.211	0.001	um	Spot	Position	945	1000000003	159403
5.619	66.280	0.001	um	Spot	Position	946	1000000003	159607
5.564	66.371	0.001	um	Spot	Position	947	1000000003	159804
5.546	66.431	0.001	um	Spot	Position	948	1000000003	160012
5.578	66.373	0.001	um	Spot	Position	949	1000000003	160215
5.576	66.364	0.001	um	Spot	Position	950	1000000003	160423
5.551	66.446	0.001	um	Spot	Position	951	1000000003	160620
5.583	66.353	0.001	um	Spot	Position	952	1000000003	160828
5.569	66.353	0.001	um	Spot	Position	953	1000000003	161045
5.575	66.424	0.001	um	Spot	Position	954	1000000003	161252
5.578	66.453	0.001	um	Spot	Position	955	1000000003	161461
5.551	66.477	0.001	um	Spot	Position	956	1000000003	161679
5.569	66.452	0.001	um	Spot	Position	957	1000000003	161892
5.555	66.461	0.001	um	Spot	Position	958	1000000003	162111
5.536	66.450	0.001	um	Spot	Position	959	1000000003	162327
5.549	66.480	0.001	um	Spot	Position	960	1000000003	162541
5.557	66.467	0.001	um	Spot	Position	961	1000000003	162755
5.570	66.493	0.001	um	Spot	Position	962	1000000003	162969
5.527	66.516	0.001	um	Spot	Position	963	1000000003	163174
5.543	66.482	0.001	um	Spot	Position	964	1000000003	163398
5.555	66.420	0.001	um	Spot	Position	965	1000000003	163608
5.516	66.466	0.001	um	Spot	Position	966	1000000003	163813
5.541	66.472	0.001	um	Spot	Position	967	1000000003	164017
5.530	66.473	0.001	um	Spot	Position	968	1000000003	164210
5.580	66.465	0.001	um	Spot	Position	969	1000000003	164422
5.536	66.448	0.001	um	Spot	Position	970	1000000003	164630
5.570	66.446	0.001	um	Spot	Position	971	1000000003	164841
5.581	66.432	0.001	um	Spot	Position	972	1000000003	165043
5.568	66.416	0.001	um	Spot	Position	973	1000000003	165242
5.533	66.446	0.001	um	Spot	Position	974	1000000003	165436
5.539	66.448	0.001	um	Spot	Position	975	1000000003	165636
5.560	66.400	0.001	um	Spot	Position	976	1000000003	165840
5.549	66.460	0.001	um	Spot	Position	977	1000000003	166049
5.564	66.449	0.001	um	Spot	Position	978	1000000003	166260
5.544	66.440	0.001	um	Spot	Position	979	1000000003	166477
5.557	66.423	0.001	um	Spot	Position	980	1000000003	166692
5.577	66.441	0.001	um	Spot	Position	981	1000000003	166913
5.552	66.413	0.001	um	Spot	Position	982	1000000003	167132
5.571	66.397	0.001	um	Spot	Position	983	1000000003	167334
5.566	66.462	0.001	um	Spot	Position	984	1000000003	167554
5.559	66.472	0.001	um	Spot	Position	985	1000000003	167772
5.599	66.459	0.001	um	Spot	Position	986	1000000003	167987
5.562	66.497	0.001	um	Spot	Position	987	1000000003	168204
5.563	66.504	0.001	um	Spot	Position	988	1000000003	168434
5.593	66.448	0.001	um	Spot	Position	989	1000000003	168658
5.592	66.464	0.001	um	Spot	Position	990	1000000003	168878
5.572	66.483	0.001	um	Spot	Position	991	1000000003	169096
5.547	66.506	0.001	um	Spot	Position	992	1000000003	169314
5.552	66.495	0.001	um	Spot	Position	993	1000000003	169528
5.587	66.449	0.001	um	Spot	Position	994	1000000003	169749
5.576	66.463	0.001	um	Spot	Position	995	1000000003	169965
5.546	66.365	0.001	um	Spot	Position	996	1000000003	170176
5.623	66.364	0.001	um	Spot	Position	997	1000000003	170382
5.651	66.320	0.001	um	Spot	Position	998	1000000003	170579
5.596	66.345	0.001	um	Spot	Position	999	1000000003	170778
5.623	66.374	0.001	um	Spot	Position	1000	1000000003	170969
5.304	78.573	0.001	um	Spot	Position	1	1000000004	4
5.298	78.447	0.001	um	Spot	Position	2	1000000004	178
5.247	78.359	0.001	um	Spot	Position	3	1000000004	342
5.317	78.296	0.001	um	Spot	Position	4	1000000004	506
5.335	78.564	0.001	um	Spot	Position	5	1000000004	676
5.844	10.813	0.001	um	Spot	Position	1	1000000005	5
5.734	10.809	0.001	um	Spot	Position	2	1000000005	180
6.270	10.634	0.001	um	Spot	Position	3	1000000005	345
6.811	10.029	0.001	um	Spot	Position	8	1000000005	1173
6.802	10.020	0.001	um	Spot	Position	11	1000000005	1605
6.782	10.047	0.001	um	Spot	Position	12	1000000005	1741
6.675	10.196	0.001	um	Spot	Position	13	1000000005	1882
6.680	10.192	0.001	um	Spot	Position	14	1000000005	2027
6.736	10.014	0.001	um	Spot	Position	16	1000000005	2311
6.785	9.942	0.001	um	Spot	Position	17	1000000005	2453
6.786	10.087	0.001	um	Spot	Position	18	1000000005	2598
6.886	10.009	0.001	um	Spot	Position	19	1000000005	2738
6.799	9.992	0.001	um	Spot	Position	20	1000000005	2888
6.756	10.093	0.001	um	Spot	Position	22	1000000005	3177
6.711	10.160	0.001	um	Spot	Position	24	1000000005	3447
6.654	10.295	0.001	um	Spot	Position	25	1000000005	3591
6.794	10.053	0.001	um	Spot	Position	26	1000000005	3728
6.781	9.981	0.001	um	Spot	Position	27	1000000005	3861
6.750	10.119	0.001	um	Spot	Position	28	1000000005	4011
5.890	71.594	0.001	um	Spot	Position	1	1000000006	6
5.873	71.577	0.001	um	Spot	Position	2	1000000006	181
5.971	71.736	0.001	um	Spot	Position	4	1000000006	508
5.913	71.602	0.001	um	Spot	Position	5	1000000006	678
5.870	71.592	0.001	um	Spot	Position	6	1000000006	845
5.989	71.440	0.001	um	Spot	Position	8	1000000006	1171
5.853	71.635	0.001	um	Spot	Position	9	1000000006	1320
5.916	71.704	0.001	um	Spot	Position	11	1000000006	1603
6.140	10.189	0.001	um	Spot	Position	1	1000000007	7
6.302	10.148	0.001	um	Spot	Position	2	1000000007	182
6.215	10.013	0.001	um	Spot	Position	3	1000000007	344
6.152	10.000	0.001	um	Spot	Position	4	1000000007	509
6.184	10.161	0.001	um	Spot	Position	5	1000000007	679
6.331	10.157	0.001	um	Spot	Position	6	1000000007	846
6.173	10.073	0.001	um	Spot	Position	7	1000000007	1013
6.135	10.097	0.001	um	Spot	Position	8	1000000007	1172
6.291	10.148	0.001	um	Spot	Position	9	1000000007	1321
6.246	10.072	0.001	um	Spot	Position	10	1000000007	1459
6.286	10.024	0.001	um	Spot	Position	11	1000000007	1604
6.339	10.002	0.001	um	Spot	Position	12	1000000007	1740
6.219	10.093	0.001	um	Spot	Position	13	1000000007	1881
6.201	9.966	0.001	um	Spot	Position	14	1000000007	2026
6.220	9.966	0.001	um	Spot	Position	15	1000000007	2164
6.298	9.886	0.001	um	Spot	Position	16	1000000007	2310
6.590	1.015	0.001	um	Spot	Position	1	1000000008	8
6.497	1.017	0.001	um	Spot	Position	2	1000000008	183
6.773	1.117	0.001	um	Spot	Position	3	1000000008	346
6.804	1.074	0.001	um	Spot	Position	4	1000000008	510
6.689	1.002	0.001	um	Spot	Position	5	1000000008	680
7.195	0.918	0.001	um	Spot	Position	9	1000000008	1322
7.121	0.914	0.001	um	Spot	Position	10	1000000008	1460
7.137	1.038	0.001	um	Spot	Position	11	1000000008	1606
7.263	1.054	0.001	um	Spot	Position	12	1000000008	1742
7.100	0.923	0.001	um	Spot	Position	13	1000000008	1883
7.241	0.941	0.001	um	Spot	Position	14	1000000008	2028
7.250	1.072	0.001	um	Spot	Position	15	1000000008	2165
7.520	1.024	0.001	um	Spot	Position	16	1000000008	2312
7.663	58.329	0.001	um	Spot	Position	1	1000000009	9
7.890	58.365	0.001	um	Spot	Position	2	1000000009	184
8.238	57.767	0.001	um	Spot	Position	4	1000000009	511
8.246	57.688	0.001	um	Spot	Position	8	1000000009	1175
8.390	57.843	0.001	um	Spot	Position	9	1000000009	1324
8.605	58.096	0.001	um	Spot	Position	11	1000000009	1608
8.559	58.087	0.001	um	Spot	Position	12	1000000009	1744
8.549	58.151	0.001	um	Spot	Position	13	1000000009	1885
8.621	58.170	0.001	um	Spot	Position	14	1000000009	2030
8.588	57.958	0.001	um	Spot	Position	15	1000000009	2167
8.371	57.517	0.001	um	Spot	Position	16	1000000009	2314
8.306	57.451	0.001	um	Spot	Position	17	1000000009	2455
8.488	57.674	0.001	um	Spot	Position	18	1000000009	2600
8.668	57.885	0.001	um	Spot	Position	20	1000000009	2891
8.230	58.655	0.001	um	Spot	Position	1	1000000010	10
8.236	58.688	0.001	um	Spot	Position	2	1000000010	185
8.248	58.668	0.001	um	Spot	Position	3	1000000010	347
8.418	58.530	0.001	um	Spot	Position	4	1000000010	512
8.355	58.511	0.001	um	Spot	Position	5	1000000010	681
8.196	58.524	0.001	um	Spot	Position	6	1000000010	847
7.953	58.374	0.001	um	Spot	Position	7	1000000010	1014
7.722	58.349	0.001	um	Spot	Position	8	1000000010	1174
7.791	58.334	0.001	um	Spot	Position	9	1000000010	1323
7.947	58.258	0.001	um	Spot	Position	10	1000000010	1461
7.919	58.253	0.001	um	Spot	Position	11	1000000010	1607
7.907	58.310	0.001	um	Spot	Position	12	1000000010	1743
7.888	58.276	0.001	um	Spot	Position	13	1000000010	1884
7.861	58.360	0.001	um	Spot	Position	14	1000000010	2029
7.770	58.321	0.001	um	Spot	Position	15	1000000010	2166
7.733	58.332	0.001	um	Spot	Position	16	1000000010	2313
7.815	58.380	0.001	um	Spot	Position	17	1000000010	2454
7.810	58.301	0.001	um	Spot	Position	18	1000000010	2599
7.461	58.299	0.001	um	Spot	Position	19	1000000010	2739
7.398	58.315	0.001	um	Spot	Position	20	1000000010	2889
7.495	58.275	0.001	um	Spot	Position	21	1000000010	3039
7.475	58.315	0.001	um	Spot	Position	22	1000000010	3178
7.457	58.303	0.001	um	Spot	Position	23	1000000010	3319
7.438	58.314	0.001	um	Spot	Position	24	1000000010	3448
7.433	58.296	0.001	um	Spot	Position	25	1000000010	3592
7.471	58.287	0.001	um	Spot	Position	26	1000000010	3729
7.568	58.331	0.001	um	Spot	Position	27	1000000010	3862
7.766	58.329	0.001	um	Spot	Position	28	1000000010	4012
7.801	58.329	0.001	um	Spot	Position	29	1000000010	4147
7.445	58.297	0.001	um	Spot	Position	30	1000000010	4284
7.369	58.306	0.001	um	Spot	Position	31	1000000010	4427
7.386	58.291	0.001	um	Spot	Position	33	1000000010	4716
7.403	58.301	0.001	um	Spot	Position	34	1000000010	4856
7.434	58.272	0.001	um	Spot	Position	35	1000000010	4994
7.460	58.290	0.001	um	Spot	Position	36	1000000010	5120
7.419	58.200	0.001	um	Spot	Position	37	1000000010	5252
7.352	58.264	0.001	um	Spot	Position	38	1000000010	5387
7.325	58.274	0.001	um	Spot	Position	39	1000000010	5523
7.379	58.231	0.001	um	Spot	Position	40	1000000010	5659
7.334	58.212	0.001	um	Spot	Position	41	1000000010	5797
7.304	58.228	0.001	um	Spot	Position	42	1000000010	5940
7.401	58.268	0.001	um	Spot	Position	43	1000000010	6078
7.405	58.234	0.001	um	Spot	Position	44	1000000010	6209
7.402	58.275	0.001	um	Spot	Position	45	1000000010	6342
7.318	58.205	0.001	um	Spot	Position	46	1000000010	6475
7.444	58.296	0.001	um	Spot	Position	47	1000000010	6605
7.420	58.290	0.001	um	Spot	Position	48	1000000010	6738
7.586	58.306	0.001	um	Spot	Position	49	1000000010	6881
7.576	58.332	0.001	um	Spot	Position	50	1000000010	7025
7.514	58.296	0.001	um	Spot	Position	51	1000000010	7163
7.585	58.302	0.001	um	Spot	Position	52	1000000010	7303
7.568	58.317	0.001	um	Spot	Position	53	1000000010	7436
7.607	58.328	0.001	um	Spot	Position	54	1000000010	7573
8.225	57.641	0.001	um	Spot	Position	55	1000000010	7712
8.342	57.842	0.001	um	Spot	Position	57	1000000010	8124
8.428	57.983	0.001	um	Spot	Position	58	1000000010	8130
10.741	54.403	0.001	um	Spot	Position	1	1000000011	11
10.765	54.437	0.001	um	Spot	Position	2	1000000011	187
10.653	54.415	0.001	um	Spot	Position	3	1000000011	348
10.698	54.453	0.001	um	Spot	Position	4	1000000011	513
10.712	54.444	0.001	um	Spot	Position	5	1000000011	683
10.779	54.431	0.001	um	Spot	Position	6	1000000011	848
10.783	54.435	0.001	um	Spot	Position	7	1000000011	1016
10.792	54.468	0.001	um	Spot	Position	8	1000000011	1177
10.650	54.355	0.001	um	Spot	Position	9	1000000011	1325
10.680	54.457	0.001	um	Spot	Position	10	1000000011	1462
10.612	54.387	0.001	um	Spot	Position	11	1000000011	1609
10.629	54.510	0.001	um	Spot	Position	12	1000000011	1745
10.665	54.479	0.001	um	Spot	Position	13	1000000011	1886
10.736	54.474	0.001	um	Spot	Position	14	1000000011	2031
10.794	54.459	0.001	um	Spot	Position	15	1000000011	2169
10.722	54.374	0.001	um	Spot	Position	16	1000000011	2316
10.687	54.420	0.001	um	Spot	Position	17	1000000011	2457
10.699	54.428	0.001	um	Spot	Position	18	1000000011	2602
10.781	54.445	0.001	um	Spot	Position	19	1000000011	2742
10.705	54.417	0.001	um	Spot	Position	20	1000000011	2894
10.723	54.413	0.001	um	Spot	Position	21	1000000011	3043
10.788	54.450	0.001	um	Spot	Position	22	1000000011	3181
10.680	54.437	0.001	um	Spot	Position	23	1000000011	3321
10.682	54.413	0.001	um	Spot	Position	24	1000000011	3452
10.768	54.483	0.001	um	Spot	Position	25	1000000011	3597
10.709	54.437	0.001	um	Spot	Position	26	1000000011	3733
10.762	54.470	0.001	um	Spot	Position	27	1000000011	3864
10.773	54.419	0.001	um	Spot	Position	28	1000000011	4015
10.839	54.418	0.001	um	Spot	Position	29	1000000011	4149
10.810	54.449	0.001	um	Spot	Position	30	1000000011	4288
10.753	54.382	0.001	um	Spot	Position	31	1000000011	4432
10.855	54.454	0.001	um	Spot	Position	32	1000000011	4581
10.845	54.490	0.001	um	Spot	Position	33	1000000011	4721
11.034	1.702	0.001	um	Spot	Position	1	1000000012	12
11.118	1.785	0.001	um	Spot	Position	3	1000000012	349
11.125	1.719	0.001	um	Spot	Position	4	1000000012	515
11.105	1.709	0.001	um	Spot	Position	5	1000000012	684
10.999	1.716	0.001	um	Spot	Position	6	1000000012	849
11.111	1.824	0.001	um	Spot	Position	7	1000000012	1017
11.106	1.702	0.001	um	Spot	Position	9	1000000012	1326
10.936	1.704	0.001	um	Spot	Position	14	1000000012	2032
10.967	1.716	0.001	um	Spot	Position	17	1000000012	2458
11.922	59.558	0.001	um	Spot	Position	1	1000000013	13
11.940	59.581	0.001	um	Spot	Position	2	1000000013	189
11.937	59.538	0.001	um	Spot	Position	3	1000000013	353
11.896	59.620	0.001	um	Spot	Position	4	1000000013	516
11.932	59.630	0.001	um	Spot	Position	6	1000000013	854
12.178	0.885	0.001	um	Spot	Position	1	1000000014	14
12.208	0.880	0.001	um	Spot	Position	2	1000000014	190
11.967	0.886	0.001	um	Spot	Position	3	1000000014	352
12.103	0.903	0.001	um	Spot	Position	4	1000000014	517
12.164	0.903	0.001	um	Spot	Position	5	1000000014	685
12.254	0.881	0.001	um	Spot	Position	6	1000000014	855
12.281	0.847	0.001	um	Spot	Position	7	1000000014	1019
12.259	0.867	0.001	um	Spot	Position	8	1000000014	1180
12.251	0.779	0.001	um	Spot	Position	9	1000000014	1328
12.206	0.885	0.001	um	Spot	Position	10	1000000014	1463
12.169	0.877	0.001	um	Spot	Position	11	1000000014	1611
12.209	0.771	0.001	um	Spot	Position	12	1000000014	1748
12.172	0.886	0.001	um	Spot	Position	13	1000000014	1888
12.148	0.853	0.001	um	Spot	Position	14	1000000014	2034
11.967	0.776	0.001	um	Spot	Position	15	1000000014	2172
12.474	0.567	0.001	um	Spot	Position	16	1000000014	2318
12.486	0.705	0.001	um	Spot	Position	17	1000000014	2463
12.134	0.810	0.001	um	Spot	Position	18	1000000014	2604
12.162	0.901	0.001	um	Spot	Position	19	1000000014	2746
12.255	0.848	0.001	um	Spot	Position	20	1000000014	2897
12.228	0.840	0.001	um	Spot	Position	21	1000000014	3045
12.932	61.873	0.001	um	Spot	Position	1	1000000015	15
12.904	61.852	0.001	um	Spot	Position	2	1000000015	191
12.982	61.851	0.001	um	Spot	Position	3	1000000015	354
12.998	61.897	0.001	um	Spot	Position	4	1000000015	518
12.969	61.854	0.001	um	Spot	Position	5	1000000015	686
13.010	61.927	0.001	um	Spot	Position	6	1000000015	856
12.899	61.904	0.001	um	Spot	Position	7	1000000015	1020
12.974	61.896	0.001	um	Spot	Position	8	1000000015	1181
12.997	61.891	0.001	um	Spot	Position	9	1000000015	1329
12.950	61.888	0.001	um	Spot	Position	10	1000000015	1464
12.950	61.871	0.001	um	Spot	Position	11	1000000015	1612
12.926	61.848	0.001	um	Spot	Position	12	1000000015	1749
12.928	61.869	0.001	um	Spot	Position	13	1000000015	1889
12.973	61.864	0.001	um	Spot	Position	14	1000000015	2036
12.918	61.854	0.001	um	Spot	Position	15	1000000015	2174
12.969	61.842	0.001	um	Spot	Position	16	1000000015	2319
13.369	20.587	0.001	um	Spot	Position	1	1000000016	16
13.057	20.360	0.001	um	Spot	Position	2	1000000016	192
13.201	20.430	0.001	um	Spot	Position	3	1000000016	355
13.332	20.569	0.001	um	Spot	Position	4	1000000016	519
13.319	20.672	0.001	um	Spot	Position	5	1000000016	687
13.406	20.605	0.001	um	Spot	Position	6	1000000016	857
13.458	20.693	0.001	um	Spot	Position	7	1000000016	1022
13.414	20.631	0.001	um	Spot	Position	8	1000000016	1182
13.504	20.704	0.001	um	Spot	Position	9	1000000016	1330
13.420	20.916	0.001	um	Spot	Position	10	1000000016	1465
13.356	21.090	0.001	um	Spot	Position	11	1000000016	1613
13.355	20.860	0.001	um	Spot	Position	12	1000000016	1750
13.190	20.516	0.001	um	Spot	Position	13	1000000016	1890
13.298	52.600	0.001	um	Spot	Position	1	1000000017	17
13.334	52.636	0.001	um	Spot	Position	2	1000000017	193
13.341	52.579	0.001	um	Spot	Position	4	1000000017	520
13.335	52.566	0.001	um	Spot	Position	5	1000000017	688
13.359	52.577	0.001	um	Spot	Position	6	1000000017	858
13.349	52.596	0.001	um	Spot	Position	7	1000000017	1021
13.791	51.037	0.001	um	Spot	Position	1	1000000018	18
13.816	51.045	0.001	um	Spot	Position	2	1000000018	194
13.847	51.000	0.001	um	Spot	Position	3	1000000018	356
13.829	51.032	0.001	um	Spot	Position	4	1000000018	521
13.898	50.999	0.001	um	Spot	Position	5	1000000018	689
13.870	51.036	0.001	um	Spot	Position	6	1000000018	859
14.462	71.614	0.001	um	Spot	Position	1	1000000019	19
14.169	71.720	0.001	um	Spot	Position	3	1000000019	357
14.268	71.614	0.001	um	Spot	Position	4	1000000019	522
15.070	2.624	0.001	um	Spot	Position	1	1000000020	20
15.021	2.596	0.001	um	Spot	Position	2	1000000020	195
15.015	2.629	0.001	um	Spot	Position	3	1000000020	358
15.054	2.638	0.001	um	Spot	Position	4	1000000020	523
15.037	2.647	0.001	um	Spot	Position	5	1000000020	690
15.066	2.615	0.001	um	Spot	Position	6	1000000020	861
15.076	2.646	0.001	um	Spot	Position	7	1000000020	1024
15.085	2.645	0.001	um	Spot	Position	8	1000000020	1184
15.087	2.628	0.001	um	Spot	Position	9	1000000020	1333
15.066	2.608	0.001	um	Spot	Position	10	1000000020	1468
15.079	2.613	0.001	um	Spot	Position	11	1000000020	1616
15.088	2.603	0.001	um	Spot	Position	12	1000000020	1752
15.054	2.636	0.001	um	Spot	Position	13	1000000020	1892
14.987	2.644	0.001	um	Spot	Position	14	1000000020	2040
15.048	2.615	0.001	um	Spot	Position	15	1000000020	2178
