# Supplementary material for: APM_GUI: analyzing particle movement on the cell membrane and determining confinement
Source: BMC Biophys. 2012 Feb 20;5:4. doi: 10.1186/2046-1682-5-4 (PMC3337278; doi:10.1186/2046-1682-5-4)
Supplement: Additional file 1 — Source code of APM_GUI. The file should be extracted using a suitable program (e.g. Winzip, 7-Zip or File-roller). The extracted folder Scripts_APM_GUI should be placed in MatLab's path. Then, the application can be started by typing APM_GUI in MatLab's Command Window. The folder Examples has a few trial files for the software, and the file instructions_and_installation provides a short manual. [file 2046-1682-5-4-S1.ZIP › Source_code_of_APM_GUI/Scripts_APM_GUI/APM_GUI.m]

% Please, cite the article
% "APM_GUI: analyzing particle movement on the cell membrane and determining confinement"
% S.A. Menchon, M.G. Martin and C.G. Dotti,

function varargout = APM_GUI(varargin)
% APM_GUI M-file for APM_GUI.fig
%      APM_GUI, by itself, creates a new APM_GUI or raises the existing
%      singleton*.
%
%      H = APM_GUI returns the handle to a new APM_GUI or the handle to
%      the existing singleton*.
%
%      APM_GUI('CALLBACK',hObject,eventData,handles,...) calls the local
%      function named CALLBACK in APM_GUI.M with the given input arguments.
%
%      APM_GUI('Property','Value',...) creates a new APM_GUI or raises the
%      existing singleton*.  Starting from the left, property value pairs are
%      applied to the GUI before APM_GUI_OpeningFcn gets called.  An
%      unrecognized property name or invalid value makes property application
%      stop.  All inputs are passed to APM_GUI_OpeningFcn via varargin.
%
%      *See GUI Options on GUIDE's Tools menu.  Choose "GUI allows only one
%      instance to run (singleton)".
%
% See also: GUIDE, GUIDATA, GUIHANDLES

% Edit the above text to modify the response to help APM_GUI

% Last Modified by GUIDE v2.5 29-Aug-2011 16:47:15

% Begin initialization code - DO NOT EDIT
gui_Singleton = 1;
gui_State = struct('gui_Name',       mfilename, ...
                   'gui_Singleton',  gui_Singleton, ...
                   'gui_OpeningFcn', @APM_GUI_OpeningFcn, ...
                   'gui_OutputFcn',  @APM_GUI_OutputFcn, ...
                   'gui_LayoutFcn',  [] , ...
                   'gui_Callback',   []);
if nargin && ischar(varargin{1})
    gui_State.gui_Callback = str2func(varargin{1});
end

if nargout
    [varargout{1:nargout}] = gui_mainfcn(gui_State, varargin{:});
else
    gui_mainfcn(gui_State, varargin{:});
end
% End initialization code - DO NOT EDIT


% --- Executes just before APM_GUI is made visible.
function APM_GUI_OpeningFcn(hObject, eventdata, handles, varargin)
% This function has no output args, see OutputFcn.
% hObject    handle to figure
% eventdata  reserved - to be defined in a future version of MATLAB
% handles    structure with handles and user data (see GUIDATA)
% varargin   command line arguments to APM_GUI (see VARARGIN)

% Choose default command line output for APM_GUI
handles.output = hObject;

% Update handles structure
guidata(hObject, handles);


% UIWAIT makes APM_GUI wait for user response (see UIRESUME)
% uiwait(handles.figure1);


% --- Outputs from this function are returned to the command line.
function varargout = APM_GUI_OutputFcn(hObject, eventdata, handles) 
% varargout  cell array for returning output args (see VARARGOUT);
% hObject    handle to figure
% eventdata  reserved - to be defined in a future version of MATLAB
% handles    structure with handles and user data (see GUIDATA)

% Get default command line output from handles structure
varargout{1} = handles.output;


function edit1_Callback(hObject, eventdata, handles)
% hObject    handle to edit1 (see GCBO)
% eventdata  reserved - to be defined in a future version of MATLAB
% handles    structure with handles and user data (see GUIDATA)

% Hints: get(hObject,'String') returns contents of edit1 as text
global parameter2
parameter2=str2double(get(hObject,'String')); %returns contents of edit1 as a double


% --- Executes during object creation, after setting all properties.
function edit1_CreateFcn(hObject, eventdata, handles)
% hObject    handle to edit1 (see GCBO)
% eventdata  reserved - to be defined in a future version of MATLAB
% handles    empty - handles not created until after all CreateFcns called

% Hint: edit controls usually have a white background on Windows.
%       See ISPC and COMPUTER.
if ispc && isequal(get(hObject,'BackgroundColor'), get(0,'defaultUicontrolBackgroundColor'))
    set(hObject,'BackgroundColor','white');
end


function edit2_Callback(hObject, eventdata, handles)
% hObject    handle to edit2 (see GCBO)
% eventdata  reserved - to be defined in a future version of MATLAB
% handles    structure with handles and user data (see GUIDATA)

% Hints: get(hObject,'String') returns contents of edit2 as text
global parameter11
parameter11=str2double(get(hObject,'String')); %returns contents of edit2 as a double


% --- Executes during object creation, after setting all properties.
function edit2_CreateFcn(hObject, eventdata, handles)
% hObject    handle to edit2 (see GCBO)
% eventdata  reserved - to be defined in a future version of MATLAB
% handles    empty - handles not created until after all CreateFcns called

% Hint: edit controls usually have a white background on Windows.
%       See ISPC and COMPUTER.
if ispc && isequal(get(hObject,'BackgroundColor'), get(0,'defaultUicontrolBackgroundColor'))
    set(hObject,'BackgroundColor','white');
end


function edit3_Callback(hObject, eventdata, handles)
% hObject    handle to edit3 (see GCBO)
% eventdata  reserved - to be defined in a future version of MATLAB
% handles    structure with handles and user data (see GUIDATA)

% Hints: get(hObject,'String') returns contents of edit3 as text
global parameter1
parameter1=str2double(get(hObject,'String'));% returns contents of edit3 as a double


% --- Executes during object creation, after setting all properties.
function edit3_CreateFcn(hObject, eventdata, handles)
% hObject    handle to edit3 (see GCBO)
% eventdata  reserved - to be defined in a future version of MATLAB
% handles    empty - handles not created until after all CreateFcns called

% Hint: edit controls usually have a white background on Windows.
%       See ISPC and COMPUTER.
if ispc && isequal(get(hObject,'BackgroundColor'), get(0,'defaultUicontrolBackgroundColor'))
    set(hObject,'BackgroundColor','white');
end


function edit4_Callback(hObject, eventdata, handles)
% hObject    handle to edit4 (see GCBO)
% eventdata  reserved - to be defined in a future version of MATLAB
% handles    structure with handles and user data (see GUIDATA)

% Hints: get(hObject,'String') returns contents of edit4 as text
%        str2double(get(hObject,'String')) returns contents of edit4 as a double
global parameter3
parameter3=str2double(get(hObject,'String'));


% --- Executes during object creation, after setting all properties.
function edit4_CreateFcn(hObject, eventdata, handles)
% hObject    handle to edit4 (see GCBO)
% eventdata  reserved - to be defined in a future version of MATLAB
% handles    empty - handles not created until after all CreateFcns called

% Hint: edit controls usually have a white background on Windows.
%       See ISPC and COMPUTER.
if ispc && isequal(get(hObject,'BackgroundColor'), get(0,'defaultUicontrolBackgroundColor'))
    set(hObject,'BackgroundColor','white');
end


function edit5_Callback(hObject, eventdata, handles)
% hObject    handle to edit5 (see GCBO)
% eventdata  reserved - to be defined in a future version of MATLAB
% handles    structure with handles and user data (see GUIDATA)

% Hints: get(hObject,'String') returns contents of edit5 as text
%        str2double(get(hObject,'String')) returns contents of edit5 as a double
global parameter4
parameter4=str2double(get(hObject,'String'));

% --- Executes during object creation, after setting all properties.
function edit5_CreateFcn(hObject, eventdata, handles)
% hObject    handle to edit5 (see GCBO)
% eventdata  reserved - to be defined in a future version of MATLAB
% handles    empty - handles not created until after all CreateFcns called

% Hint: edit controls usually have a white background on Windows.
%       See ISPC and COMPUTER.
if ispc && isequal(get(hObject,'BackgroundColor'), get(0,'defaultUicontrolBackgroundColor'))
    set(hObject,'BackgroundColor','white');
end


function edit6_Callback(hObject, eventdata, handles)
% hObject    handle to edit6 (see GCBO)
% eventdata  reserved - to be defined in a future version of MATLAB
% handles    structure with handles and user data (see GUIDATA)

% Hints: get(hObject,'String') returns contents of edit6 as text
%        str2double(get(hObject,'String')) returns contents of edit6 as a double
global parameter5
parameter5=str2double(get(hObject,'String'));

% --- Executes during object creation, after setting all properties.
function edit6_CreateFcn(hObject, eventdata, handles)
% hObject    handle to edit6 (see GCBO)
% eventdata  reserved - to be defined in a future version of MATLAB
% handles    empty - handles not created until after all CreateFcns called

% Hint: edit controls usually have a white background on Windows.
%       See ISPC and COMPUTER.
if ispc && isequal(get(hObject,'BackgroundColor'), get(0,'defaultUicontrolBackgroundColor'))
    set(hObject,'BackgroundColor','white');
end


function edit7_Callback(hObject, eventdata, handles)
% hObject    handle to edit7 (see GCBO)
% eventdata  reserved - to be defined in a future version of MATLAB
% handles    structure with handles and user data (see GUIDATA)

% Hints: get(hObject,'String') returns contents of edit7 as text
%        str2double(get(hObject,'String')) returns contents of edit7 as a double
global parameter6
parameter6=str2double(get(hObject,'String'));

% --- Executes during object creation, after setting all properties.
function edit7_CreateFcn(hObject, eventdata, handles)
% hObject    handle to edit7 (see GCBO)
% eventdata  reserved - to be defined in a future version of MATLAB
% handles    empty - handles not created until after all CreateFcns called

% Hint: edit controls usually have a white background on Windows.
%       See ISPC and COMPUTER.
if ispc && isequal(get(hObject,'BackgroundColor'), get(0,'defaultUicontrolBackgroundColor'))
    set(hObject,'BackgroundColor','white');
end


function edit8_Callback(hObject, eventdata, handles)
% hObject    handle to edit8 (see GCBO)
% eventdata  reserved - to be defined in a future version of MATLAB
% handles    structure with handles and user data (see GUIDATA)

% Hints: get(hObject,'String') returns contents of edit8 as text
%        str2double(get(hObject,'String')) returns contents of edit8 as a double
global parameter7
parameter7=str2double(get(hObject,'String'));

% --- Executes during object creation, after setting all properties.
function edit8_CreateFcn(hObject, eventdata, handles)
% hObject    handle to edit8 (see GCBO)
% eventdata  reserved - to be defined in a future version of MATLAB
% handles    empty - handles not created until after all CreateFcns called

% Hint: edit controls usually have a white background on Windows.
%       See ISPC and COMPUTER.
if ispc && isequal(get(hObject,'BackgroundColor'), get(0,'defaultUicontrolBackgroundColor'))
    set(hObject,'BackgroundColor','white');
end


function edit9_Callback(hObject, eventdata, handles)
% hObject    handle to edit9 (see GCBO)
% eventdata  reserved - to be defined in a future version of MATLAB
% handles    structure with handles and user data (see GUIDATA)

% Hints: get(hObject,'String') returns contents of edit9 as text
%        str2double(get(hObject,'String')) returns contents of edit9 as a double
global parameter8
parameter8=str2double(get(hObject,'String'));

% --- Executes during object creation, after setting all properties.
function edit9_CreateFcn(hObject, eventdata, handles)
% hObject    handle to edit9 (see GCBO)
% eventdata  reserved - to be defined in a future version of MATLAB
% handles    empty - handles not created until after all CreateFcns called

% Hint: edit controls usually have a white background on Windows.
%       See ISPC and COMPUTER.
if ispc && isequal(get(hObject,'BackgroundColor'), get(0,'defaultUicontrolBackgroundColor'))
    set(hObject,'BackgroundColor','white');
end


function edit10_Callback(hObject, eventdata, handles)
% hObject    handle to edit10 (see GCBO)
% eventdata  reserved - to be defined in a future version of MATLAB
% handles    structure with handles and user data (see GUIDATA)

% Hints: get(hObject,'String') returns contents of edit10 as text
%        str2double(get(hObject,'String')) returns contents of edit10 as a double
global parameter12
parameter12=str2double(get(hObject,'String'));


% --- Executes during object creation, after setting all properties.
function edit10_CreateFcn(hObject, eventdata, handles)
% hObject    handle to edit10 (see GCBO)
% eventdata  reserved - to be defined in a future version of MATLAB
% handles    empty - handles not created until after all CreateFcns called

% Hint: edit controls usually have a white background on Windows.
%       See ISPC and COMPUTER.
if ispc && isequal(get(hObject,'BackgroundColor'), get(0,'defaultUicontrolBackgroundColor'))
    set(hObject,'BackgroundColor','white');
end


function edit14_Callback(hObject, eventdata, handles)
% hObject    handle to edit14 (see GCBO)
% eventdata  reserved - to be defined in a future version of MATLAB
% handles    structure with handles and user data (see GUIDATA)

% Hints: get(hObject,'String') returns contents of edit2 as text
global parameter13
parameter13=str2double(get(hObject,'String')); %returns contents of edit2 as a double


% --- Executes during object creation, after setting all properties.
function edit14_CreateFcn(hObject, eventdata, handles)
% hObject    handle to edit14 (see GCBO)
% eventdata  reserved - to be defined in a future version of MATLAB
% handles    empty - handles not created until after all CreateFcns called

% Hint: edit controls usually have a white background on Windows.
%       See ISPC and COMPUTER.
if ispc && isequal(get(hObject,'BackgroundColor'), get(0,'defaultUicontrolBackgroundColor'))
    set(hObject,'BackgroundColor','white');
end


% --- Executes on button press in pushbutton3.
function pushbutton3_Callback(hObject, eventdata, handles)
% hObject    handle to pushbutton3 (see GCBO)
% eventdata  reserved - to be defined in a future version of MATLAB
% handles    structure with handles and user data (see GUIDATA)
global filePath_convert_csv fileName_convert_csv
[fileName_convert_csv,filePath_convert_csv] = uigetfile('*.csv','MultiSelect','on');

% --- Executes on button press in pushbutton4.
function pushbutton4_Callback(hObject, eventdata, handles)
% hObject    handle to pushbutton4 (see GCBO)
% eventdata  reserved - to be defined in a future version of MATLAB
% handles    structure with handles and user data (see GUIDATA)
global filePath_convert_csv fileName_convert_csv
convertcsv2mat

% --- Executes on button press in pushbutton1.
function pushbutton1_Callback(hObject, eventdata, handles)
% hObject    handle to pushbutton1 (see GCBO)
% eventdata  reserved - to be defined in a future version of MATLAB
% handles    structure with handles and user data (see GUIDATA)
global filePath_convert_txt fileName_convert_txt
[fileName_convert_txt,filePath_convert_txt] = uigetfile('*.txt','MultiSelect','on');

% --- Executes on button press in pushbutton2.
function pushbutton2_Callback(hObject, eventdata, handles)
% hObject    handle to pushbutton2 (see GCBO)
% eventdata  reserved - to be defined in a future version of MATLAB
% handles    structure with handles and user data (see GUIDATA)
global filePath_convert_txt fileName_convert_txt
convertImageJ2mat


function edit13_Callback(hObject, eventdata, handles)
% hObject    handle to edit13 (see GCBO)
% eventdata  reserved - to be defined in a future version of MATLAB
% handles    structure with handles and user data (see GUIDATA)

% Hints: get(hObject,'String') returns contents of edit13 as text
%        str2double(get(hObject,'String')) returns contents of edit13 as a double
global characteristic_name
characteristic_name=get(hObject,'String');

% --- Executes during object creation, after setting all properties.
function edit13_CreateFcn(hObject, eventdata, handles)
% hObject    handle to edit13 (see GCBO)
% eventdata  reserved - to be defined in a future version of MATLAB
% handles    empty - handles not created until after all CreateFcns called

% Hint: edit controls usually have a white background on Windows.
%       See ISPC and COMPUTER.
if ispc && isequal(get(hObject,'BackgroundColor'), get(0,'defaultUicontrolBackgroundColor'))
    set(hObject,'BackgroundColor','white');
end


% --- Executes on button press in pushbutton7.
function pushbutton7_Callback(hObject, eventdata, handles)
% hObject    handle to pushbutton7 (see GCBO)
% eventdata  reserved - to be defined in a future version of MATLAB
% handles    structure with handles and user data (see GUIDATA)
global filePath_convert_mat fileName_convert_mat
[fileName_convert_mat,filePath_convert_mat] = uigetfile('*.mat','MultiSelect','on');

% --- Executes on selection change in popupmenu1.
function popupmenu1_Callback(hObject, eventdata, handles)
% hObject    handle to popupmenu1 (see GCBO)
% eventdata  reserved - to be defined in a future version of MATLAB
% handles    structure with handles and user data (see GUIDATA)

% Hints: contents = get(hObject,'String') returns popupmenu1 contents as cell array
%        contents{get(hObject,'Value')} returns selected item from popupmenu1
global parameter9
switch get(handles.popupmenu1,'Value')   
    case 1
        parameter9=0;
    case 2
        parameter9=1;
    case 3
        parameter9=3;
    case 4
        parameter9=2;
    otherwise
end

% --- Executes during object creation, after setting all properties.
function popupmenu1_CreateFcn(hObject, eventdata, handles)
% hObject    handle to popupmenu1 (see GCBO)
% eventdata  reserved - to be defined in a future version of MATLAB
% handles    empty - handles not created until after all CreateFcns called

% Hint: popupmenu controls usually have a white background on Windows.
%       See ISPC and COMPUTER.
if ispc && isequal(get(hObject,'BackgroundColor'), get(0,'defaultUicontrolBackgroundColor'))
    set(hObject,'BackgroundColor','white');
end

% --- Executes on selection change in popupmenu2.
function popupmenu2_Callback(hObject, eventdata, handles)
% hObject    handle to popupmenu2 (see GCBO)
% eventdata  reserved - to be defined in a future version of MATLAB
% handles    structure with handles and user data (see GUIDATA)

% Hints: contents = get(hObject,'String') returns popupmenu2 contents as cell array
%        contents{get(hObject,'Value')} returns selected item from popupmenu2
global parameter10
switch get(handles.popupmenu2,'Value')   
    case 1
        parameter10=0;
    case 2
        parameter10=1;
    otherwise
end

% --- Executes during object creation, after setting all properties.
function popupmenu2_CreateFcn(hObject, eventdata, handles)
% hObject    handle to popupmenu2 (see GCBO)
% eventdata  reserved - to be defined in a future version of MATLAB
% handles    empty - handles not created until after all CreateFcns called

% Hint: popupmenu controls usually have a white background on Windows.
%       See ISPC and COMPUTER.
if ispc && isequal(get(hObject,'BackgroundColor'), get(0,'defaultUicontrolBackgroundColor'))
    set(hObject,'BackgroundColor','white');
end


% --- Executes on button press in pushbutton8.
function pushbutton8_Callback(hObject, eventdata, handles)
% hObject    handle to pushbutton8 (see GCBO)
% eventdata  reserved - to be defined in a future version of MATLAB
% handles    structure with handles and user data (see GUIDATA)
global filePath_convert_mat fileName_convert_mat parameter1 parameter2 parameter3
global parameter4 parameter5 parameter6 parameter7 parameter8 parameter9 parameter10 parameter11 parameter12 characteristic_name
global parameter13
%fileName_convert_mat{1,2}
FindConfinedRegionsIter

clear;
clear global;

parameter2=findobj(gcbf,'Tag','edit1');
parameter11=findobj(gcbf,'Tag','edit2');
parameter1=findobj(gcbf,'Tag','edit3');
parameter3=findobj(gcbf,'Tag','edit4');
parameter4=findobj(gcbf,'Tag','edit5');
parameter5=findobj(gcbf,'Tag','edit6');
parameter6=findobj(gcbf,'Tag','edit7');
parameter7=findobj(gcbf,'Tag','edit8');
parameter8=findobj(gcbf,'Tag','edit9');
parameter12=findobj(gcbf,'Tag','edit10');
parameter13=findobj(gcbf,'Tag','edit14');
characteristic_name=findobj(gcbf,'Tag','edit13');
particle_number_to_exp=findobj(gcbf,'Tag','edit12');

limp='';

set(parameter2,'String',limp);
set(parameter11,'String',limp);
set(parameter1,'String',limp);
set(parameter3,'String',limp);
set(parameter4,'String',limp);
set(parameter5,'String',limp);
set(parameter6,'String',limp);
set(parameter7,'String',limp);
set(parameter8,'String',limp);
set(parameter12,'String',limp);
set(parameter13,'String',limp);
set(characteristic_name,'String',limp);
set(particle_number_to_exp,'String',limp);

% --- Executes on button press in pushbutton10.
function pushbutton10_Callback(hObject, eventdata, handles)
% hObject    handle to pushbutton10 (see GCBO)
% eventdata  reserved - to be defined in a future version of MATLAB
% handles    structure with handles and user data (see GUIDATA)
clear;
clear global;

parameter2=findobj(gcbf,'Tag','edit1');
parameter11=findobj(gcbf,'Tag','edit2');
parameter1=findobj(gcbf,'Tag','edit3');
parameter3=findobj(gcbf,'Tag','edit4');
parameter4=findobj(gcbf,'Tag','edit5');
parameter5=findobj(gcbf,'Tag','edit6');
parameter6=findobj(gcbf,'Tag','edit7');
parameter7=findobj(gcbf,'Tag','edit8');
parameter8=findobj(gcbf,'Tag','edit9');
parameter12=findobj(gcbf,'Tag','edit10');
parameter13=findobj(gcbf,'Tag','edit14');
characteristic_name=findobj(gcbf,'Tag','edit13');
particle_number_to_exp=findobj(gcbf,'Tag','edit12');

limp='';

set(parameter2,'String',limp);
set(parameter11,'String',limp);
set(parameter1,'String',limp);
set(parameter3,'String',limp);
set(parameter4,'String',limp);
set(parameter5,'String',limp);
set(parameter6,'String',limp);
set(parameter7,'String',limp);
set(parameter8,'String',limp);
set(parameter12,'String',limp);
set(parameter13,'String',limp);
set(characteristic_name,'String',limp);
set(particle_number_to_exp,'String',limp);

% --- Executes on button press in pushbutton11.
function pushbutton11_Callback(hObject, eventdata, handles)
% hObject    handle to pushbutton11 (see GCBO)
% eventdata  reserved - to be defined in a future version of MATLAB
% handles    structure with handles and user data (see GUIDATA)
clear;
clear global;

parameter2=findobj(gcbf,'Tag','edit1');
parameter11=findobj(gcbf,'Tag','edit2');
parameter1=findobj(gcbf,'Tag','edit3');
parameter3=findobj(gcbf,'Tag','edit4');
parameter4=findobj(gcbf,'Tag','edit5');
parameter5=findobj(gcbf,'Tag','edit6');
parameter6=findobj(gcbf,'Tag','edit7');
parameter7=findobj(gcbf,'Tag','edit8');
parameter8=findobj(gcbf,'Tag','edit9');
parameter12=findobj(gcbf,'Tag','edit10');
parameter13=findobj(gcbf,'Tag','edit14');
characteristic_name=findobj(gcbf,'Tag','edit13');
particle_number_to_exp=findobj(gcbf,'Tag','edit12');

limp='';

set(parameter2,'String',limp);
set(parameter11,'String',limp);
set(parameter1,'String',limp);
set(parameter3,'String',limp);
set(parameter4,'String',limp);
set(parameter5,'String',limp);
set(parameter6,'String',limp);
set(parameter7,'String',limp);
set(parameter8,'String',limp);
set(parameter12,'String',limp);
set(parameter13,'String',limp);
set(characteristic_name,'String',limp);
set(particle_number_to_exp,'String',limp);

close(gcbf)


% --- Executes on button press in pushbutton12.
function pushbutton12_Callback(hObject, eventdata, handles)
% hObject    handle to pushbutton12 (see GCBO)
% eventdata  reserved - to be defined in a future version of MATLAB
% handles    structure with handles and user data (see GUIDATA)
global filePath_convert_exp fileName_convert_exp
[fileName_convert_exp,filePath_convert_exp] = uigetfile('*.mat');


function edit12_Callback(hObject, eventdata, handles)
% hObject    handle to edit12 (see GCBO)
% eventdata  reserved - to be defined in a future version of MATLAB
% handles    structure with handles and user data (see GUIDATA)

% Hints: get(hObject,'String') returns contents of edit12 as text
%        str2double(get(hObject,'String')) returns contents of edit12 as a double
global particle_number_to_exp
particle_number_to_exp=str2double(get(hObject,'String'));

% --- Executes during object creation, after setting all properties.
function edit12_CreateFcn(hObject, eventdata, handles)
% hObject    handle to edit12 (see GCBO)
% eventdata  reserved - to be defined in a future version of MATLAB
% handles    empty - handles not created until after all CreateFcns called

% Hint: edit controls usually have a white background on Windows.
%       See ISPC and COMPUTER.
if ispc && isequal(get(hObject,'BackgroundColor'), get(0,'defaultUicontrolBackgroundColor'))
    set(hObject,'BackgroundColor','white');
end


% --- Executes on button press in pushbutton13.
function pushbutton13_Callback(hObject, eventdata, handles)
% hObject    handle to pushbutton13 (see GCBO)
% eventdata  reserved - to be defined in a future version of MATLAB
% handles    structure with handles and user data (see GUIDATA)
global  particle_number_to_exp fileName_convert_exp filePath_convert_exp
global parameter1 parameter2 parameter3 parameter4 parameter5 parameter6 parameter7 parameter8 parameter9 parameter10 parameter11 parameter12 parameter13
ExportingTrajectory


% --- Executes when figure1 is resized.
function figure1_ResizeFcn(hObject, eventdata, handles)
% hObject    handle to figure1 (see GCBO)
% eventdata  reserved - to be defined in a future version of MATLAB
% handles    structure with handles and user data (see GUIDATA)


% --- Executes on button press in pushbutton14.
function pushbutton14_Callback(hObject, eventdata, handles)
% hObject    handle to pushbutton14 (see GCBO)
% eventdata  reserved - to be defined in a future version of MATLAB
% handles    structure with handles and user data (see GUIDATA)
global filePath_convert_mat fileName_convert_mat parameter1 parameter2 parameter3
global parameter4 parameter5 parameter6 parameter7 parameter8 parameter9 parameter10 parameter11 parameter12 characteristic_name
global parameter13
%fileName_convert_mat{1,2}
FindConfinedRegionsIter

clear;
clear global;

parameter2=findobj(gcbf,'Tag','edit1');
parameter11=findobj(gcbf,'Tag','edit2');
parameter1=findobj(gcbf,'Tag','edit3');
parameter3=findobj(gcbf,'Tag','edit4');
parameter4=findobj(gcbf,'Tag','edit5');
parameter5=findobj(gcbf,'Tag','edit6');
parameter6=findobj(gcbf,'Tag','edit7');
parameter7=findobj(gcbf,'Tag','edit8');
parameter8=findobj(gcbf,'Tag','edit9');
parameter12=findobj(gcbf,'Tag','edit10');
parameter13=findobj(gcbf,'Tag','edit14');
characteristic_name=findobj(gcbf,'Tag','edit13');
particle_number_to_exp=findobj(gcbf,'Tag','edit12');

limp='';

set(parameter2,'String',limp);
set(parameter11,'String',limp);
set(parameter1,'String',limp);
set(parameter3,'String',limp);
set(parameter4,'String',limp);
set(parameter5,'String',limp);
set(parameter6,'String',limp);
set(parameter7,'String',limp);
set(parameter8,'String',limp);
set(parameter12,'String',limp);
set(parameter13,'String',limp);
set(characteristic_name,'String',limp);
set(particle_number_to_exp,'String',limp);
