# Supplementary material for: APM_GUI: analyzing particle movement on the cell membrane and determining confinement
Source: BMC Biophys. 2012 Feb 20;5:4. doi: 10.1186/2046-1682-5-4 (PMC3337278; doi:10.1186/2046-1682-5-4)
Supplement: Additional file 1 — Source code of APM_GUI. The file should be extracted using a suitable program (e.g. Winzip, 7-Zip or File-roller). The extracted folder Scripts_APM_GUI should be placed in MatLab's path. Then, the application can be started by typing APM_GUI in MatLab's Command Window. The folder Examples has a few trial files for the software, and the file instructions_and_installation provides a short manual. [file 2046-1682-5-4-S1.ZIP › Source_code_of_APM_GUI/Scripts_APM_GUI/cleantraj.m]

% Please, cite the article
% "APM_GUI: analyzing particle movement on the cell membrane and determining confinement"
% S.A. Menchon, M.G. Martin and C.G. Dotti,

% This script cleans trajectories which can be considered as non-realistic ones or errors for the tracking software
% It deletes trajectories which are in a very small region and avoids boundary problems.


if ~isempty(longertraj)

Slongertraj=size(longertraj,2);

n=0;

for i=1:Slongertraj
  x=sprintf('particle%d',longertraj(i));
  A=eval(x);
  xmin=min(A(:,1));
  xmax=max(A(:,1));
  ymin=min(A(:,2));
  ymax=max(A(:,2));
  if xmin==A(1,1)
    xmin=min(A(4:size(A,1),1));
  else
    if xmin==A(size(A,1),1)
      xmin=min(A(1:size(A,1)-3,1));
    end;
  end;
  if ymin==A(1,2)
    ymin=min(A(4:size(A,1),2));
  else
    if ymin==A(size(A,1),2)
      ymin=min(A(1:size(A,1)-3,2));
    end;
  end;
  if xmax==A(1,1)
    xmax=max(A(4:size(A,1),1));
  else
    if xmax==A(size(A,1),1)
      xmax=max(A(1:size(A,1)-3,1));
    end;
  end;
  if ymax==A(1,2)
    ymax=max(A(4:size(A,1),2));
  else
    if ymax==A(size(A,1),2)
      ymax=max(A(1:size(A,1)-1,2));
    end;
  end;
  if xmax-xmin>parameters(12)
    if ymax-ymin>parameters(12)
        n=n+1;
        longertrajc(n)=longertraj(i);
    else
      eval(['clear ',x]);
    end;
  else
    eval(['clear ',x]);
  end;
end;

clear n xmin xmax ymin ymax x A;

else
fprintf(1, 'There is no path with more than %d points!!!!!\n',parameters(1));
nopath=1;
end;
