# Supplementary material for: APM_GUI: analyzing particle movement on the cell membrane and determining confinement
Source: BMC Biophys. 2012 Feb 20;5:4. doi: 10.1186/2046-1682-5-4 (PMC3337278; doi:10.1186/2046-1682-5-4)
Supplement: Additional file 1 — Source code of APM_GUI. The file should be extracted using a suitable program (e.g. Winzip, 7-Zip or File-roller). The extracted folder Scripts_APM_GUI should be placed in MatLab's path. Then, the application can be started by typing APM_GUI in MatLab's Command Window. The folder Examples has a few trial files for the software, and the file instructions_and_installation provides a short manual. [file 2046-1682-5-4-S1.ZIP › Source_code_of_APM_GUI/Scripts_APM_GUI/convertcsv2mat.m]

% This script converts Imaris' tracking.
% It converts .csv files from Imaris' tracking data into .mat files.
% The .mat files WILL BE SAVE on the SAME FOLDER where the original files from Imaris are.
% The .mat files have the total number of particles, N, as well as their positions at each time.

% WHAT DO YOU NEED TO DO BEFORE?
% To export Imaris tracking data in a .csv file (Statistics-Detailed-Specific values:position -> export statistic on tab display to file -> save as comma separated values (.csv))

% This script has been tested using Imaris VERSION 6.2.0

% Please, cite the article 
% "APM_GUI: analyzing particle movement on the cell membrane and determining confinement"
% S.A. Menchon, M.G. Martin and C.G. Dotti,


if isempty(fileName_convert_csv)
 fprintf(1,'\n');
 error('Please, select your file(s) to convert using "Browse" in the panel "From Imaris"')
 return
end;

fprintf(1,'Conversion has been started\n');

how_many_files=class(fileName_convert_csv);
hmf=strcmp(how_many_files,'cell');
if hmf==0
  Sname=1;
else
  Sname=size(fileName_convert_csv,2);
end;
current_directory=pwd;

cd(filePath_convert_csv)

fprintf(1,'Number of files to convert: %d\n',Sname);

for i=1:Sname
  how_many_files=class(fileName_convert_csv);
  hmf=strcmp(how_many_files,'cell');
  if hmf==0
    fRead=fileName_convert_csv;
  else
    fRead=fileName_convert_csv{1,i};
  end;
  fprintf(1,'Converting the file %s\n',fRead);
  fprintf(1,'File conversion in progress...\n');
  [x,y,z,u,s,k,t,p,point] =textread(fRead,'%f %f %f %s %s %s %d %d %d','delimiter',',','headerlines',4);
  Ss=size(x);
  n=1000000000;
  k=1;
  for j=1:Ss(1)
    if n~=p(j,1)
      particle(1:j-k,1)=x(k:j-1,1);
      particle(1:j-k,2)=y(k:j-1,1);
      particle(1:j-k,3)=t(k:j-1,1);
      k=j;
      n=p(j,1);
      fVar=sprintf('particle%d',n-1000000000);
      v = genvarname(fVar, who);
      eval([v ' = particle;']);
      clear particle;
    end;
  end;
  particle(1:Ss(1)-k+1,1)=x(k:Ss(1),1);
  particle(1:Ss(1)-k+1,2)=y(k:Ss(1),1);
  particle(1:Ss(1)-k+1,3)=t(k:Ss(1),1);
  fVar=sprintf('particle%d',n-1000000000+1);
  v = genvarname(fVar, who);
  eval([v ' = particle;']);
  N=n-1000000000+1;
  clear particle x y z u s k t p point Ss n k fVar j v;
  token = strtok(fRead, '.');
  fOut = sprintf('%s-converted.mat',token);
  save (fOut)
  clear p* N;
  fprintf(1,'%s has been converted to %s-converted.mat\n',fRead,token);
  clear fRead token
end;

cd(current_directory)

clear

fprintf(1,'Conversion has been finished\n\n\n');
