# Supplementary material for: APM_GUI: analyzing particle movement on the cell membrane and determining confinement
Source: BMC Biophys. 2012 Feb 20;5:4. doi: 10.1186/2046-1682-5-4 (PMC3337278; doi:10.1186/2046-1682-5-4)
Supplement: Additional file 1 — Source code of APM_GUI. The file should be extracted using a suitable program (e.g. Winzip, 7-Zip or File-roller). The extracted folder Scripts_APM_GUI should be placed in MatLab's path. Then, the application can be started by typing APM_GUI in MatLab's Command Window. The folder Examples has a few trial files for the software, and the file instructions_and_installation provides a short manual. [file 2046-1682-5-4-S1.ZIP › Source_code_of_APM_GUI/Scripts_APM_GUI/convertImageJ2mat.m]

% This script converts ImageJ's tracking (http://rsbweb.nih.gov/ij/).
% It converts .txt files from ImageJ' tracking data into .mat files.
% The .mat files WILL BE SAVE on the SAME FOLDER where the original files from ImageJ are.
% The .mat files have the total number of particles, N, as well as their positions at each time.

% ImageJ's tracking is obtained using Particle Tracker a ImageJ Plugin for particles detection and tracking from digital videos (https://weeman.inf.ethz.ch/ParticleTracker/).
% Particle Tracker uses the algorithm for detection and tracking described in
% "Feature point tracking and trajectory analysis for video imaging in cell biology"
% I.F. Sbalzarini and P. Koumoutsakos
% J. Struct. Biol., 151(2): 182-195, 2005.

% WHAT DO YOU NEED TO DO BEFORE?
% To save the .txt file clicking in 'full report' after Particle Tracker was applied on ImageJ.
% Run APM_GUI and use the panel 'From ImageJ' in the panel 'Converting files'

% WHAT HAPPENS NEXT?
% A .mat file will be created for each .txt file selected in the same directory where .txt files are located

% This script was tested using Particle Tracker VERSION 1.5 (September, 2006)

% Please, cite the article
% "APM_GUI: analyzing particle movement on the cell membrane and determining confinement"
% S.A. Menchon, M.G. Martin and C.G. Dotti,


if isempty(fileName_convert_txt)
 fprintf(1,'\n');
 error('Please, select your file(s) to convert using "Browse" in the panel "From ImageJ"')
 return
end;

fprintf(1,'Conversion has been started\n');

how_many_files=class(fileName_convert_txt);
hmf=strcmp(how_many_files,'cell');
if hmf==0
  Sname=1;
else
  Sname=size(fileName_convert_txt,2);
end;
current_directory=pwd;

cd(filePath_convert_txt)

fprintf(1,'Number of files to convert: %d\n',Sname);

T1 = sprintf('%s','%% Trajectory 1');

for i=1:Sname
	if hmf==0
	  fRead=fileName_convert_txt;
	else
	  fRead=fileName_convert_txt{1,i};
	end;
	wn=0;
	fprintf(1,'Converting the file %s\n',fRead);
	fprintf(1,'File conversion in progress...\n');
	fid = fopen(fRead);
	nLines = 0;
	while (fgets(fid) ~= -1),
		nLines = nLines+1;
	end
	fclose(fid);
	fid = fopen(fRead);
	tLines=0;
	nw=0;
	while (nw==0)
		tline = fgetl(fid);
		TF = strcmp(tline, T1);
		tLines=tLines+1;
		if TF==1
			nw=1;
		end;
	end;
	nParticle=1;
	nTrajectory=1;
	for j=tLines+1:nLines
		tline = fgetl(fid);
		if nw==1
			TF = strcmp(tline,'');
			if TF==1
				nw=2;
			else
				x = str2num(tline);
				particle(nTrajectory,1:2)=x(2:3);
				particle(nTrajectory,3)=x(1)+1;
				nTrajectory=nTrajectory+1;
			end;
		else
			fVar=sprintf('particle%d',nParticle);
			v = genvarname(fVar, who);
			eval([v ' = particle;']);
			clear particle
			nParticle=nParticle+1;
			nTrajectory=1;
			nw=1;
	
		end;
	end;
	fVar=sprintf('particle%d',nParticle);
	v = genvarname(fVar, who);
	eval([v ' = particle;']);
	clear particle
	N=nParticle;
	fclose(fid);
	clear TF ans fVar fid j nLines nParticle nTrajectory nw  tLines tline v wn x  
        token = strtok(fRead, '.');      
	fOut = sprintf('%s-converted.mat',token);
	save (fOut)           
        fprintf(1,'%s has been converted to %s-converted.mat\n',fRead,token);
        clear fRead token
end;

cd(current_directory)

clear

fprintf(1,'Conversion has been finished\n\n\n');
