# Supplementary material for: APM_GUI: analyzing particle movement on the cell membrane and determining confinement
Source: BMC Biophys. 2012 Feb 20;5:4. doi: 10.1186/2046-1682-5-4 (PMC3337278; doi:10.1186/2046-1682-5-4)
Supplement: Additional file 1 — Source code of APM_GUI. The file should be extracted using a suitable program (e.g. Winzip, 7-Zip or File-roller). The extracted folder Scripts_APM_GUI should be placed in MatLab's path. Then, the application can be started by typing APM_GUI in MatLab's Command Window. The folder Examples has a few trial files for the software, and the file instructions_and_installation provides a short manual. [file 2046-1682-5-4-S1.ZIP › Source_code_of_APM_GUI/Scripts_APM_GUI/cuttraj.m]

% Please, cite the article
% "APM_GUI: analyzing particle movement on the cell membrane and determining confinement"
% S.A. Menchon, M.G. Martin and C.G. Dotti,

% This script cleans trajectories with few points

n=0;

longertraj=[];

for k = 1:N
  x=sprintf('particle%d',k);
  A=eval(x);
  d=size(A,1);
  if d>parameters(1)
    n=n+1;
    longertraj(n)=k;
  else
    eval(['clear ',x]);
  end;    
end;

clear n x A d k;
