# Supplementary material for: APM_GUI: analyzing particle movement on the cell membrane and determining confinement
Source: BMC Biophys. 2012 Feb 20;5:4. doi: 10.1186/2046-1682-5-4 (PMC3337278; doi:10.1186/2046-1682-5-4)
Supplement: Additional file 1 — Source code of APM_GUI. The file should be extracted using a suitable program (e.g. Winzip, 7-Zip or File-roller). The extracted folder Scripts_APM_GUI should be placed in MatLab's path. Then, the application can be started by typing APM_GUI in MatLab's Command Window. The folder Examples has a few trial files for the software, and the file instructions_and_installation provides a short manual. [file 2046-1682-5-4-S1.ZIP › Source_code_of_APM_GUI/Scripts_APM_GUI/ExportingTrajectory.m]

% Please, cite the article
% "APM_GUI: analyzing particle movement on the cell membrane and determining confinement"
% S.A. Menchon, M.G. Martin and C.G. Dotti,

% This scripts exports the x and y coordinates as well as the time, confined index and instantaneous diffusion coefficient for trajectory selected at APM_GUI

fprintf(1,'Checking inputs...\n');

all_variables=who;
Sall_variables=size(all_variables,1);
for i=1:Sall_variables
 clear_option=0;
 for j=1:12
  x=sprintf('parameter%d',j);
  compare=strcmp(x,all_variables{i,1});
  if compare==1;
   clear_option=1;
  end;
 end;
 compare=strcmp(all_variables{i,1},'filePath_convert_exp');
 if compare==1;
   clear_option=1;
 end;
 compare=strcmp(all_variables{i,1},'particle_number_to_exp');
 if compare==1;
   clear_option=1;
 end;
 compare=strcmp(all_variables{i,1},'fileName_convert_exp');
 if compare==1;
  clear_option=1;
 end;
 compare=strcmp(all_variables{i,1},'current_directory');
 if compare==1;
   clear_option=1;
 end;
 compare=strcmp(all_variables{i,1},'characteristic_name');
 if compare==1;
   clear_option=1;
 end;
 if clear_option==0
  clear(all_variables{i,1})
 end;
end;
clear i j x compare clear_option Sall_variables all_variables

if ~isempty(fileName_convert_exp)
  current_directory=pwd;
  cd(filePath_convert_exp)
  token = strtok(fileName_convert_exp, '.');
  if ~isempty(particle_number_to_exp)
    fOut= sprintf('%s-Trajectory%d.dat',token,particle_number_to_exp);
    fid = fopen(fOut, 'wt');
    f = sprintf('%s',fileName_convert_exp);
    load (f)
  else
   error('Please, introduce "Trajectory number"')
   return
  end;
else
 error('Please, select your file using "Browse" in the panel "Exporting a trajectory"')
 return
end;

if ~isempty(parameter1)
  parameters(1,1)=parameter1;
else
 error('Please, introduce "Minimal amount of points"')
 return
end;

if ~isempty(parameter2)
  parameters(2,1)=parameter2;
else
 error('Please, introduce "Time between frames (s)"')
 return
end;

if ~isempty(parameter3)
  parameters(3,1)=parameter3;
else
 error('Please, introduce "Most wide windows"')
 return
end;

if ~isempty(parameter4)
  parameters(4,1)=parameter4;
else
 error('Please, introduce "alpha"')
 return
end;

if ~isempty(parameter5)
  parameters(5,1)=parameter5;
else
 error('Please, introduce "Minimum L_c"')
 return
end;

if ~isempty(parameter6)
  parameters(6,1)=parameter6;
else
 error('Please, introduce "Minimal time to consider confinement (s)"')
 return
end;

if ~isempty(parameter7)
  parameters(7,1)=parameter7;
else
 error('Please, introduce "Maximum L value to fix a threshold"')
 return
end;

if ~isempty(parameter8)
  parameters(8,1)=parameter8;
else
 error('Please, introduce "Threshold for high L"')
 return
end;

if ~isempty(parameter11)
  parameters(11,1)=parameter11;
else
 error('Please, introduce "Minimum diffusion coeficient (d^2/s)"')
 return
end;

if ~isempty(parameter12)
  parameters(12,1)=parameter12;
else
 error('Please, introduce "Minimal width or height"')
 return
end;

if ~isempty(parameter9)
  parameters(9,1)=parameter9;
else
  parameters(9,1)=0;
end;

if ~isempty(parameter10)
  parameters(10,1)=parameter10;
else
  parameters(10,1)=0;
end;

fprintf(1,'Inputs OK!\n\n');

fprintf(1,'Minimal amount of points: %f\n',parameter1);
fprintf(1,'Time between frames (s): %f\n',parameter2);
fprintf(1,'Most wide windows: %f\n',parameter3);
fprintf(1,'alpha: %f\n',parameter4);
fprintf(1,'Minimum L_c: %f\n',parameter5);
fprintf(1,'Minimal time to consider confinement (s): %f\n',parameter6);
fprintf(1,'Maximum L value to fix a threshold: %f\n',parameter7);
fprintf(1,'Threshold for high L: %f\n',parameter8);
fprintf(1,'Minimum diffusion coeficient (d^2/s): %f\n',parameter11);
fprintf(1,'Minimal width or height: %f\n',parameter12);
fprintf(1,'File: %s\n',fileName_convert_exp);
fprintf(1,'Trajectory number: %d\n',particle_number_to_exp);

fprintf(1,'\n');

fprintf(1,'Exporting data...\n');

fprintf(fid,'x coordinate	y coordinate	Frame number	L	D\n');

x=sprintf('particle%d',particle_number_to_exp);
A=eval(x);
STra=size(A,1);

[L,Dinst]=Lforonepath(A,parameters(3),parameters(2),parameters(1));

for i=1:STra
  fprintf(fid,'%12.8f	%12.8f	%d	%12.8f	%12.8f\n',A(i,1), A(i,2), A(i,3), L(i,2), Dinst(i));
end;

fclose(fid);
token = strtok(fileName_convert_exp, '.');
fOut= sprintf('%s-Trajectory%d.dat',token,particle_number_to_exp);

fprintf(1,'Data have been exported to %s at %s\n',fOut,filePath_convert_exp);

clear global fileName_convert_exp filePath_convert_exp

cd(current_directory)
