# Supplementary material for: APM_GUI: analyzing particle movement on the cell membrane and determining confinement
Source: BMC Biophys. 2012 Feb 20;5:4. doi: 10.1186/2046-1682-5-4 (PMC3337278; doi:10.1186/2046-1682-5-4)
Supplement: Additional file 1 — Source code of APM_GUI. The file should be extracted using a suitable program (e.g. Winzip, 7-Zip or File-roller). The extracted folder Scripts_APM_GUI should be placed in MatLab's path. Then, the application can be started by typing APM_GUI in MatLab's Command Window. The folder Examples has a few trial files for the software, and the file instructions_and_installation provides a short manual. [file 2046-1682-5-4-S1.ZIP › Source_code_of_APM_GUI/Scripts_APM_GUI/extplottingIter.m]

% Please, cite the article
% "APM_GUI: analyzing particle movement on the cell membrane and determining confinement"
% S.A. Menchon, M.G. Martin and C.G. Dotti,

% This script calculates the confinement index and analyzes the particle movement
% It also plots the results if you ask for plotting 

longertrajc=[];
cuttraj
cleantraj

if ~isempty(longertrajc)

Slongertrajc=size(longertrajc,2);

color1 = [0 0 0.5]; %Dark blue
color2 = [0 .5 1];  %Light blue

for i=1:Slongertrajc
%%%%%It analyzes confinement for each particle
  seguir=1;
  x=sprintf('particle%d',longertrajc(i));
  A=eval(x);
  [L,Dinst]=Lforonepath(A,parameters(3),parameters(2),parameters(1));
  [C,P,T]=Rforonepath(A,L,parameters(2),parameters(4),parameters(5),parameters(6),parameters(7),parameters(8));
%%%%%%%%%%

%%%%%It send the data to a file in format .dat
  if isempty(C)   %%%% if C is empty the particle always has a free Brownian motion
    D=iteratingXM(A,parameters(2),parameters(13));
    if D>=parameters(11)
      npnc=npnc+1;
      DnonConf(npnc)=D;
      FileNameNonConf{npnc}=token;
      ParticleNumberNonConf(npnc)=longertrajc(i);
      TotalTimeTrajectoryNonConf(npnc)=L(size(L,1),1)-L(1,1);
      Lc_nonConf(npnc)=T(2);
      fprintf(fid1,'%s	%d	%s	%12.8f	%12.8f	%12.8f\n',token, longertrajc(i), 'nonConf', L(size(L,1),1)-L(1,1), T(2), D);
    end;
  else  %%% if C is not empty the particle has at least one confined region
    SC=size(C,1);
    for j=1:SC
      Dinsto=[];
      SDinsto=0;
      if j==1 %%% Analyzing non-confined regions for paths with confined regions
	if C(j,5)>20
          SDinsto=SDinsto+1;
          Dinsto(SDinsto)=iteratingXM(A(1:C(j,5),:),parameters(2),parameters(13));
	end;
      else
	if C(j,5)-C(j-1,6)>20
          SDinsto=SDinsto+1;
          Dinsto(SDinsto)=iteratingXM(A(C(j-1,6):C(j,5),:),parameters(2),parameters(13));
	end;
      end;
    end;
    if size(L,1)-parameters(3)-C(SC,6)>20
      SDinsto=SDinsto+1;
      Dinsto(SDinsto)=iteratingXM(A(C(SC,6):size(L,1)-parameters(3),:),parameters(2),parameters(13));
    end;
    if ~isempty(Dinsto)
      Doc=median(Dinsto);
      if Doc<parameters(11)
	seguir=0;
	Doc=[];
      else
	ntc=ntc+1;
	DConf_outside(ntc)=Doc;
	FileNameConf_outside{ntc}=token;
	ParticleNumberConf_outside(ntc)=longertrajc(i);
	fprintf(fid4,'%s	%d	%12.8f\n',token, longertrajc(i), Doc);
      end;
    end;
    clear Doc Dinsto SDinsto jj nj1 npointsMSD;
    if seguir==1
      fprintf(fid1,'%s	%d	%s	%12.8f	%12.8f\n',token, longertrajc(i), 'Conf', L(size(L,1),1)-L(1,1), T(2));
      npconf=npconf+1;
      TotalTimeTrajectoryConf(npconf)=L(size(L,1),1)-L(1,1);
      for j=1:SC %%% Analyzing Confined Regions
	Di=iteratingXM(A(C(j,5):C(j,6),:),parameters(2),parameters(13));
	if Di<parameters(11)
	  nrim=nrim+1;
	  R_immobile(nrim)=C(j,1);
	  xcm_immobile(nrim)=C(j,2);
	  ycm_immobile(nrim)=C(j,3);
	  FileNameConf_inside_immobile{nrim}=token;
	  ParticleNumberConf_inside_immobile(nrim)=longertrajc(i);
	  Time_immobile(nrim)=C(j,4);
	  Lc_Conf_inside_immobile(nrim)=T(2);
	  Initial_time_Conf_inside_immobile(nrim)=C(j,5);
	  Final_time_Conf_inside_immobile(nrim)=C(j,6);
	  fprintf(fid3,'%s	%d	%12.8f	%12.8f	%12.8f	%12.8f	%12.8f	%d	%d\n',token, longertrajc(i), C(j,4), C(j,1), C(j,2), C(j,3), T(2), C(j,5), C(j,6));
	else
	  nrc=nrc+1;
	  R(nrc)=C(j,1);
	  DConf_inside(nrc)=Di;
	  Time(nrc)=C(j,4);
	  xcm(nrc)=C(j,2);
	  ycm(nrc)=C(j,3);
	  FileNameConf_inside{nrc}=token;
	  ParticleNumberConf_inside(nrc)=longertrajc(i);
	  Lc_Conf_inside(nrc)=T(2);
	  Initial_time_Conf_inside(nrc)=C(j,5);
	  Final_time_Conf_inside(nrc)=C(j,6);
	  fprintf(fid2,'%s	%d	%12.8f	%12.8f	%12.8f	%12.8f	%12.8f	%12.8f	%d	%d\n',token, longertrajc(i), C(j,4), Di, C(j,1), C(j,2), C(j,3), T(2), C(j,5), C(j,6));
	end;
	clear Di;
      end;
    end;
  end;

  if parameters(9)~=0 %%% If you ask for plotting
    if isempty(C)
      if D>=parameters(11)
	if parameters(9)~=3 % If you want to plot paths without confined regions.
	  newfigs = 0;
	  figure('WindowStyle','docked');
	  subplot(1,2,1) 
% It plots the path. The small green circle represents the initial point. The small red circle is the final point.
	  plot(A(:,1),A(:,2),'Color',color1,'Linewidth',1.5), hold on, plot(A(1,1),A(1,2),'og','Linewidth',2), plot(A(size(A,1),1),A(size(A,1),2),'or','Linewidth',2)
	  axis ij
	  strtitle=int2str(longertrajc(i));
	  fTitle= sprintf('Trajectory number: %s, in file: %s',strtitle,token);
	  title(fTitle,'Fontweight','bold','Fontsize',12)

	  xlabel('x','Fontweight','bold','Fontsize',12)
	  ylabel('y','Fontweight','bold','Fontsize',12)
	  set(gca,'linewidth',2);
	  set(gca,'Fontweight','bold','Fontsize',12);

	axis equal

	  subplot(2,2,2)
	  plot(L(:,1),L(:,2),'Color',color1,'Linewidth',1.5) % It plots confinement index
	  hold on
	  xplot=1:size(L,1);
	  xplot=xplot*T(2)./xplot;
	  plot(L(:,1),xplot,'Color',color2,'Linewidth',1.5) % It plots the threshold
	  clear xplot;

	  xlabel('Time','Fontweight','bold','Fontsize',12)
	  ylabel('Confinement index, L','Fontweight','bold','Fontsize',12)
	  set(gca,'linewidth',2);
	  set(gca,'Fontweight','bold','Fontsize',12);

	  subplot(2,2,4)
	  plot(L(:,1),Dinst,'Color',color1,'Linewidth',1.5); % It plots the instantaneous diffusion coefficient.

	  xlabel('Time','Fontweight','bold','Fontsize',12)
	  ylabel('Diffusion coefficient, D','Fontweight','bold','Fontsize',12)
	  set(gca,'linewidth',2);
	  set(gca,'Fontweight','bold','Fontsize',12);

	  if parameters(10)==1 %% If you want to stop after plotting a path
	    if ~newfigs
	      fprintf('\r press any key...')
	      pause
	    end
	  end;
	end;
      end;
    else
      if parameters(9)~=2 % If you want to plot paths with confined regions.
	if seguir==1
	  newfigs = 0;
	  figure('WindowStyle','docked');
	  subplot(1,2,1)
% It plots the path. The small green circle represents the initial point. The small red circle is the final point.
	  plot(A(:,1),A(:,2),'Color',color1,'Linewidth',1.5), hold on, plot(A(1,1),A(1,2),'og','Linewidth',2), plot(A(size(A,1),1),A(size(A,1),2),'or','Linewidth',2)
	  axis ij
	  strtitle=int2str(longertrajc(i));
	  fTitle= sprintf('Trajectory number: %s, in file: %s',strtitle,token);
	  title(fTitle,'Fontweight','bold','Fontsize',12)

	  xlabel('x','Fontweight','bold','Fontsize',12)
	  ylabel('y','Fontweight','bold','Fontsize',12)
	  set(gca,'linewidth',2);
	  set(gca,'Fontweight','bold','Fontsize',12);
  
%It plots confined regions. Light blue circles represent confined regions with mobile particles. Dark blue circles represent confined regions with immobile particles
	  SC=size(C);
	  Nt=256;
	  t=(0:Nt)*2*pi/Nt;
	  for ii=1:SC(1)
	    if C(1,1)~=0
	      hold on
	      if median(Dinst(C(ii,5):C(ii,6)))>parameters(11)
		plot( C(ii,1)*cos(t)+C(ii,2), C(ii,1)*sin(t)+C(ii,3),'Color',color2,'Linewidth',1.5);%mobile
	      else
		plot( C(ii,1)*cos(t)+C(ii,2), C(ii,1)*sin(t)+C(ii,3),'Color',color1,'Linewidth',1.5);%immobile
	      end;
	    end;
	  end;
	  subplot(2,2,2)
	  plot(L(:,1),L(:,2),'Color',color1,'Linewidth',1.5) % It plots confinement index
	  hold on
	  xplot=1:size(L,1);
	  xplot=xplot*T(2)./xplot;
	  plot(L(:,1),xplot,'Color',color2,'Linewidth',1.5) % It plots the threshold
	  clear xplot;

	  xlabel('Time','Fontweight','bold','Fontsize',12)
	  ylabel('Confinement index, L','Fontweight','bold','Fontsize',12)
	  set(gca,'linewidth',2);
	  set(gca,'Fontweight','bold','Fontsize',12);

	  subplot(2,2,4)
	  plot(L(:,1),Dinst,'Color',color1,'Linewidth',1.5); % It plots the instantaneous diffusion coefficient.

	  xlabel('Time','Fontweight','bold','Fontsize',12)
	  ylabel('Diffusion coefficient, D','Fontweight','bold','Fontsize',12)
	  set(gca,'linewidth',2);
	  set(gca,'Fontweight','bold','Fontsize',12);

	  if parameters(10)==1 %% If you want to stop after plotting a path
	    if ~newfigs
	      fprintf('\r press any key...')
	      pause
	    end
	  end;

	end;
      end;
    end;
    clear j;
    
  end;

end;

end;
