# Supplementary material for: APM_GUI: analyzing particle movement on the cell membrane and determining confinement
Source: BMC Biophys. 2012 Feb 20;5:4. doi: 10.1186/2046-1682-5-4 (PMC3337278; doi:10.1186/2046-1682-5-4)
Supplement: Additional file 1 — Source code of APM_GUI. The file should be extracted using a suitable program (e.g. Winzip, 7-Zip or File-roller). The extracted folder Scripts_APM_GUI should be placed in MatLab's path. Then, the application can be started by typing APM_GUI in MatLab's Command Window. The folder Examples has a few trial files for the software, and the file instructions_and_installation provides a short manual. [file 2046-1682-5-4-S1.ZIP › Source_code_of_APM_GUI/Scripts_APM_GUI/ExtraMaterial/convertMTT2mat.m]

% This script converts MTT's tracking.

% MTT's tracking is obtained using the algorithm MTT VERSION 2.2
% http://www.ciml.univ-mrs.fr/Lab/He-Marguet/software.htm
% MTT algorithm for detection and tracking is described in
% "Dynamic multiple-target tracing to probe spatiotemporal cartography of cell membranes"
% A. Serge, N. Bertaux, H. Rigneault and D. Marguet
% Nature Methods, 5(8): 687-694 (2008)

% This script runs on MatLab and converts MTT tracking data into .mat files.

% WHAT DOES THIS SCRIPT NEED?
% This file needs the workspace generated by MTT. So, you have to run it IMMEDIATELY after running MTT on MatLab OR you have to LOAD the workspace, (if you have saved it), before running this script.

% After running this script, the workspace will be cleaned, so if you want to keep the MTT output YOU HAVE TO SAVE the workspace BEFORE.

% WHERE DOES THIS SCRIPT HAVE TO BE? WHERE WILL THE OUTPUT BE?
% You HAVE TO run this script in the folder 'data' of MTT. The .mat files WILL BE SAVE on the FOLDER 'output22', which should have been generated by MTT 
% This script generates a .mat file whose name is THE FILE NAME DEFINED in the file MTT_param.m follow by '-converted' 
% The .mat file has the total number of particles, N, as well as their positions at each time.

% This script has been tested using MTT VERSION 2.2

% Please, cite the article
% "APM_GUI: analyzing particle movement on the cell membrane and determining confinement"
% S.A. Menchon, M.G. Martin and C.G. Dotti,


cd output22
fRead = sprintf('%s_tab_param.dat',name_stk);

x = fread_data_spt(fRead, 3);
y = fread_data_spt(fRead, 4);
t = fread_data_spt(fRead, 2);

N=size(x,1);

for i=1:N
  tIni=0;
  for j=1:Nb_STK
    if t(i,j)==0
      tIni=tIni+1;
    else
      particle(j-tIni,1)=x(i,j);
      particle(j-tIni,2)=y(i,j);
      particle(j-tIni,3)=t(i,j);
    end;
  end;
  fVar=sprintf('particle%d',i);
  v = genvarname(fVar, who);
  eval([v ' = particle;']);
  clear particle
end
clear  AFFICHAGE AFF_NUM_TRAJ Boule_free CROP FORMAT_IM IRANGE JRANGE LV_traj_part Nb_STK Nb_combi Poids_melange_aplha Poids_melange_diff SHOW T T_off VERSION cmd_output demi_wn dim_part dim_tps fRead fVar flag_full_alpha glrt_1vue i idim im_t imwrite_option ind_valid j jdim lest liste_part nb_defl nb_non_aff_detect nb_non_affectees nb_traj_active nb_traj_avant_new nb_traj_blink nb_traj_off nb_traj_on nb_valid new_nb_traj new_traj output_dir output_file_moy output_file_param output_file_var p part part_ordre_blk r0 repertoire seuil_alpha seuil_detec_1vue seuil_premiere_detec sig_free stack stderr t tIni t_red tab_moy tab_num tab_param tab_var test_all tmp traj v wn x y                        

[a]=strread(name_stk, '%s', 'delimiter', '.');
S=char(a);
fOut = sprintf('%s-converted.mat',S(1,:));
clear name_stk a S
save (fOut) 
clear
cd ..
    
