# Supplementary material for: APM_GUI: analyzing particle movement on the cell membrane and determining confinement
Source: BMC Biophys. 2012 Feb 20;5:4. doi: 10.1186/2046-1682-5-4 (PMC3337278; doi:10.1186/2046-1682-5-4)
Supplement: Additional file 1 — Source code of APM_GUI. The file should be extracted using a suitable program (e.g. Winzip, 7-Zip or File-roller). The extracted folder Scripts_APM_GUI should be placed in MatLab's path. Then, the application can be started by typing APM_GUI in MatLab's Command Window. The folder Examples has a few trial files for the software, and the file instructions_and_installation provides a short manual. [file 2046-1682-5-4-S1.ZIP › Source_code_of_APM_GUI/Scripts_APM_GUI/ExtraMaterial/Montiel-Code/confined_Montiel.m]

%MONTIEL'S TEST
%you have to load the file .mat to analyze 
%Example
%load ExampleCTRL1-converted
%Then, you have to run confined_Montiel
%diffusion coefficients and frames of chage are saved

for i=1:N
  delta=0.067;
  x=sprintf('particle%d',i);
  A=eval(x);

  [timepoints, llr]=find_diff(A,delta);
  [maxx, minn]=peakdet(llr, 0.01*max(llr));

  C=(2*log(log(size(A,1)-1))+log(log(log(size(A,1)-1)))-log(-0.5*log(0.005)))/(sqrt(2*log(log(size(A,1)-1))));

  NDpoints=size(maxx,1);
  Dpoints=maxx;

  figure

  plot(A(:,1),A(:,2));
  hold on
  nD=0;
  for j=1:NDpoints-1
    if j==1
      if Dpoints(j,1)>10
        D0=0;
        for k=2:Dpoints(j,1)
          D0=D0+((A(k,1)-A(k-1,1))^2+(A(k,2)-A(k-1,2))^2)/(4*Dpoints(j,1)*delta);
        end;
        nD=1;
        D(nD)=D0;

        D0=0;
        for k=Dpoints(j,1):Dpoints(j+1,1)
          D0=D0+((A(k,1)-A(k-1,1))^2+(A(k,2)-A(k-1,2))^2)/(4*(Dpoints(j+1,1)-Dpoints(j,1))*delta);
        end;
        nD=nD+1;
        D(nD)=D0;
      else
        if Dpoints(j,1)==1
          D0=0;
          for k=2:Dpoints(j,1)
            D0=D0+((A(k,1)-A(k-1,1))^2+(A(k,2)-A(k-1,2))^2)/(4*Dpoints(j,1)*delta);
          end;
          nD=1;
          D(nD)=D0;
        else
          D0=0;
          for k=Dpoints(j,1):Dpoints(j+1,1)
            D0=D0+((A(k,1)-A(k-1,1))^2+(A(k,2)-A(k-1,2))^2)/(4*(Dpoints(j+1,1)-Dpoints(j,1))*delta);
          end;
          nD=nD+1;
          D(nD)=D0;
        end;
      end;
    else
      D0=0;
      for k=Dpoints(j,1):Dpoints(j+1,1)
        D0=D0+((A(k,1)-A(k-1,1))^2+(A(k,2)-A(k-1,2))^2)/(4*(Dpoints(j+1,1)-Dpoints(j,1))*delta);
      end;
      nD=nD+1;
      D(nD)=D0;
    end;
  end;

  if size(A,1)-Dpoints(NDpoints,1)>10
    D0=0;
    for k=Dpoints(NDpoints,1):size(A,1)
      D0=D0+((A(k,1)-A(k-1,1))^2+(A(k,2)-A(k-1,2))^2)/(4*(size(A,1)-Dpoints(NDpoints,1))*delta);
    end;
    nD=nD+1;
    D(nD)=D0;
  end;
  
  for j=1:NDpoints/2
    plot(A(Dpoints(2*j-1,1):Dpoints(2*j,1),1),A(Dpoints(2*j-1,1):Dpoints(2*j,1),2),'r');
  end;

    plot(A(Dpoints(NDpoints,1):size(A,1),1),A(Dpoints(NDpoints,1):size(A,1),2),'r');

dataCell{i,1}=D;
dataCell{i,2}=Dpoints;

clear D Dpoints

end; 


    
