# Supplementary material for: APM_GUI: analyzing particle movement on the cell membrane and determining confinement
Source: BMC Biophys. 2012 Feb 20;5:4. doi: 10.1186/2046-1682-5-4 (PMC3337278; doi:10.1186/2046-1682-5-4)
Supplement: Additional file 1 — Source code of APM_GUI. The file should be extracted using a suitable program (e.g. Winzip, 7-Zip or File-roller). The extracted folder Scripts_APM_GUI should be placed in MatLab's path. Then, the application can be started by typing APM_GUI in MatLab's Command Window. The folder Examples has a few trial files for the software, and the file instructions_and_installation provides a short manual. [file 2046-1682-5-4-S1.ZIP › Source_code_of_APM_GUI/Scripts_APM_GUI/ExtraMaterial/Montiel-Code/find_diff.m]

function [timepoints, llr]=find_diff(A,delta);

SA=size(A,1);

for k=1:SA-1
  D1=0;
  for j=2:k+1
    D1=D1+((A(j,1)-A(j-1,1))^2+(A(j,2)-A(j-1,2))^2)/(4*k*delta);
  end;
  D2=0;
  for j=k+2:SA
    D2=D2+((A(j,1)-A(j-1,1))^2+(A(j,2)-A(j-1,2))^2)/(4*((SA-1)-k)*delta);
  end;
  D0=0;
  for j=2:SA
    D0=D0+((A(j,1)-A(j-1,1))^2+(A(j,2)-A(j-1,2))^2)/(4*(SA-1)*delta);
  end;

  timepoints(k)=A(k,3);
  llr(k)=(SA-1)*log(D0)-k*log(D1)-((SA-1)-k)*log(D2);

end;
