# Supplementary material for: APM_GUI: analyzing particle movement on the cell membrane and determining confinement
Source: BMC Biophys. 2012 Feb 20;5:4. doi: 10.1186/2046-1682-5-4 (PMC3337278; doi:10.1186/2046-1682-5-4)
Supplement: Additional file 1 — Source code of APM_GUI. The file should be extracted using a suitable program (e.g. Winzip, 7-Zip or File-roller). The extracted folder Scripts_APM_GUI should be placed in MatLab's path. Then, the application can be started by typing APM_GUI in MatLab's Command Window. The folder Examples has a few trial files for the software, and the file instructions_and_installation provides a short manual. [file 2046-1682-5-4-S1.ZIP › Source_code_of_APM_GUI/Scripts_APM_GUI/ExtraMaterial/Montiel-Code/peakdet.m]

function [maxtab, mintab]=peakdet(v, delta, x)
%PEAKDET Detect peaks in a vector
%        [MAXTAB, MINTAB] = PEAKDET(V, DELTA) finds the local
%        maxima and minima ("peaks") in the vector V.
%        MAXTAB and MINTAB consists of two columns. Column 1
%        contains indices in V, and column 2 the found values.
%      
%        With [MAXTAB, MINTAB] = PEAKDET(V, DELTA, X) the indices
%        in MAXTAB and MINTAB are replaced with the corresponding
%        X-values.
%
%        A point is considered a maximum peak if it has the maximal
%        value, and was preceded (to the left) by a value lower by
%        DELTA.

% Eli Billauer, 3.4.05 (Explicitly not copyrighted).
% This function is released to the public domain; Any use is allowed.

maxtab = [];
mintab = [];

v = v(:); % Just in case this wasn't a proper vector

if nargin < 3
  x = (1:length(v))';
else 
  x = x(:);
  if length(v)~= length(x)
    error('Input vectors v and x must have same length');
  end
end
  
if (length(delta(:)))>1
  error('Input argument DELTA must be a scalar');
end

if delta <= 0
  error('Input argument DELTA must be positive');
end

mn = Inf; mx = -Inf;
mnpos = NaN; mxpos = NaN;

lookformax = 1;

for i=1:length(v)
  this = v(i);
  if this > mx, mx = this; mxpos = x(i); end
  if this < mn, mn = this; mnpos = x(i); end
  
  if lookformax
    if this < mx-delta
      maxtab = [maxtab ; mxpos mx];
      mn = this; mnpos = x(i);
      lookformax = 0;
    end  
  else
    if this > mn+delta
      mintab = [mintab ; mnpos mn];
      mx = this; mxpos = x(i);
      lookformax = 1;
    end
  end
end
