# Supplementary material for: APM_GUI: analyzing particle movement on the cell membrane and determining confinement
Source: BMC Biophys. 2012 Feb 20;5:4. doi: 10.1186/2046-1682-5-4 (PMC3337278; doi:10.1186/2046-1682-5-4)
Supplement: Additional file 1 — Source code of APM_GUI. The file should be extracted using a suitable program (e.g. Winzip, 7-Zip or File-roller). The extracted folder Scripts_APM_GUI should be placed in MatLab's path. Then, the application can be started by typing APM_GUI in MatLab's Command Window. The folder Examples has a few trial files for the software, and the file instructions_and_installation provides a short manual. [file 2046-1682-5-4-S1.ZIP › Source_code_of_APM_GUI/Scripts_APM_GUI/FindConfinedRegionsIter.m]

% Please, cite the article
% "APM_GUI: analyzing particle movement on the cell membrane and determining confinement"
% S.A. Menchon, M.G. Martin and C.G. Dotti,

fprintf(1,'Checking inputs...\n');

all_variables=who;
Sall_variables=size(all_variables,1);
for i=1:Sall_variables
 clear_option=0;
 for j=1:13
  x=sprintf('parameter%d',j);
  compare=strcmp(x,all_variables{i,1});
  if compare==1;
   clear_option=1;
  end;
 end;
 compare=strcmp(all_variables{i,1},'filePath_convert_mat');
 if compare==1;
   clear_option=1;
 end;
 compare=strcmp(all_variables{i,1},'fileName_convert_mat');
 if compare==1;
  clear_option=1;
 end;
 compare=strcmp(all_variables{i,1},'characteristic_name');
 if compare==1;
   clear_option=1;
 end;
 if clear_option==0
  clear(all_variables{i,1})
 end;
end;
clear i j x compare clear_option Sall_variables all_variables

if ~isempty(parameter1)
  parameters(1,1)=parameter1;
else
 error('Please, introduce "Minimal amount of points"')
 return
end;

if ~isempty(parameter2)
  parameters(2,1)=parameter2;
else
 error('Please, introduce "Time between frames (s)"')
 return
end;

if ~isempty(parameter3)
  parameters(3,1)=parameter3;
else
 error('Please, introduce "Most wide windows"')
 return
end;

if ~isempty(parameter4)
  parameters(4,1)=parameter4;
else
 error('Please, introduce "alpha"')
 return
end;

if ~isempty(parameter5)
  parameters(5,1)=parameter5;
else
 error('Please, introduce "Minimum L_c"')
 return
end;

if ~isempty(parameter6)
  parameters(6,1)=parameter6;
else
 error('Please, introduce "Minimal time to consider confinement (s)"')
 return
end;

if ~isempty(parameter7)
  parameters(7,1)=parameter7;
else
 error('Please, introduce "Maximum L value to fix a threshold"')
 return
end;

if ~isempty(parameter8)
  parameters(8,1)=parameter8;
else
 error('Please, introduce "Threshold for high L"')
 return
end;

if ~isempty(parameter11)
  parameters(11,1)=parameter11;
else
 error('Please, introduce "Minimum diffusion coeficient (d^2/s)"')
 return
end;

if ~isempty(parameter12)
  parameters(12,1)=parameter12;
else
 error('Please, introduce "Minimal width or height"')
 return
end;

if ~isempty(parameter13)
  parameters(13,1)=parameter13;
else
 error('Please, introduce "Exposure time"')
 return
end;

if ~isempty(parameter9)
  parameters(9,1)=parameter9;
else
  parameters(9,1)=0;
end;

if ~isempty(parameter10)
  parameters(10,1)=parameter10;
else
  parameters(10,1)=0;
end;

if isempty(fileName_convert_mat)
 error('Please, select your file(s) to analyze using "Browse" in the panel "Analyzing"')
 return
end;

fprintf(1,'Inputs OK!\n\n');

fprintf(1,'Minimal amount of points: %f\n',parameter1);
fprintf(1,'Time between frames (s): %f\n',parameter2);
fprintf(1,'Most wide windows: %f\n',parameter3);
fprintf(1,'alpha: %f\n',parameter4);
fprintf(1,'Minimum L_c: %f\n',parameter5);
fprintf(1,'Minimal time to consider confinement (s): %f\n',parameter6);
fprintf(1,'Maximum L value to fix a threshold: %f\n',parameter7);
fprintf(1,'Threshold for high L: %f\n',parameter8);
fprintf(1,'Minimum diffusion coeficient (d^2/s): %f\n',parameter11);
fprintf(1,'Minimal width or height: %f\n',parameter12);
fprintf(1,'Exposure time: %f\n',parameter13);
if ~isempty(characteristic_name)
fprintf(1,'Project: %s\n',characteristic_name);
end;

fprintf(1,'\n');

fprintf(1,'Analysis has been started\n');

how_many_files=class(fileName_convert_mat);
hmf=strcmp(how_many_files,'cell');
if hmf==0
  Snamemat=1;
else
  Snamemat=size(fileName_convert_mat,2);
end;

current_directory=pwd;

cd(filePath_convert_mat)

%class(characteristic_name)

if ~isempty(characteristic_name)

x=sprintf('generaldata_%s.dat',characteristic_name);
fid1 = fopen(x, 'wt');

x=sprintf('dataconfinement_%s.dat',characteristic_name);
fid2 = fopen(x, 'wt');

x=sprintf('dataconfinementim_%s.dat',characteristic_name);
fid3 = fopen(x, 'wt');

x=sprintf('dataconfinementoutside_%s.dat',characteristic_name);
fid4 = fopen(x, 'wt');
else

x=sprintf('generaldata.dat');
fid1 = fopen(x, 'wt');

x=sprintf('dataconfinement.dat');
fid2 = fopen(x, 'wt');

x=sprintf('dataconfinementim.dat');
fid3 = fopen(x, 'wt');

x=sprintf('dataconfinementoutside.dat');
fid4 = fopen(x, 'wt');
end;

clear x


fprintf(fid1,'File names	Trajectory number	State	Trajectory total time	Lc	Global D\n');
fprintf(fid2,'File names	Trajectory number	Confinement time	D(inside)	R	Xcm	Ycm	Lc	Frame in	Frame out\n');
fprintf(fid3,'File names	Trajectory number	Confinement time	R	Xcm	Ycm	Lc	Frame in	Frame out\n');
fprintf(fid4,'File names	Trajectory number	D(outside)\n');

npnc=0;
nrc=0;
nrim=0;
ntc=0;
npconf=0;
nopath=0;


if ~isempty(Snamemat)
for in=1:Snamemat
  how_many_files=class(fileName_convert_mat);
  hmf=strcmp(how_many_files,'cell');
  if hmf==0
    f=fileName_convert_mat;
  else
    f=fileName_convert_mat{1,in};
  end;
  load (f)
  fprintf(1,'analysing %s\n',f);
  fprintf(1,'Analysis in progress...\n');
  clear i fOut name Sname;
  token = strtok(f, '.');
  extplottingIter
  clear A C L N Nt D Dinst P SC Slongertraj Slongertrajc T i longertraj longertrajc newfigs particle* t x;
end;

clear namemat Snamemat in;

fprintf(1,'Analysis has been finished\n\n');

if nopath==0

disp(['Particles with free Brownian motion: ', num2str(npnc)]);
disp(['Confined regions:', num2str(nrc)]);
disp(['Immobile confined regions:', num2str(nrim)]);
disp(['Outside confined regions:', num2str(ntc)]);

fprintf(1,'Fraction of immobile regions:%f\n',nrim/(nrim+nrc)*100);

fprintf(1,'\n\n');
end;

end;

fclose(fid1);
fclose(fid2);
fclose(fid3);
fclose(fid4);

clear j ans seguir ii npnc nrc nrim ntc strtitle npconf nopath color1 color2;

clear f fid1 fid2 fid3 fid4 hmf how_many_files token FileNameNonConf FileNameConf_outside FileNameConf_inside_immobile FileNameConf_inside
clear global fileName_convert_mat 

if ~isempty(characteristic_name)
    x=sprintf('workspace_%s',characteristic_name);
    save(x)
else
    save workspace
end;


if ~isempty(characteristic_name)
  fprintf(1,'The files generaldata_%s.dat, dataconfinement_%s.dat, dataconfinementim_%s.dat and dataconfinementoutside_%s.dat have been saved at %s\n',characteristic_name,characteristic_name,characteristic_name,characteristic_name,filePath_convert_mat);
  fprintf(1,'MatLab users: The file workspace_%s.mat has been saved at %s\n',characteristic_name,filePath_convert_mat);
else
  fprintf(1,'The files generaldata.dat, dataconfinement.dat, dataconfinementim.dat and dataconfinementoutside.dat have been saved at %s\n',filePath_convert_mat);
  fprintf(1,'MatLab users: The file workspace.mat has been saved at %s\n',filePath_convert_mat);
end;

fprintf(1,'\n\n');

clear global filePath_convert_mat;

cd(current_directory)
