# Supplementary material for: APM_GUI: analyzing particle movement on the cell membrane and determining confinement
Source: BMC Biophys. 2012 Feb 20;5:4. doi: 10.1186/2046-1682-5-4 (PMC3337278; doi:10.1186/2046-1682-5-4)
Supplement: Additional file 1 — Source code of APM_GUI. The file should be extracted using a suitable program (e.g. Winzip, 7-Zip or File-roller). The extracted folder Scripts_APM_GUI should be placed in MatLab's path. Then, the application can be started by typing APM_GUI in MatLab's Command Window. The folder Examples has a few trial files for the software, and the file instructions_and_installation provides a short manual. [file 2046-1682-5-4-S1.ZIP › Source_code_of_APM_GUI/Scripts_APM_GUI/iteratingXM.m]

% Please, cite the article
% "APM_GUI: analyzing particle movement on the cell membrane and determining confinement"
% S.A. Menchon, M.G. Martin and C.G. Dotti,

% This script calculates the Diffusion Coefficient using Mean Square Displacement (MSD), 
% and calculates the optimal amount of points for the fit see
% "Mean square displacement analysis of single-particle trajectories with localization error: Brownian motion in an isotropic medium"
% X. Michalet

function temp1 = iteratingXM(aA,adelta,tExp)
iter=1;
pmin=fix(size(aA,1)*0.1);
if pmin<4
  pmin= size(aA,1);
end;

while iter==1
  [bx,ax]=MSqDinIter(aA,adelta,pmin);
  %pmin
  XMichalet=(ax+bx*tExp/3)/(bx*adelta); %***************************
  if XMichalet>0
    pmin1=fix(2+2.7*sqrt(XMichalet));
    pdpart=fix((2+2.7*sqrt(XMichalet)-pmin1)*10);
    if pdpart>4
      pmin1=pmin1+1;
    end;
  else
    if pmin>4
        pmin1=pmin-2;
    else
        pmin1=pmin;
    end;
  end;
  if pmin1==pmin
     % pmin
    iter=0;
  else
    if pmin1>pmin
      iter=0;
    else
      pmin=pmin1;
    end;
  end;
end;

temp1=bx/4;
