# Supplementary material for: APM_GUI: analyzing particle movement on the cell membrane and determining confinement
Source: BMC Biophys. 2012 Feb 20;5:4. doi: 10.1186/2046-1682-5-4 (PMC3337278; doi:10.1186/2046-1682-5-4)
Supplement: Additional file 1 — Source code of APM_GUI. The file should be extracted using a suitable program (e.g. Winzip, 7-Zip or File-roller). The extracted folder Scripts_APM_GUI should be placed in MatLab's path. Then, the application can be started by typing APM_GUI in MatLab's Command Window. The folder Examples has a few trial files for the software, and the file instructions_and_installation provides a short manual. [file 2046-1682-5-4-S1.ZIP › Source_code_of_APM_GUI/Scripts_APM_GUI/Lforonepath.m]

% Please, cite the article
% "APM_GUI: analyzing particle movement on the cell membrane and determining confinement"
% S.A. Menchon, M.G. Martin and C.G. Dotti,

% This script defines the confinement index.
% The original model is described in 
% "Detection of Temporary Lateral Confinement of Membrane Proteins Using Single-Particle Tracking Analysis"
% R. Simson, E.D. Sheets and K. Jacobson
% Biophysical Journal, 69: 989-993 (1995).

% A few modifications were applied based on:
% "Detection of confinement and jumps in single-molecule membrane trajectories"
% N. Meilhac, L. Le Guyader, L. Salome and N. Desteinville
% Physical Review E, 73: 011915 (2006).

function [temp, temp1] = Lforonepath(A,Sm,delta,long)

S=size(A,1);

% It calculates instantaneous diffusion coefficient.
npointsMSD=min(long-1,10);
for j=1:S;
  if j>S-npointsMSD 
    Dins(j)=MSqDin(A(S-npointsMSD:S,:),delta,4);
  else
    Dins(j)=MSqDin(A(j:j+npointsMSD,:),delta,4);
  end;
  if Dins(j)<0
    Dins(j)=0;
  end;
end;

D=max(Dins);

Smin=4;

%%%%%It defines the last point to be considered for the analysis
k=0;

for i=1:S
  L(i,1)=delta*A(i,3);
  L(i,2)=0;
  NL(i)=0;
  if k==0
    if A(S,3)-A(S-i,3)>Sm-1
      k=1;
      nmax=S-i; 
    end;
  end;
end;
%%%%%%%%%%%%%%%%%%%%%%%%%%%%%%%%%%%%%

%%%%%It defines the confinement index for each point in the trajectory until the last point considered for the analysis
for n=1:nmax
  k=0;
%%%%%It defines imax and imin (times could be non-consecutive because of the blinking) 
  for i=0:Sm
    if k==0
      slong=A(n+i,3)-A(n,3);
      if slong>Sm-1
	k=1;
	imax=i-1;
      end;
    end;
  end;
%%%%%%%%%%
  imin=Smin-1;
  NN(n)=imax;
  NM(n)=imax-imin+1;
%%%%%for segments with length from imin to imax
  for j=imin:imax
%%%%%It defines Rmax for each segment 
    Rmax=0;
    for i=1:j
      d=sqrt((A(n+i,1)-A(n,1))^2+(A(n+i,2)-A(n,2))^2); 
      if d>Rmax
	Rmax=d;
      end;
    end;
%%%%%%%%%%
    Ts=delta*(A(n+j,3)-A(n,3)); %Time between the initial an final point in the segment
    logpsi(n,j-imin+1)=0.2048-2.5117*D*Ts/Rmax^2; %Saxton's model
    if logpsi(n,j-imin+1)<=log(0.1)
      logpsi(n,j-imin+1)=(-1)*logpsi(n,j-imin+1)-1;
    else
      logpsi(n,j-imin+1)=0;
    end;
  end;
%%%%%%%%%%
end;
%%%%%%%%%%

for n=1:nmax
  for i=0:NN(n)
    if i<4
      iniL=1;
    else
      iniL=i-2;
    end;
    for j=iniL:NM(n)
      L(n+i,2)=L(n+i,2)+logpsi(n,j);
      NL(n+i)=NL(n+i)+1;
    end;
  end;
end;

for i=1:S
  if NL(i)>0
    L(i,2)=L(i,2)/NL(i); % confinement index
  end;
end;

temp=L;
temp1=Dins;
