# Supplementary material for: APM_GUI: analyzing particle movement on the cell membrane and determining confinement
Source: BMC Biophys. 2012 Feb 20;5:4. doi: 10.1186/2046-1682-5-4 (PMC3337278; doi:10.1186/2046-1682-5-4)
Supplement: Additional file 1 — Source code of APM_GUI. The file should be extracted using a suitable program (e.g. Winzip, 7-Zip or File-roller). The extracted folder Scripts_APM_GUI should be placed in MatLab's path. Then, the application can be started by typing APM_GUI in MatLab's Command Window. The folder Examples has a few trial files for the software, and the file instructions_and_installation provides a short manual. [file 2046-1682-5-4-S1.ZIP › Source_code_of_APM_GUI/Scripts_APM_GUI/Rforonepath.m]

% Please, cite the article
% "APM_GUI: analyzing particle movement on the cell membrane and determining confinement"
% S.A. Menchon, M.G. Martin and C.G. Dotti,

% This file defines the confined regions using the confinement index defined in 'Lforonepath'.


function [temp, temp1, temp2] = Rforonepath(A,L,delta,alfa,Lcm,Tc,Lmax,Lcmax)

temp1(1,1)=0;

S=size(L);

temp2(1)=(L(S(1),1)-L(1,1));
Res=[];
%%%%%It defines the threshold, Lc
Lc=0;
nLc=0;
for i=1:S(1)
    Lc=Lc+L(i,2);
    nLc=nLc+1;
end;
Lc=alfa*Lc/nLc;
if Lc<Lcm
  Lc=Lcm;
end;

if max(L(:,2))>Lmax
  Lc=Lcmax;
end;


temp2(2)=Lc;
%%%%%%%%%%%
% It defines the intervals where the confinement index is greater than the threshold
k1=0;
k2=1;
Tint(1,1)=0;
for i=1:S(1)
  if L(i,2)>Lc
    if k1==0
      Tint(k2,1)=i;
      k1=1;
    end;
  else
    if k1==1
      Tint(k2,2)=i-1;
      k1=0;
      k2=k2+1;
    end;
  end;
end;

if k1==1
  Tint(k2,2)=S(1);
end;

STint=size(Tint);

%It defines confined regions if the particle has a confinement index greater than the threshold in an interval of times longer than Tc (Tc is parameters(6) in 'explotting.m')
k1=0;
tDwell=0;
if Tint(1,1)~=0
  for j=1:STint(1)
    if (L(Tint(j,2),1)-L(Tint(j,1),1))>Tc
      tDwell=tDwell+L(Tint(j,2),1)-L(Tint(j,1),1);
      k1=k1+1;
      kT=0;
      rcmx=0;
      rcmy=0;
      ncm=0;
      for i=Tint(j,1)+1:Tint(j,2)-1
	ncm=ncm+1;
	rcmx=rcmx+A(i,1);
	rcmy=rcmy+A(i,2);
      end;
      rcmx=rcmx/ncm;
      rcmy=rcmy/ncm;
      Rct=0;
      for i=Tint(j,1)+1:Tint(j,2)-1
	d=sqrt((rcmx-A(i,1))^2+(rcmy-A(i,2))^2);
	if Rct<d
	  Rct=d;
	end;
      end;
      Res(k1,1)=Rct;
      Res(k1,2)=rcmx;
      Res(k1,3)=rcmy;
      Res(k1,4)=L(Tint(j,2),1)-L(Tint(j,1),1);
      Res(k1,5)=Tint(j,1);
      Res(k1,6)=Tint(j,2);
    end;
  end;
end;

if k1~=0
  temp1(1,1)=tDwell;
  temp1(1,2)=100*tDwell/(L(S(1),1)-L(1,1));
end;  

temp=Res;
